# Supplementary material for: Phylogenetic background and habitat drive the genetic diversification of Escherichia coli
Source: PLoS Genet. 2020 Jun 12;16(6):e1008866. doi: 10.1371/journal.pgen.1008866 (PMC7314097; doi:10.1371/journal.pgen.1008866)
Supplement: S1 Dataset — (XLSX) [file pgen.1008866.s010.xlsx]

## Sheet: Infos 
Sequenced-Genomes : The general genomic features and the sequencing status of the 1304 Australian E. coli genomes sequenced in this study (with the 3 quality controls)
Outgroup-Dataset : The general genomic features and the sequencing status of the outgroup genomes used in this study.
RefSeq-Dataset : The general genomic features of the 370 E. coli complete genomes from RefSeq GenBank used in this study and their mobilome.
Australian-Dataset : The general genomic features of the final dataset containing 1294 Australian draft E. coli genomes used in this study and their mobilome, VFs and ARG content
Metadata-Australian-Dataset : List of the different characteristics available for the 1294 Australian strains and their hosts
ECOR-Dataset : The general genomic features and the sequencing status of the 72 ECOR genomes used in this study.
Essential-Genes : List of the 296 E. coli MG1655 essential genes (downloaded at http://www.essentialgene.org). Frequency of each gene in the complete genomes (N=370 genomes) dataset and in the daft genomes dataset (N=1294).
Nucleotide diversity : Nucleotide diversity in each dataset (ECOR, RefSeq, Australian) or within phylogroup using the function diversity.stats of the R Cran package PopGenome v2.6.1 from the alignment of the 112 Core-Genome.

## Sheet: Sequenced-Genomes
Table-S1 : The general genomic features and the sequencing status of the 1304 Australian E. coli genomes sequenced in this study.
							SEQUENCING														ANNOTATION							QUALITY CONTROL (GC)
Genome_Status	Strain_Name	Australian_State	Isolation source	Strain Category	Sequenced_By	PLATFORM		Total_Read_Count	Average_Read_Length	Paired_Read_Length	Total_Bases (bp)	Average Coverage	N50 (bp)	N_max (bp)	N_average (b)	N_of_Contigs	Assembly/SRA accession	Assembly/SRA_ID		Genome_ID	Sequence_Name	Genome_Size_pb	Number_Genes_prokka	Number_Proteins_prokka	Cumul_Gene_Size_bp	Gene_Density		Number_of_contigs	L90	Number_of_DEG (essential proteins)	QC1 (Number_of_contigs<796)	QC2 (L90<316)	QC3 (Number_of_DEG>275)		Selected_Genome
Draft	M919	TAS	Host-associated	Mammal_Faecal	ACRF-BRF of the Australian National University	Illumina MiSeq platform		1609748	124.21	199.97	5403974	38.6254	322430	1015860	73010	21		ERS3882805		ESCO.0216.00064	A_M919.fasta	5403974	5118	5029	4606196	85.2372		21	6	276	YES	YES	YES		YES
Draft	E5795	NSW	Environmental	Water	ACRF-BRF of the Australian National University	Illumina MiSeq platform		1935964	225.92	239.07	4785446	91.3965	397463	1130569	72507	66		ERS3882806		ESCO.0216.00065	B2_E5795.fasta	4785446	4530	4450	4231940	88.4336		66	14	282	YES	YES	YES		YES
Draft	H219	ACT	Host-associated	Human_Extra-intestinal	ACRF-BRF of the Australian National University	Illumina MiSeq platform		962480	282.32	451.68	5165039	52.609	431303	694596	53802	96		ERS3882807		ESCO.0216.00066	B2_H219.fasta	5164716	4943	4869	4538954	87.8839		98	15	282	YES	YES	YES		YES
Draft	H588	ACT	Host-associated	Human_Extra-intestinal	Broad Institute	Roche 454 GS FLX system		na	na	na	na	na	na	na	na	na	https://www.ncbi.nlm.nih.gov/assembly/GCF_002109645.1/	ASM210964v1		ESCO.0216.00067	B2_H588.fasta	4719304	4440	4360	4185540	88.6898		36	16	282	YES	YES	YES		YES
Draft	TA014	NSW	Host-associated	Mammal_Faecal	Broad Institute	Roche 454 GS FLX system		na	na	na	na	na	na	na	na	na	https://www.ncbi.nlm.nih.gov/assembly/GCF_002109905.1/	ASM210990v1		ESCO.0216.00068	B2_TA014.fasta	4716947	4410	4337	4178206	88.5786		36	16	282	YES	YES	YES		YES
Draft	H144	ACT	Host-associated	Human_Extra-intestinal	ACRF-BRF of the Australian National University	Illumina MiSeq platform		2273044	270.36	390.31	5254670	116.951	428506	694700	20688	254		ERS3882808		ESCO.0216.00069	B2_H144.fasta	5254373	4998	4909	4580970	87.184		256	16	282	YES	YES	YES		YES
Draft	E7727	QLD	Environmental	Water	ACRF-BRF of the Australian National University	Illumina MiSeq platform		857564	271.92	369.09	4832459	48.2547	349022	561218	74346	65		ERS3882809		ESCO.0216.00070	B2_E7727.fasta	4832340	4580	4498	4267561	88.3125		67	17	282	YES	YES	YES		YES
Draft	E2508	QLD	Environmental	Water	ACRF-BRF of the Australian National University	Illumina MiSeq platform		676090	281.65	395.7	4871697	39.0871	318129	1218334	93686	52		ERS3882810		ESCO.0216.00071	B1_E2508.fasta	4871673	4654	4564	4323060	88.7387		54	18	282	YES	YES	YES		YES
Draft	54_1_Ti6	ACT	Host-associated	Human_Intestinal	GenoScreen	HiSeq2000		5962120	100	225.86	4721348	126.28	367592	1116671	85843	55		ERS3882811		ESCO.0216.00072	B2_54_1_Ti6.fasta	4719199	4430	4364	4181734	88.6111		69	18	282	YES	YES	YES		YES
Draft	47_4_R1	ACT	Host-associated	Human_Intestinal	ACRF-BRF of the Australian National University	Illumina MiSeq platform		1530490	251.4	283.37	4944229	77.8211	313522	1104444	88290	56		ERS3882812		ESCO.0216.00073	D_47_4_R1.fasta	4944168	4631	4551	4386733	88.7254		57	19	282	YES	YES	YES		YES
Draft	M714	ACT	Host-associated	Mammal_Faecal	ACRF-BRF of the Australian National University	Illumina MiSeq platform		1615824	257.47	304.92	5007494	83.0807	205642	965293	29284	171		ERS3882813		ESCO.0216.00074	B2_M714.fa	5007494	4694	4611	4402363	87.9155		171	19	282	YES	YES	YES		YES
Draft	E7615	NSW	Environmental	Water	ACRF-BRF of the Australian National University	Illumina MiSeq platform		2560596	266.79	342.89	5127438	133.233	304547	557524	22789	225		ERS3882814		ESCO.0216.00075	B2_E7615.fasta	5127177	4835	4747	4472628	87.2337		229	19	282	YES	YES	YES		YES
Draft	W3_35	ACT	Host-associated	Poultry_Meat	ACRF-BRF of the Australian National University	Illumina MiSeq platform		915854	274.05	394.09	4925018	50.9622	219784	786340	96569	51		ERS3882815		ESCO.0216.00076	B2_W3_35.fasta	4924940	4689	4609	4358520	88.4989		53	20	282	YES	YES	YES		YES
Draft	H434	ACT	Host-associated	Human_Extra-intestinal	ACRF-BRF of the Australian National University	Illumina MiSeq platform		1094534	280.59	413.4	5175739	59.3375	268534	861511	50250	103		ERS3882816		ESCO.0216.00077	B2_H434.fasta	5175546	4959	4876	4537435	87.6707		106	20	282	YES	YES	YES		YES
Draft	H252	ACT	Host-associated	Human_Faecal	Broad Institute	Roche 454 GS FLX system		na	na	na	na	na	na	na	na	na	https://www.ncbi.nlm.nih.gov/assembly/GCF_000190895.1/	ASM19089v1		ESCO.0216.00078	B2_H252.fasta	5260709	5101	5013	4595013	87.3459		112	20	282	YES	YES	YES		YES
Draft	A2_15	ACT	Host-associated	Poultry_Meat	ACRF-BRF of the Australian National University	Illumina MiSeq platform		922740	230.71	301.36	4646735	45.814	263265	558530	62794	74		ERS3882817		ESCO.0216.00079	B2_A2_15.fasta	4646459	4332	4270	4105864	88.3654		79	21	281	YES	YES	YES		YES
Draft	H104	ACT	Host-associated	Human_Extra-intestinal	ACRF-BRF of the Australian National University	Illumina MiSeq platform		1658110	246.91	285.09	5111385	80.0965	227489	673427	44447	115		ERS3882818		ESCO.0216.00080	B2_H104.fasta	5111385	4856	4767	4489494	87.8332		115	21	282	YES	YES	YES		YES
Draft	H365	ACT	Host-associated	Human_Extra-intestinal	ACRF-BRF of the Australian National University	Illumina MiSeq platform		2680008	259.38	339.37	5231643	132.872	315865	596942	20199	259		ERS3882819		ESCO.0216.00081	B2_H365.fasta	5231445	5011	4916	4563990	87.2415		261	21	282	YES	YES	YES		YES
Draft	E4942	QLD	Environmental	Water	ACRF-BRF of the Australian National University	Illumina MiSeq platform		1548014	204.75	205.36	4821698	65.7353	239139	532252	65158	74		ERS3882820		ESCO.0216.00082	B2_E4942.fasta	4821685	4562	4482	4258437	88.3184		75	22	282	YES	YES	YES		YES
Draft	E7591	QLD	Environmental	Water	ACRF-BRF of the Australian National University	Illumina MiSeq platform		807776	266.37	344.96	4843415	44.4247	219963	540240	61309	79		ERS3882821		ESCO.0216.00083	B2_E7591.fasta	4843415	4596	4510	4274897	88.262		79	22	282	YES	YES	YES		YES
Draft	H148	ACT	Host-associated	Human_Extra-intestinal	ACRF-BRF of the Australian National University	Illumina MiSeq platform		2213128	267.78	360.25	5135602	115.397	343246	510479	28218	182		ERS3882822		ESCO.0216.00084	B2_H148.fasta	5135230	4876	4798	4487567	87.3878		186	22	282	YES	YES	YES		YES
Draft	POSS_77	VIC	Host-associated	Mammal_Faecal	ACRF-BRF of the Australian National University	Illumina MiSeq platform		2490168	232.77	340.75	5238549	110.648	256746	466588	29103	180		ERS3882823		ESCO.0216.00085	B2_POSS_77.fasta	5213234	4990	4905	4592618	88.0954		88	23	282	YES	YES	YES		YES
Draft	H087	ACT	Host-associated	Human_Extra-intestinal	ACRF-BRF of the Australian National University	Illumina MiSeq platform		2437178	231.79	255.44	5172813	109.208	268069	549199	44212	117		ERS3882824		ESCO.0216.00086	B2_H087.fasta	5172541	4965	4880	4538532	87.7428		120	23	282	YES	YES	YES		YES
Draft	H151	ACT	Host-associated	Human_Extra-intestinal	ACRF-BRF of the Australian National University	Illumina MiSeq platform		2217076	270.64	380.36	5319346	112.801	268545	603618	22636	235		ERS3882825		ESCO.0216.00087	B2_H151.fasta	5319346	5056	4975	4624936	86.9456		235	23	282	YES	YES	YES		YES
Draft	48_1_R18	ACT	Host-associated	Human_Intestinal	ACRF-BRF of the Australian National University	Illumina MiSeq platform		1731220	234.94	256.23	5043299	80.6482	234459	667835	107304	47		ERS3882826		ESCO.0216.00088	B2_48_1_R18.fasta	5043193	4755	4677	4429930	87.8398		49	24	282	YES	YES	YES		YES
Draft	E4931	QLD	Environmental	Water	ACRF-BRF of the Australian National University	Illumina MiSeq platform		1677736	190.83	186.25	4839919	66.1504	204655	529689	56940	85		ERS3882827		ESCO.0216.00089	B2_E4931.fasta	4839919	4583	4500	4268067	88.1847		85	24	282	YES	YES	YES		YES
Draft	62_1_Ti3	ACT	Host-associated	Human_Intestinal	GenoScreen	HiSeq2000		5338326	100	202.39	5118924	104.286	288004	510372	74187	69		ERS3882828		ESCO.0216.00090	B2_62_1_Ti3.fasta	5116029	4821	4759	4485390	87.6733		88	24	282	YES	YES	YES		YES
Draft	51_1_Ti1	ACT	Host-associated	Human_Intestinal	ACRF-BRF of the Australian National University	Illumina MiSeq platform		1292312	270.36	347.33	4778360	73.1191	224141	379995	70270	68		ERS3882829		ESCO.0216.00091	B1_51_1_Ti1.fasta	4778164	4497	4422	4224877	88.4205		71	25	281	YES	YES	YES		YES
Draft	BS45	ACT	Host-associated	Human_Extra-intestinal	ACRF-BRF of the Australian National University	Illumina MiSeq platform		1062482	224.43	228.48	5087404	46.8712	203792	470919	68749	74		ERS3882830		ESCO.0216.00092	B2_BS45.fasta	5087276	4820	4737	4476383	87.9917		76	25	282	YES	YES	YES		YES
Draft	CD_34_LN	ACT	Host-associated	Human_Extra-intestinal	GenoScreen	HiSeq2000		4931192	100	201.2	5055536	97.5404	281659	515636	81541	62		ERS3882831		ESCO.0216.00093	B2_CD_34_LN.fasta	5052912	4820	4757	4455412	88.1751		79	25	282	YES	YES	YES		YES
Draft	GNB_2846	NSW	Host-associated	Human_Extra-intestinal	ACRF-BRF of the Australian National University	Illumina MiSeq platform		983412	279.44	416.32	5022389	54.7159	210327	578110	40503	124		ERS3882832		ESCO.0216.00094	B2_GNB_2846.fasta	5022243	4791	4709	4421393	88.0362		126	25	282	YES	YES	YES		YES
Draft	H154	ACT	Host-associated	Human_Extra-intestinal	ACRF-BRF of the Australian National University	Illumina MiSeq platform		1856186	271.38	396.32	5291831	95.1904	203792	764524	29563	179		ERS3882833		ESCO.0216.00095	B2_H154.fasta	5291831	5043	4960	4619847	87.3015		179	25	282	YES	YES	YES		YES
Draft	47_1_TC4	ACT	Host-associated	Human_Intestinal	ACRF-BRF of the Australian National University	Illumina MiSeq platform		1223280	272.54	352.97	4997450	66.7126	215723	433748	81925	61		ERS3882834		ESCO.0216.00096	B2_47_1_TC4.fasta	4997156	4705	4632	4406631	88.1828		63	26	282	YES	YES	YES		YES
Draft	CD_57_LN	ACT	Host-associated	Human_Extra-intestinal	GenoScreen	HiSeq2000		3480012	100	198.1	4766984	73.0024	184614	448329	95340	50		ERS3882835		ESCO.0216.00097	B1_CD_57_LN.fasta	4764609	4517	4449	4222523	88.6227		66	26	282	YES	YES	YES		YES
Draft	H355	ACT	Host-associated	Human_Extra-intestinal	ACRF-BRF of the Australian National University	Illumina MiSeq platform		2012782	186.78	173.56	5061553	74.2751	286444	421594	54425	93		ERS3882836		ESCO.0216.00098	B2_H355.fasta	5061480	4847	4761	4446234	87.8445		95	26	281	YES	YES	YES		YES
Draft	E8766	NSW	Environmental	Water	ACRF-BRF of the Australian National University	Illumina MiSeq platform		2036036	272.02	389	5362699	103.277	246041	580492	20161	266		ERS3882837		ESCO.0216.00099	B2_E8766.fasta	5362591	5134	5047	4663337	86.9605		268	26	282	YES	YES	YES		YES
Draft	CD_1_IM3	ACT	Host-associated	Human_Faecal	GenoScreen	HiSeq2000		5995186	100	178.29	4676122	128.209	159478	477813	89925	52		ERS3882838		ESCO.0216.00100	B2_CD_1_IM3.fasta	4674320	4359	4301	4159820	88.9931		61	27	282	YES	YES	YES		YES
Draft	E5629	QLD	Environmental	Water	ACRF-BRF of the Australian National University	Illumina MiSeq platform		719132	287.3	470.43	4877846	42.3561	190792	760208	85576	57		ERS3882839		ESCO.0216.00101	B1_E5629.fasta	4877593	4635	4565	4309203	88.3469		62	27	282	YES	YES	YES		YES
Draft	W2_47	ACT	Host-associated	Poultry_Meat	ACRF-BRF of the Australian National University	Illumina MiSeq platform		1384126	241.01	332.4	5223245	63.8661	196647	533126	81613	64		ERS3882840		ESCO.0216.00102	B2_W2_47.fasta	5223108	5044	4963	4581845	87.7226		65	27	282	YES	YES	YES		YES
Draft	E5631	QLD	Environmental	Water	ACRF-BRF of the Australian National University	Illumina MiSeq platform		841842	282.17	438	4730389	50.2163	162661	569452	75086	63		ERS3882841		ESCO.0216.00103	B1_E5631.fasta	4730131	4471	4389	4193821	88.6618		66	27	282	YES	YES	YES		YES
Draft	47_3_R4	ACT	Host-associated	Human_Intestinal	ACRF-BRF of the Australian National University	Illumina MiSeq platform		1293490	269.1	329.1	4688289	74.2442	194570	486404	72128	65		ERS3882842		ESCO.0216.00104	B1_47_3_R4.fasta	4688002	4417	4344	4160330	88.7442		68	27	282	YES	YES	YES		YES
Draft	69_1_Ti1	ACT	Host-associated	Human_Intestinal	GenoScreen	HiSeq2000		2477112	100	208.92	4846650	51.1098	236657	502470	89753	54		ERS3882843		ESCO.0216.00105	B2_69_1_Ti1.fasta	4844464	4587	4529	4289071	88.5355		68	27	282	YES	YES	YES		YES
Draft	72_6_Ti12	ACT	Host-associated	Human_Intestinal	GenoScreen	HiSeq2000		2243786	100	193.66	4845743	46.3043	198413	533974	83547	58		ERS3882844		ESCO.0216.00106	B2_72_6_Ti12.fasta	4844011	4577	4524	4290106	88.5652		68	27	282	YES	YES	YES		YES
Draft	W2_50	ACT	Host-associated	Poultry_Meat	ACRF-BRF of the Australian National University	Illumina MiSeq platform		1034086	257.5	311.6	4963184	53.6505	201932	689219	75200	66		ERS3882845		ESCO.0216.00107	B2_W2_50.fasta	4963041	4703	4626	4386431	88.3819		68	27	282	YES	YES	YES		YES
Draft	TA341	VIC	Host-associated	Mammal_Faecal	ACRF-BRF of the Australian National University	Illumina MiSeq platform		548564	289.22	517.01	4847729	32.7278	205809	605571	44070	110		ERS3882846		ESCO.0216.00108	B1_TA341.fasta	4846411	4636	4554	4259296	87.8856		119	27	282	YES	YES	YES		YES
Draft	54_1_TC4	ACT	Host-associated	Human_Intestinal	GenoScreen	HiSeq2000		1304486	100	243.78	4714578	27.6692	294834	468487	73665	64		ERS3882847		ESCO.0216.00109	B2_54_1_TC4.fasta	4712987	4418	4349	4178005	88.6488		80	28	282	YES	YES	YES		YES
Draft	H022	ACT	Host-associated	Human_Extra-intestinal	ACRF-BRF of the Australian National University	Illumina MiSeq platform		1946234	249.6	287.21	5125774	94.772	269295	358573	42715	120		ERS3882848		ESCO.0216.00110	B2_H022.fasta	5125489	4877	4797	4500480	87.8059		122	28	282	YES	YES	YES		YES
Draft	H008	ACT	Host-associated	Human_Extra-intestinal	ACRF-BRF of the Australian National University	Illumina MiSeq platform		1938650	246.57	275.42	5248016	91.0845	246042	711025	33641	156		ERS3882849		ESCO.0216.00111	B2_H008.fasta	5247820	5014	4928	4587045	87.4086		158	28	282	YES	YES	YES		YES
Draft	TA421	QLD	Host-associated	Mammal_Faecal	ACRF-BRF of the Australian National University	Illumina MiSeq platform		2442486	231.93	260.47	4903273	115.532	214211	508863	31839	154		ERS3882850		ESCO.0216.00112	B2_TA421.fa	4903100	4628	4562	4312998	87.9647		158	28	282	YES	YES	YES		YES
Draft	H358	ACT	Host-associated	Human_Extra-intestinal	ACRF-BRF of the Australian National University	Illumina MiSeq platform		1824722	270.69	407.42	5225222	94.5288	191910	655351	22426	233		ERS3882851		ESCO.0216.00113	B2_H358.fasta	5224988	4991	4900	4545475	86.9949		237	28	282	YES	YES	YES		YES
Draft	TA255	NT	Host-associated	Mammal_Faecal	Broad Institute	Roche 454 GS FLX system		na	na	na	na	na	na	na	na	na	https://www.ncbi.nlm.nih.gov/assembly/GCF_002110185.1/	ASM211018v1		ESCO.0216.00114	D_TA255.fasta	4883614	4573	4494	4320902	88.4775		73	29	282	YES	YES	YES		YES
Draft	56_2_AC5	ACT	Host-associated	Human_Intestinal	ACRF-BRF of the Australian National University	Illumina MiSeq platform		2255860	238.11	256.1	5256164	102.193	211265	474819	70082	75		ERS3882852		ESCO.0216.00115	B2_56_2_AC5.fasta	5256096	5072	4991	4626174	88.0154		76	29	282	YES	YES	YES		YES
Draft	B1911	NSW	Host-associated	Bird_Faecal	ACRF-BRF of the Australian National University	Illumina MiSeq platform		2147564	195.54	194.56	4590357	91.4819	145138	359091	48834	94		ERS3882853		ESCO.0216.00116	A_B1911.fasta	4583264	4332	4249	4032543	87.9841		77	29	282	YES	YES	YES		YES
Draft	TA436	SA	Host-associated	Mammal_Faecal	ACRF-BRF of the Australian National University	Illumina MiSeq platform		667446	283.44	430.54	4819141	39.2561	158376	580278	40160	120		ERS3882854		ESCO.0216.00117	B1_TA436.fasta	4818460	4550	4465	4243378	88.065		125	29	281	YES	YES	YES		YES
Draft	25_1_ADC_2	ACT	Host-associated	Human_Intestinal	GenoScreen	HiSeq2000		5958526	100	189.64	4984476	119.542	201570	667518	47023	106		ERS3882855		ESCO.0216.00118	D_25_1_ADC_2.fasta	4980553	4656	4591	4376131	87.8644		130	29	282	YES	YES	YES		YES
Draft	TA092	VIC	Host-associated	Mammal_Faecal	ACRF-BRF of the Australian National University	Illumina MiSeq platform		1108984	276.77	389.22	4846256	63.3341	167004	474934	36994	131		ERS3882856		ESCO.0216.00119	B2_TA092.fa	4845842	4570	4484	4280966	88.3431		134	29	282	YES	YES	YES		YES
Draft	H083	ACT	Host-associated	Human_Extra-intestinal	ACRF-BRF of the Australian National University	Illumina MiSeq platform		1840590	248.04	278.33	5298943	86.1568	244034	512111	39842	133		ERS3882857		ESCO.0216.00120	B2_H083.fasta	5298777	5101	5013	4644557	87.6534		136	29	282	YES	YES	YES		YES
Draft	H062	ACT	Host-associated	Human_Extra-intestinal	ACRF-BRF of the Australian National University	Illumina MiSeq platform		1466898	248.66	290.26	5182851	70.378	233386	408657	32393	160		ERS3882858		ESCO.0216.00121	B2_H062.fasta	5182673	4913	4830	4521484	87.2423		163	29	282	YES	YES	YES		YES
Draft	E7090	NSW	Environmental	Water	ACRF-BRF of the Australian National University	Illumina MiSeq platform		912372	283.79	455.56	4840391	53.492	182179	661417	28641	169		ERS3882859		ESCO.0216.00122	E_E7090.fasta	4839146	4455	4373	4248320	87.7907		183	29	282	YES	YES	YES		YES
Draft	H249	ACT	Host-associated	Human_Extra-intestinal	ACRF-BRF of the Australian National University	Illumina MiSeq platform		2057736	265.27	358.51	5193828	105.097	210776	715926	25712	202		ERS3882860		ESCO.0216.00123	B2_H249.fasta	5193537	4968	4879	4527427	87.1743		206	29	282	YES	YES	YES		YES
Draft	H077	ACT	Host-associated	Human_Extra-intestinal	ACRF-BRF of the Australian National University	Illumina MiSeq platform		2156440	239.51	276.89	5290854	97.6192	217829	752883	15470	342		ERS3882861		ESCO.0216.00124	B2_H077.fasta	5290755	5039	4953	4576861	86.5068		345	29	282	YES	YES	YES		YES
Draft	B799	ACT	Host-associated	Bird_Faecal	Broad Institute	Roche 454 GS FLX system		na	na	na	na	na	na	na	na	na	https://www.ncbi.nlm.nih.gov/assembly/GCF_000261385.1/	Esch_coli_B799_V1		ESCO.0216.00125	B1_B799.fasta	5297946	5152	5069	4666426	88.0799		78	30	282	YES	YES	YES		YES
Draft	E7618	NSW	Environmental	Water	ACRF-BRF of the Australian National University	Illumina MiSeq platform		2134056	238.43	301.09	5047525	100.806	187242	410214	69144	73		ERS3882862		ESCO.0216.00126	B1_E7618.fasta	5047208	4867	4790	4446459	88.0974		78	30	282	YES	YES	YES		YES
Draft	A3_5	ACT	Host-associated	Poultry_Meat	ACRF-BRF of the Australian National University	Illumina MiSeq platform		1079604	230.85	294.9	4859932	51.2819	162243	454421	64799	75		ERS3882863		ESCO.0216.00127	B2_A3_5.fasta	4859674	4579	4508	4287455	88.2252		78	30	281	YES	YES	YES		YES
Draft	E101	NSW	Environmental	Water	Broad Institute	Roche 454 GS FLX system		na	na	na	na	na	na	na	na	na	https://www.ncbi.nlm.nih.gov/assembly/GCF_000241995.1/	Esch_coli_E101_V1		ESCO.0216.00128	E_E101.fasta	5181904	4958	4855	4538876	87.5909		95	30	282	YES	YES	YES		YES
Draft	H461	ACT	Host-associated	Human_Faecal	Broad Institute	Roche 454 GS FLX system		na	na	na	na	na	na	na	na	na	https://www.ncbi.nlm.nih.gov/assembly/GCF_002110165.1/	ASM211016v1		ESCO.0216.00129	B2_H461.fasta	5274612	5066	4987	4604136	87.2886		99	30	282	YES	YES	YES		YES
Draft	H504	ACT	Host-associated	Human_Faecal	Broad Institute	Roche 454 GS FLX system		na	na	na	na	na	na	na	na	na	https://www.ncbi.nlm.nih.gov/sra/?term=SRS005092	SRS005092		ESCO.0216.00130	B2_H504.fasta	5192146	5020	4926	4556097	87.7498		101	30	282	YES	YES	YES		YES
Draft	69_1_AU1_1	ACT	Host-associated	Human_Intestinal	GenoScreen	HiSeq2000		2428578	100	190.9	4846954	50.1052	222306	360036	61354	79		ERS3882864		ESCO.0216.00131	B2_69_1_AU1_1.fasta	4844819	4586	4531	4271930	88.1752		120	30	282	YES	YES	YES		YES
Draft	R527	SA	Host-associated	Alone	Broad Institute	Roche 454 GS FLX system		na	na	na	na	na	na	na	na	na	https://www.ncbi.nlm.nih.gov/assembly/GCF_002109575.1/	ASM210957v1		ESCO.0216.00132	B2_R527.fasta	5198005	4978	4892	4532222	87.1916		120	30	282	YES	YES	YES		YES
Draft	B472	NSW	Host-associated	Bird_Faecal	GenoScreen	HiSeq2000		62590304	100	187.16	5115727	1223.49	220170	477083	66438	77		ERS3882865		ESCO.0216.00133	E_B472.fasta	5107318	4750	4689	4507069	88.2473		122	30	282	YES	YES	YES		YES
Draft	H648	ACT	Host-associated	Human_Extra-intestinal	ACRF-BRF of the Australian National University	Illumina MiSeq platform		1623010	269.08	353.63	5146282	84.8612	174765	453833	25861	199		ERS3882866		ESCO.0216.00134	B2_H648.fasta	5146282	4898	4819	4496870	87.3809		199	30	282	YES	YES	YES		YES
Draft	55_1_Ti19	ACT	Host-associated	Human_Intestinal	GenoScreen	HiSeq2000		4315540	100	209.78	5050936	85.4404	178899	538365	74278	68		ERS3882867		ESCO.0216.00135	B2_55_1_Ti19.fasta	5048578	4807	4740	4463950	88.4199		85	31	282	YES	YES	YES		YES
Draft	B671	NSW	Host-associated	Bird_Faecal	Broad Institute	Roche 454 GS FLX system		na	na	na	na	na	na	na	na	na	https://www.ncbi.nlm.nih.gov/assembly/GCF_002109655.1/	ASM210965v1		ESCO.0216.00136	B2_B671.fasta	5075772	4852	4760	4463932	87.9459		92	31	282	YES	YES	YES		YES
Draft	TA054	NSW	Host-associated	Mammal_Faecal	Broad Institute	Roche 454 GS FLX system		na	na	na	na	na	na	na	na	na	https://www.ncbi.nlm.nih.gov/assembly/GCF_002110285.1/	ASM211028v1		ESCO.0216.00137	E_TA054.fasta	5239787	4964	4882	4593711	87.6698		95	31	282	YES	YES	YES		YES
Draft	H630	ACT	Host-associated	Human_Faecal	ACRF-BRF of the Australian National University	Illumina MiSeq platform		1303766	236.07	458.76	4897578	62.8433	175224	543390	31195	157		ERS3882868		ESCO.0216.00138	B2_H630.fasta	4881633	4586	4502	4309080	88.2713		110	31	281	YES	YES	YES		YES
Draft	B1743	QLD	Host-associated	Bird_Faecal	ACRF-BRF of the Australian National University	Illumina MiSeq platform		837416	279.7	439.45	4802420	48.7723	177668	455909	36382	132		ERS3882869		ESCO.0216.00139	E_B1743.fasta	4802166	4407	4326	4247362	88.4468		136	31	282	YES	YES	YES		YES
Draft	TA349	VIC	Host-associated	Mammal_Faecal	ACRF-BRF of the Australian National University	Illumina MiSeq platform		905934	275.07	370.76	4799773	51.9181	174954	291900	36639	131		ERS3882870		ESCO.0216.00140	D_TA349.fasta	4799256	4478	4398	4224044	88.0146		138	31	282	YES	YES	YES		YES
Draft	E7087	NSW	Environmental	Water	ACRF-BRF of the Australian National University	Illumina MiSeq platform		1939104	276.07	421.45	5252989	101.909	257589	382840	20440	257		ERS3882871		ESCO.0216.00141	B2_E7087.fasta	5252750	5004	4921	4576395	87.1238		260	31	282	YES	YES	YES		YES
Draft	H220	ACT	Host-associated	Human_Extra-intestinal	Broad Institute	Roche 454 GS FLX system		na	na	na	na	na	na	na	na	na				ESCO.0216.00142	B1_H220.fasta	4718398	4477	4388	4164002	88.2503		73	32	282	YES	YES	YES		YES
Draft	58_2_AC1	ACT	Host-associated	Human_Intestinal	ACRF-BRF of the Australian National University	Illumina MiSeq platform		2098756	239.04	258.21	4914978	102.073	153926	334934	67328	73		ERS3882872		ESCO.0216.00143	B2_58_2_AC1.fasta	4914978	4675	4603	4339975	88.301		73	32	282	YES	YES	YES		YES
Draft	55_1_AU4	ACT	Host-associated	Human_Intestinal	GenoScreen	HiSeq2000		1777176	100	254.35	5155844	34.4692	179569	506584	73655	70		ERS3882873		ESCO.0216.00144	B2_55_1_AU4.fasta	5155272	4923	4859	4560543	88.4637		82	32	282	YES	YES	YES		YES
Draft	W2_56	ACT	Host-associated	Poultry_Meat	ACRF-BRF of the Australian National University	Illumina MiSeq platform		800528	279.04	420.83	4779927	46.7328	151690	308767	56234	85		ERS3882874		ESCO.0216.00145	B2_W2_56.fasta	4779777	4506	4427	4216131	88.2077		87	32	282	YES	YES	YES		YES
Draft	B1201	VIC	Host-associated	Bird_Faecal	ACRF-BRF of the Australian National University	Illumina MiSeq platform		927814	248.94	293.03	5177055	44.6142	153252	658463	60198	86		ERS3882875		ESCO.0216.00146	D_B1201.fasta	5177027	4873	4795	4564515	88.1687		88	32	282	YES	YES	YES		YES
Draft	B1893	NSW	Host-associated	Bird_Faecal	ACRF-BRF of the Australian National University	Illumina MiSeq platform		2445724	189.48	185.92	4768939	97.1738	144135	396016	40760	117		ERS3882876		ESCO.0216.00147	A_B1893.fasta	4758801	4497	4414	4201043	88.2794		90	32	281	YES	YES	YES		YES
Draft	BS17	ACT	Host-associated	Human_Extra-intestinal	ACRF-BRF of the Australian National University	Illumina MiSeq platform		1029756	215.62	215.38	5215001	42.5764	188553	744170	54323	96		ERS3882877		ESCO.0216.00148	B2_BS17.fasta	5215001	4978	4900	4572129	87.6726		96	32	282	YES	YES	YES		YES
Draft	H397	ACT	Host-associated	Human_Faecal	Broad Institute	Roche 454 GS FLX system		na	na	na	na	na	na	na	na	na	https://www.ncbi.nlm.nih.gov/assembly/GCF_000241975.1/	Esch_coli_H397_V1		ESCO.0216.00149	B2_H397.fasta	5209129	5023	4929	4550921	87.3643		120	32	282	YES	YES	YES		YES
Draft	46_1_Ti2	ACT	Host-associated	Human_Intestinal	GenoScreen	HiSeq2000		4253116	100	189.87	5167638	82.3029	203687	684479	51165	101		ERS3882878		ESCO.0216.00150	B2_46_1_Ti2.fasta	5163140	4912	4851	4527342	87.6858		127	32	282	YES	YES	YES		YES
Draft	TA450	WA	Host-associated	Mammal_Faecal	ACRF-BRF of the Australian National University	Illumina MiSeq platform		839524	266.58	343.1	5178332	43.2186	211610	445980	33845	153		ERS3882879		ESCO.0216.00151	B1_TA450.fasta	5178332	5083	5000	4558322	88.0268		153	32	282	YES	YES	YES		YES
Draft	H073	ACT	Host-associated	Human_Extra-intestinal	ACRF-BRF of the Australian National University	Illumina MiSeq platform		1388612	236.7	453.74	5144662	63.8884	188721	621237	33407	154		ERS3882880		ESCO.0216.00152	C_H073.fasta	5144156	4908	4825	4522185	87.9092		156	32	282	YES	YES	YES		YES
Draft	M526	NSW	Host-associated	Mammal_Faecal	ACRF-BRF of the Australian National University	Illumina MiSeq platform		1233352	273.79	369.49	5160342	65.4374	157974	620797	32052	161		ERS3882881		ESCO.0216.00153	D_M526.fa	5160143	4834	4747	4554383	88.2608		163	32	282	YES	YES	YES		YES
Draft	E9783	QLD	Environmental	Water	ACRF-BRF of the Australian National University	Illumina MiSeq platform		799898	282.87	447.58	4657453	48.5817	158498	481399	69514	67		ERS3882882		ESCO.0216.00154	B1_E9783.fasta	4657223	4381	4304	4119585	88.4558		72	33	282	YES	YES	YES		YES
Draft	E2853	QLD	Environmental	Water	ACRF-BRF of the Australian National University	Illumina MiSeq platform		655154	291.52	532.72	4719150	40.4714	138110	610985	66467	71		ERS3882883		ESCO.0216.00155	B1_E2853.fasta	4718617	4436	4366	4167495	88.3203		77	33	282	YES	YES	YES		YES
Draft	H413	ACT	Host-associated	Human_Faecal	Broad Institute	Roche 454 GS FLX system		na	na	na	na	na	na	na	na	na	https://www.ncbi.nlm.nih.gov/assembly/GCF_002109685.1/	ASM210968v1		ESCO.0216.00156	B2_H413.fasta	5095677	4925	4851	4472819	87.7767		98	33	282	YES	YES	YES		YES
Draft	M663475	ACT	Host-associated	Human_Extra-intestinal	ACRF-BRF of the Australian National University	Illumina MiSeq platform		1355294	219.7	228.93	5215169	57.0946	148024	504091	52678	99		ERS3882884		ESCO.0216.00157	B2_M663475.fasta	5215114	5026	4947	4568509	87.6013		100	33	282	YES	YES	YES		YES
Draft	E4173	NSW	Environmental	Water	ACRF-BRF of the Australian National University	Illumina MiSeq platform		763224	233.61	438.31	4691746	38.0022	118514	416425	30269	155		ERS3882885		ESCO.0216.00158	A_E4173.fasta	4676005	4454	4381	4104169	87.7708		120	33	282	YES	YES	YES		YES
Draft	M528	NSW	Host-associated	Mammal_Faecal	ACRF-BRF of the Australian National University	Illumina MiSeq platform		1232806	272.15	364.96	4995015	67.1686	140086	435010	31025	161		ERS3882886		ESCO.0216.00160	B2_M528.fa	4994586	4684	4612	4386052	87.8161		168	33	282	YES	YES	YES		YES
Draft	57_3_Ti5	ACT	Host-associated	Human_Intestinal	GenoScreen	HiSeq2000		5361312	100	173.94	4793560	111.844	150301	630767	59920	80		ERS3882887		ESCO.0216.00161	B2_57_3_Ti5.fasta	4777136	4484	4420	4185798	87.6215		184	33	282	YES	YES	YES		YES
Draft	B354	QLD	Host-associated	Bird_Faecal	Broad Institute	Roche 454 GS FLX system		na	na	na	na	na	na	na	na	na	https://www.ncbi.nlm.nih.gov/assembly/GCF_000163195.1/	ASM16319v1		ESCO.0216.00162	D_B354.fasta	4831934	4524	4435	4270187	88.3743		69	34	282	YES	YES	YES		YES
Draft	H451	ACT	Host-associated	Human_Faecal	ACRF-BRF of the Australian National University	Illumina MiSeq platform		1085712	277.82	375.27	4668566	64.6092	135027	439119	62248	75		ERS3882888		ESCO.0216.00163	A_H451.fasta	4668566	4449	4367	4111618	88.0703		75	34	282	YES	YES	YES		YES
Draft	B1851	NSW	Host-associated	Bird_Faecal	ACRF-BRF of the Australian National University	Illumina MiSeq platform		888978	208.23	210.99	4850988	38.1596	131986	317708	47097	103		ERS3882889		ESCO.0216.00164	A_B1851.fasta	4843388	4610	4522	4240729	87.5571		93	34	282	YES	YES	YES		YES
Draft	TA124	WA	Host-associated	Mammal_Faecal	Broad Institute	Roche 454 GS FLX system		na	na	na	na	na	na	na	na	na	https://www.ncbi.nlm.nih.gov/assembly/GCF_000242055.1/	Esch_coli_TA124_V1		ESCO.0216.00165	D_TA124.fasta	4918257	4644	4566	4316616	87.7672		105	34	281	YES	YES	YES		YES
Draft	TA455	WA	Host-associated	Mammal_Faecal	ACRF-BRF of the Australian National University	Illumina MiSeq platform		854222	280.24	409.41	4926862	48.5882	160761	271905	41402	119		ERS3882890		ESCO.0216.00166	B1_TA455.fasta	4926549	4720	4633	4323646	87.7622		123	34	282	YES	YES	YES		YES
Draft	H173	ACT	Host-associated	Human_Faecal	ACRF-BRF of the Australian National University	Illumina MiSeq platform		1654170	229.85	355.3	4976314	76.4041	173200	393832	35293	141		ERS3882891		ESCO.0216.00167	C_H173.fasta	4976196	4689	4604	4366050	87.7387		141	34	282	YES	YES	YES		YES
Draft	57_5_R8	ACT	Host-associated	Human_Intestinal	ACRF-BRF of the Australian National University	Illumina MiSeq platform		1836172	238.85	271.64	4784665	91.6615	173593	382950	67390	71		ERS3882892		ESCO.0216.00168	B2_57_5_R8.fasta	4784647	4532	4450	4237818	88.5712		72	35	282	YES	YES	YES		YES
Draft	E7112	NSW	Environmental	Water	ACRF-BRF of the Australian National University	Illumina MiSeq platform		1232490	268.19	316.97	4544221	72.7389	148659	267143	60590	75		ERS3882893		ESCO.0216.00169	A_E7112.fasta	4544207	4307	4222	4025279	88.5804		76	35	282	YES	YES	YES		YES
Draft	E560	NSW	Environmental	Alone	Broad Institute	Roche 454 GS FLX system		na	na	na	na	na	na	na	na	na	https://www.ncbi.nlm.nih.gov/assembly/GCF_002109725.1/	ASM210972v1		ESCO.0216.00170	A_E560.fasta	4671443	4391	4306	4098800	87.7416		83	35	282	YES	YES	YES		YES
Draft	TA103	VIC	Host-associated	Mammal_Faecal	Broad Institute	Roche 454 GS FLX system		na	na	na	na	na	na	na	na	na	https://www.ncbi.nlm.nih.gov/sra?LinkName=biosample_sra&from_uid=13228	SRS005106		ESCO.0216.00171	B2_TA103.fasta	4823849	4558	4483	4228844	87.6653		83	35	281	YES	YES	YES		YES
Draft	E2844	QLD	Environmental	Water	ACRF-BRF of the Australian National University	Illumina MiSeq platform		868118	282.06	404.28	4867073	50.3098	154293	447833	60087	81		ERS3882894		ESCO.0216.00172	B1_E2844.fasta	4866362	4626	4553	4289568	88.1473		85	35	282	YES	YES	YES		YES
Draft	W1_58	ACT	Host-associated	Poultry_Meat	ACRF-BRF of the Australian National University	Illumina MiSeq platform		1198940	238.88	311.32	5218182	54.8855	147425	404346	62121	84		ERS3882895		ESCO.0216.00173	B2_W1_58.fasta	5218015	5036	4960	4574125	87.6603		86	35	282	YES	YES	YES		YES
Draft	H474	ACT	Host-associated	Human_Faecal	ACRF-BRF of the Australian National University	Illumina MiSeq platform		904618	278.94	461.13	4698240	53.7082	145811	356368	53389	88		ERS3882896		ESCO.0216.00174	A_H474.fasta	4698097	4427	4359	4138654	88.0921		90	35	282	YES	YES	YES		YES
Draft	MISC_766	WA	Host-associated	Mammal_Faecal	ACRF-BRF of the Australian National University	Illumina MiSeq platform		1514710	262.94	326.12	4985415	79.8886	139418	612879	54189	92		ERS3882897		ESCO.0216.00175	B1_MISC_766.fasta	4985409	4739	4650	4393102	88.1192		93	35	282	YES	YES	YES		YES
Draft	E258	ACT	Environmental	Water	ACRF-BRF of the Australian National University	Illumina MiSeq platform		1146078	228.64	332.74	4673849	56.065	137727	303015	40999	114		ERS3882898		ESCO.0216.00176	A_E258.fasta	4668543	4414	4330	4117883	88.2049		96	35	282	YES	YES	YES		YES
Draft	B1937	NSW	Host-associated	Bird_Faecal	ACRF-BRF of the Australian National University	Illumina MiSeq platform		1283624	223.29	299.59	4727731	60.6254	147356	441262	38752	122		ERS3882899		ESCO.0216.00177	A_B1937.fasta	4723655	4423	4338	4140949	87.6641		109	35	282	YES	YES	YES		YES
Draft	M671335	ACT	Host-associated	Human_Extra-intestinal	ACRF-BRF of the Australian National University	Illumina MiSeq platform		1021090	235.18	241.71	5238979	45.8372	172880	326024	46363	113		ERS3882900		ESCO.0216.00178	B2_M671335.fasta	5238979	5052	4969	4580585	87.4328		113	35	282	YES	YES	YES		YES
Draft	M701	TAS	Host-associated	Mammal_Faecal	ACRF-BRF of the Australian National University	Illumina MiSeq platform		1916004	223.75	256.11	5090162	84.2224	150001	353156	29087	175		ERS3882901		ESCO.0216.00179	D_M701.fa	5090162	4730	4651	4457208	87.5652		175	35	282	YES	YES	YES		YES
Draft	E9844	QLD	Environmental	Water	ACRF-BRF of the Australian National University	Illumina MiSeq platform		851660	290	507.19	4749650	51.9999	121892	655667	60122	79		ERS3882902		ESCO.0216.00180	B1_E9844.fasta	4749268	4499	4428	4196693	88.365		81	36	282	YES	YES	YES		YES
Draft	E2524	QLD	Environmental	Water	ACRF-BRF of the Australian National University	Illumina MiSeq platform		777246	286.05	463.37	4872737	45.6276	136194	516926	61680	79		ERS3882903		ESCO.0216.00181	B1_E2524.fasta	4872180	4619	4543	4286368	87.9764		83	36	282	YES	YES	YES		YES
Draft	M664361	ACT	Host-associated	Human_Extra-intestinal	ACRF-BRF of the Australian National University	Illumina MiSeq platform		1943930	171.89	157.14	5175016	64.5683	164809	459217	52806	98		ERS3882904		ESCO.0216.00182	B2_M664361.fasta	5175016	4942	4851	4553838	87.9966		98	36	282	YES	YES	YES		YES
Draft	M644693	ACT	Host-associated	Human_Extra-intestinal	ACRF-BRF of the Australian National University	Illumina MiSeq platform		1244086	227.83	228.92	5168729	54.8375	136821	579369	52742	98		ERS3882905		ESCO.0216.00183	B2_M644693.fasta	5168705	5004	4916	4538680	87.8108		99	36	282	YES	YES	YES		YES
Draft	M663940	ACT	Host-associated	Human_Extra-intestinal	ACRF-BRF of the Australian National University	Illumina MiSeq platform		1182258	228.24	236.48	5258609	51.3137	163842	496917	50564	104		ERS3882906		ESCO.0216.00184	B2_M663940.fasta	5258519	5084	5002	4594779	87.3778		105	36	282	YES	YES	YES		YES
Draft	B1866	NSW	Host-associated	Bird_Faecal	ACRF-BRF of the Australian National University	Illumina MiSeq platform		1714130	228.71	352.74	4886861	80.223	149180	491928	40724	120		ERS3882907		ESCO.0216.00185	C_B1866.fasta	4886201	4629	4553	4292303	87.8454		127	36	282	YES	YES	YES		YES
Draft	E4259	NSW	Environmental	Water	ACRF-BRF of the Australian National University	Illumina MiSeq platform		865492	274.14	397.83	4696127	50.5238	132407	365015	37569	125		ERS3882908		ESCO.0216.00186	B2_E4259.fa	4695876	4365	4291	4159363	88.5748		129	36	282	YES	YES	YES		YES
Draft	E8084	NSW	Environmental	Water	ACRF-BRF of the Australian National University	Illumina MiSeq platform		1021546	271.02	355.37	5175187	53.4975	202370	599919	36445	142		ERS3882909		ESCO.0216.00187	D_E8084.fa	5174755	4903	4820	4527395	87.49		149	36	282	YES	YES	YES		YES
Draft	H223	ACT	Host-associated	Human_Extra-intestinal	Broad Institute	Roche 454 GS FLX system		na	na	na	na	na	na	na	na	na	https://www.ncbi.nlm.nih.gov/assembly/GCF_002110555.1/	ASM211055v1		ESCO.0216.00188	B2_H223.fasta	5083412	4764	4691	4418702	86.9239		155	36	282	YES	YES	YES		YES
Draft	M558	QLD	Host-associated	Mammal_Faecal	ACRF-BRF of the Australian National University	Illumina MiSeq platform		1218392	273.41	383.86	4766542	69.8873	135908	373093	23833	200		ERS3882910		ESCO.0216.00189	D_M558.fa	4766342	4459	4376	4192372	87.9579		204	36	282	YES	YES	YES		YES
Draft	TA149	NSW	Host-associated	Mammal_Faecal	ACRF-BRF of the Australian National University	Illumina MiSeq platform		1213694	266.4	329.29	4863257	66.4839	163516	348589	19531	249		ERS3882911		ESCO.0216.00190	B2_TA149.fa	4863058	4526	4452	4244214	87.2746		254	36	282	YES	YES	YES		YES
Draft	E8492	QLD	Environmental	Water	ACRF-BRF of the Australian National University	Illumina MiSeq platform		860128	285.9	458.69	4696019	52.3658	120291	321060	60205	78		ERS3882912		ESCO.0216.00191	B1_E8492.fasta	4695852	4407	4336	4162587	88.6439		81	37	281	YES	YES	YES		YES
Draft	E1167	QLD	Environmental	Alone	Broad Institute	Roche 454 GS FLX system		na	na	na	na	na	na	na	na	na	https://www.ncbi.nlm.nih.gov/assembly/GCF_000190795.1/	ASM19079v1		ESCO.0216.00192	B1_E1167.fasta	4918295	4730	4650	4334669	88.1336		87	37	282	YES	YES	YES		YES
Draft	E9182	QLD	Environmental	Water	ACRF-BRF of the Australian National University	Illumina MiSeq platform		699404	289.78	488.52	4981967	40.6814	149253	285417	60024	83		ERS3882913		ESCO.0216.00193	B1_E9182.fasta	4981373	4783	4705	4403600	88.4013		89	37	282	YES	YES	YES		YES
Draft	H246	ACT	Host-associated	Human_Extra-intestinal	ACRF-BRF of the Australian National University	Illumina MiSeq platform		1542314	236.22	375.23	4888824	74.5221	137726	310183	39426	124		ERS3882914		ESCO.0216.00194	B2_H246.fasta	4880569	4617	4549	4312739	88.3655		98	37	282	YES	YES	YES		YES
Draft	H454	ACT	Host-associated	Human_Faecal	Broad Institute	Roche 454 GS FLX system		na	na	na	na	na	na	na	na	na	https://www.ncbi.nlm.nih.gov/assembly/GCF_002110275.1/	ASM211027v1		ESCO.0216.00195	A_H454.fasta	4876527	4667	4592	4268558	87.5327		101	37	282	YES	YES	YES		YES
Draft	B367	NSW	Host-associated	Bird_Faecal	Broad Institute	Roche 454 GS FLX system		na	na	na	na	na	na	na	na	na	https://www.ncbi.nlm.nih.gov/assembly/GCF_002110145.1/	ASM211014v1		ESCO.0216.00196	D_B367.fasta	5107391	4771	4691	4471083	87.5414		118	37	282	YES	YES	YES		YES
Draft	BS157	ACT	Host-associated	Human_Extra-intestinal	ACRF-BRF of the Australian National University	Illumina MiSeq platform		1914328	198.72	191.67	5217512	72.9112	158284	359900	43845	119		ERS3882915		ESCO.0216.00197	B2_BS157.fasta	5217512	4956	4882	4564048	87.4756		119	37	282	YES	YES	YES		YES
Draft	H001	ACT	Host-associated	Human_Extra-intestinal	Broad Institute	Roche 454 GS FLX system		na	na	na	na	na	na	na	na	na	https://www.ncbi.nlm.nih.gov/assembly/GCF_002110085.1	ASM211008v1		ESCO.0216.00198	B2_H001.fasta	5016998	4740	4664	4394597	87.5942		123	37	282	YES	YES	YES		YES
Draft	E8483	QLD	Environmental	Water	ACRF-BRF of the Australian National University	Illumina MiSeq platform		619144	291.87	538.6	4882414	37.0123	142542	284723	61803	79		ERS3882916		ESCO.0216.00199	B1_E8483.fasta	4881607	4613	4539	4313173	88.3556		86	38	282	YES	YES	YES		YES
Draft	H578	ACT	Host-associated	Human_Extra-intestinal	ACRF-BRF of the Australian National University	Illumina MiSeq platform		1179064	235.45	459.68	4830457	57.4709	138181	342785	35518	136		ERS3882917		ESCO.0216.00200	B2_H578.fasta	4817221	4491	4428	4252267	88.2722		95	38	281	YES	YES	YES		YES
Draft	51_3_R19	ACT	Host-associated	Human_Intestinal	ACRF-BRF of the Australian National University	Illumina MiSeq platform		1964386	239.92	262.19	4924491	95.7044	140116	284223	51837	95		ERS3882918		ESCO.0216.00201	D_51_3_R19.fasta	4924463	4609	4527	4322099	87.7679		96	38	282	YES	YES	YES		YES
Draft	B1036	NSW	Host-associated	Bird_Faecal	ACRF-BRF of the Australian National University	Illumina MiSeq platform		1251122	282.55	488.12	4844332	72.9728	135376	330943	41054	118		ERS3882919		ESCO.0216.00202	A_B1036.fasta	4835989	4661	4588	4217783	87.2166		102	38	282	YES	YES	YES		YES
Draft	E4762	QLD	Environmental	Water	ACRF-BRF of the Australian National University	Illumina MiSeq platform		589242	284.87	495.18	4797840	34.986	135157	416479	48958	98		ERS3882920		ESCO.0216.00203	B1_E4762.fasta	4797508	4567	4498	4217626	87.9128		103	38	282	YES	YES	YES		YES
Draft	B1077	TAS	Host-associated	Bird_Faecal	ACRF-BRF of the Australian National University	Illumina MiSeq platform		805488	239.01	281.01	5026028	38.3045	136735	357408	46972	107		ERS3882921		ESCO.0216.00204	D_B1077.fasta	5026028	4755	4673	4420661	87.9554		107	38	282	YES	YES	YES		YES
Draft	BS117	ACT	Host-associated	Human_Extra-intestinal	ACRF-BRF of the Australian National University	Illumina MiSeq platform		1197330	223.22	224.62	5211380	51.2855	155405	372381	45714	114		ERS3882922		ESCO.0216.00205	B2_BS117.fasta	5211380	5021	4944	4572706	87.7446		114	38	282	YES	YES	YES		YES
Draft	POSS_24	VIC	Host-associated	Mammal_Faecal	ACRF-BRF of the Australian National University	Illumina MiSeq platform		1308650	241.07	429.68	4973793	63.4277	143714	349787	36572	136		ERS3882923		ESCO.0216.00206	B2_POSS_24.fasta	4966708	4658	4581	4349971	87.5826		114	38	282	YES	YES	YES		YES
Draft	12_2_Ti13	ACT	Host-associated	Human_Intestinal	GenoScreen	HiSeq2000		4991238	100	192.32	5040415	99.0243	134664	409019	50404	100		ERS3882924		ESCO.0216.00207	B2_12_2_Ti13.fasta	5037540	4712	4647	4417751	87.6966		116	38	282	YES	YES	YES		YES
Draft	POSS_67	VIC	Host-associated	Mammal_Faecal	ACRF-BRF of the Australian National University	Illumina MiSeq platform		1362128	241.02	407.81	5131549	63.9768	153612	372158	35885	143		ERS3882925		ESCO.0216.00208	B2_POSS_67.fasta	5124040	4925	4841	4501251	87.8457		119	38	282	YES	YES	YES		YES
Draft	TA401	NSW	Host-associated	Mammal_Faecal	ACRF-BRF of the Australian National University	Illumina MiSeq platform		808202	284.27	455.41	5042148	45.5654	135024	517364	36804	137		ERS3882926		ESCO.0216.00209	B1_TA401.fasta	5041627	4883	4801	4429035	87.8493		144	38	282	YES	YES	YES		YES
Draft	52_1_Ti3	ACT	Host-associated	Human_Intestinal	GenoScreen	HiSeq2000		5189834	100	196.11	5150537	100.763	202901	516283	40555	127		ERS3882927		ESCO.0216.00210	B2_52_1_Ti3.fasta	5146571	4897	4828	4499081	87.419		153	38	282	YES	YES	YES		YES
Draft	62_2_Ti6b	ACT	Host-associated	Human_Intestinal	GenoScreen	HiSeq2000		5137102	100	197.39	5233097	98.1656	171344	476344	44727	117		ERS3882928		ESCO.0216.00211	B2_62_2_Ti6b.fasta	5227515	5025	4951	4562459	87.2778		153	38	282	YES	YES	YES		YES
Draft	M1020	TAS	Host-associated	Mammal_Faecal	ACRF-BRF of the Australian National University	Illumina MiSeq platform		1192786	276.52	411.34	5316258	62.0416	144869	422480	30035	177		ERS3882929		ESCO.0216.00212	D_M1020.fa	5315822	5015	4932	4666764	87.7901		184	38	282	YES	YES	YES		YES
Draft	E2032	NSW	Environmental	Water	ACRF-BRF of the Australian National University	Illumina MiSeq platform		1902990	238.67	438.24	4832805	93.9799	135118	411846	27459	176		ERS3882930		ESCO.0216.00213	B1_E2032.fasta	4831899	4565	4477	4246657	87.888		185	38	282	YES	YES	YES		YES
Draft	POSS_71	VIC	Host-associated	Mammal_Faecal	ACRF-BRF of the Australian National University	Illumina MiSeq platform		1676440	236.04	395.67	4891312	80.9	138893	354571	30008	163		ERS3882931		ESCO.0216.00214	B2_POSS_71.fasta	4868567	4583	4506	4320337	88.7394		85	39	282	YES	YES	YES		YES
Draft	E5939	QLD	Environmental	Water	ACRF-BRF of the Australian National University	Illumina MiSeq platform		835360	280.93	418.36	5251750	44.6856	134989	333194	60365	87		ERS3882932		ESCO.0216.00215	B1_E5939.fasta	5251652	5132	5064	4612645	87.8323		89	39	282	YES	YES	YES		YES
Draft	E5623	QLD	Environmental	Water	ACRF-BRF of the Australian National University	Illumina MiSeq platform		836746	268.32	348.23	4691402	47.8568	120182	297406	48365	97		ERS3882933		ESCO.0216.00216	B2_E5623.fa	4691402	4451	4376	4127067	87.9709		97	39	282	YES	YES	YES		YES
Draft	TA249	NT	Host-associated	Mammal_Faecal	Broad Institute	Roche 454 GS FLX system		na	na	na	na	na	na	na	na	na	https://www.ncbi.nlm.nih.gov/assembly/GCF_002109925.1/	ASM210992v1		ESCO.0216.00217	D_TA249.fasta	5209087	5008	4923	4587401	88.0654		103	39	282	YES	YES	YES		YES
Draft	BS36	ACT	Host-associated	Human_Extra-intestinal	ACRF-BRF of the Australian National University	Illumina MiSeq platform		1436018	242.51	258.78	5342936	65.1793	132507	639451	51374	104		ERS3882934		ESCO.0216.00218	B2_BS36.fasta	5342834	5176	5084	4677691	87.5507		106	39	282	YES	YES	YES		YES
Draft	E7603	QLD	Environmental	Water	ACRF-BRF of the Australian National University	Illumina MiSeq platform		857148	265.21	352.91	4890032	46.4873	148199	282878	47020	104		ERS3882935		ESCO.0216.00219	B2_E7603.fa	4889872	4652	4572	4319637	88.3384		106	39	282	YES	YES	YES		YES
Draft	B1333	NSW	Host-associated	Bird_Faecal	ACRF-BRF of the Australian National University	Illumina MiSeq platform		1715974	231.52	254.53	5178973	76.7106	156850	326126	47082	110		ERS3882936		ESCO.0216.00220	D_B1333.fa	5178847	4878	4790	4552178	87.8994		112	39	282	YES	YES	YES		YES
Draft	BS76	ACT	Host-associated	Human_Extra-intestinal	ACRF-BRF of the Australian National University	Illumina MiSeq platform		879860	249.84	270.56	5196877	42.2993	130876	357289	43671	119		ERS3882937		ESCO.0216.00221	B2_BS76.fasta	5196877	4984	4910	4546821	87.4914		119	39	282	YES	YES	YES		YES
Draft	H131	ACT	Host-associated	Human_Extra-intestinal	ACRF-BRF of the Australian National University	Illumina MiSeq platform		656988	241.4	498.27	4876641	32.5218	136014	399071	41681	117		ERS3882938		ESCO.0216.00222	C_H131.fasta	4876408	4655	4576	4305581	88.2941		120	39	281	YES	YES	YES		YES
Draft	E8621	NSW	Environmental	Water	ACRF-BRF of the Australian National University	Illumina MiSeq platform		987738	274	375.33	5038368	53.7158	124863	310485	39987	126		ERS3882939		ESCO.0216.00223	B2_E8621.fa	5038368	4830	4749	4440425	88.1322		126	39	282	YES	YES	YES		YES
Draft	POSS_84	VIC	Host-associated	Mammal_Faecal	ACRF-BRF of the Australian National University	Illumina MiSeq platform		1858242	234.95	369.65	5101465	85.5821	165379	301098	30732	166		ERS3882940		ESCO.0216.00224	B2_POSS_84.fasta	5091440	4842	4756	4475041	87.8934		126	39	282	YES	YES	YES		YES
Draft	B921	NSW	Host-associated	Bird_Faecal	Broad Institute	Roche 454 GS FLX system		na	na	na	na	na	na	na	na	na	https://www.ncbi.nlm.nih.gov/assembly/GCF_002110105.1/	ASM211010v1		ESCO.0216.00225	A_B921.fasta	4840055	4554	4473	4218568	87.1595		136	39	282	YES	YES	YES		YES
Draft	60_1_Ti1	ACT	Host-associated	Human_Intestinal	GenoScreen	HiSeq2000		4151820	100	200.9	5077769	81.7646	152002	394857	39060	130		ERS3882941		ESCO.0216.00226	B2_60_1_Ti1.fasta	5074615	4772	4698	4419660	87.0935		150	39	282	YES	YES	YES		YES
Draft	E5636	QLD	Environmental	Water	ACRF-BRF of the Australian National University	Illumina MiSeq platform		961356	267.45	358.92	5272946	48.7611	176451	493773	30131	175		ERS3882942		ESCO.0216.00227	E_E5636.fasta	5272419	5016	4922	4598091	87.2103		181	39	282	YES	YES	YES		YES
Draft	TA478	NSW	Host-associated	Mammal_Faecal	ACRF-BRF of the Australian National University	Illumina MiSeq platform		802770	286.07	510.88	5084726	45.1644	135179	384046	27485	185		ERS3882943		ESCO.0216.00228	D_TA478.fasta	5084176	4705	4625	4459797	87.7192		191	39	282	YES	YES	YES		YES
Draft	B486	NSW	Host-associated	Bird_Faecal	ACRF-BRF of the Australian National University	Illumina MiSeq platform		618938	279.93	448.03	4994049	34.6932	163288	465875	25743	194		ERS3882944		ESCO.0216.00229	E_B486.fasta	4993017	4638	4567	4353573	87.1932		206	39	282	YES	YES	YES		YES
Draft	TA336	TAS	Host-associated	Mammal_Faecal	ACRF-BRF of the Australian National University	Illumina MiSeq platform		1685470	267.27	344.79	4904452	91.8503	148953	450171	22811	215		ERS3882945		ESCO.0216.00230	D_TA336.fa	4904122	4563	4472	4294710	87.5735		222	39	281	YES	YES	YES		YES
Draft	B1895	NSW	Host-associated	Bird_Faecal	ACRF-BRF of the Australian National University	Illumina MiSeq platform		919332	283.72	455.24	4875236	53.5016	131843	337256	52422	93		ERS3882946		ESCO.0216.00231	B1_B1895.fasta	4874373	4610	4537	4296590	88.1465		98	40	282	YES	YES	YES		YES
Draft	M666694	ACT	Host-associated	Human_Extra-intestinal	ACRF-BRF of the Australian National University	Illumina MiSeq platform		2199654	174.77	162.16	5119924	75.0858	126028	405711	53894	95		ERS3882947		ESCO.0216.00232	B2_M666694.fasta	5119715	4880	4790	4489326	87.687		98	40	282	YES	YES	YES		YES
Draft	BS142	ACT	Host-associated	Human_Extra-intestinal	ACRF-BRF of the Australian National University	Illumina MiSeq platform		1726104	202.08	192.56	5139752	67.8654	144113	394515	44308	116		ERS3882948		ESCO.0216.00233	B2_BS142.fasta	5139713	4895	4807	4497621	87.5072		118	40	282	YES	YES	YES		YES
Draft	M710019	ACT	Host-associated	Human_Faecal	ACRF-BRF of the Australian National University	Illumina MiSeq platform		1991094	182.11	170.24	5331761	68.0072	129716	443341	45184	118		ERS3882949		ESCO.0216.00234	B2_M710019.fasta	5331691	5149	5060	4650977	87.2327		119	40	282	YES	YES	YES		YES
Draft	A3_17	ACT	Host-associated	Poultry_Meat	ACRF-BRF of the Australian National University	Illumina MiSeq platform		1376430	268.37	343.74	5025594	73.5023	127959	357020	43701	115		ERS3882950		ESCO.0216.00235	B1_A3_17.fasta	5025088	4782	4711	4419960	87.9579		121	40	281	YES	YES	YES		YES
Draft	E2039	NSW	Environmental	Water	ACRF-BRF of the Australian National University	Illumina MiSeq platform		2014860	236.11	363.5	5028200	94.6121	136447	323132	20440	246		ERS3882951		ESCO.0216.00236	D_E2039.fasta	5028008	4739	4644	4411286	87.7343		251	40	282	YES	YES	YES		YES
Draft	E2029	NSW	Environmental	Water	ACRF-BRF of the Australian National University	Illumina MiSeq platform		1951008	238.47	407.58	4912130	94.7159	134394	349687	11189	439		ERS3882952		ESCO.0216.00237	B1_E2029.fasta	4911924	4610	4524	4260373	86.7353		441	40	282	YES	YES	YES		YES
Draft	E8488	QLD	Environmental	Water	ACRF-BRF of the Australian National University	Illumina MiSeq platform		721986	288.52	483.02	4768059	43.6881	123387	272696	60355	79		ERS3882953		ESCO.0216.00238	B1_E8488.fasta	4767572	4511	4427	4231704	88.7601		83	41	282	YES	YES	YES		YES
Draft	H522	ACT	Host-associated	Human_Faecal	ACRF-BRF of the Australian National University	Illumina MiSeq platform		1469964	236.55	446.58	4821493	72.1187	132893	357395	27710	174		ERS3882954		ESCO.0216.00239	B2_H522.fasta	4795392	4539	4460	4236539	88.346		89	41	282	YES	YES	YES		YES
Draft	C2_38	ACT	Host-associated	Poultry_Meat	ACRF-BRF of the Australian National University	Illumina MiSeq platform		1439244	236.15	259.31	4924055	69.0239	118348	540470	49241	100		ERS3882955		ESCO.0216.00240	B1_C2_38.fasta	4923892	4717	4630	4328295	87.9039		102	41	282	YES	YES	YES		YES
Draft	W1_37	ACT	Host-associated	Poultry_Meat	ACRF-BRF of the Australian National University	Illumina MiSeq platform		1209696	272.45	360.28	5023896	65.6028	113509	447433	51264	98		ERS3882956		ESCO.0216.00241	B1_W1_37.fasta	5023716	4811	4736	4415370	87.8905		103	41	282	YES	YES	YES		YES
Draft	45_1_Ti1	ACT	Host-associated	Human_Intestinal	ACRF-BRF of the Australian National University	Illumina MiSeq platform		1110976	280.88	399.51	5161076	60.4624	125844	338867	50599	102		ERS3882957		ESCO.0216.00242	B2_45_1_Ti1.fasta	5160775	4933	4845	4526229	87.7044		105	41	282	YES	YES	YES		YES
Draft	H158	ACT	Host-associated	Human_Faecal	ACRF-BRF of the Australian National University	Illumina MiSeq platform		1202958	237.66	468.92	4760282	60.0584	110341	315258	37190	128		ERS3882958		ESCO.0216.00243	A_H158.fasta	4754549	4531	4454	4174737	87.8051		107	41	282	YES	YES	YES		YES
Draft	M757	TAS	Host-associated	Mammal_Faecal	ACRF-BRF of the Australian National University	Illumina MiSeq platform		1268058	272.88	399.63	4690197	73.7768	122750	418561	44669	105		ERS3882959		ESCO.0216.00244	A_M757.fasta	4690049	4440	4365	4127594	88.0075		108	41	281	YES	YES	YES		YES
Draft	B574	NSW	Host-associated	Bird_Faecal	Broad Institute	Roche 454 GS FLX system		na	na	na	na	na	na	na	na	na	https://www.ncbi.nlm.nih.gov/assembly/GCF_002110045.1/	ASM211004v1		ESCO.0216.00245	B1_B574.fasta	4994918	4732	4653	4363897	87.3667		111	41	282	YES	YES	YES		YES
Draft	E9180	QLD	Environmental	Water	ACRF-BRF of the Australian National University	Illumina MiSeq platform		765510	283.67	442.05	5124819	42.3727	129026	577284	47017	109		ERS3882960		ESCO.0216.00246	B1_E9180.fasta	5124182	4857	4790	4496241	87.7455		113	41	282	YES	YES	YES		YES
Draft	E9866	QLD	Environmental	Water	ACRF-BRF of the Australian National University	Illumina MiSeq platform		741674	271.05	359.75	4882099	41.1771	128133	398588	40017	122		ERS3882961		ESCO.0216.00247	B2_E9866.fa	4881958	4566	4483	4303288	88.1468		124	41	282	YES	YES	YES		YES
Draft	70_2_Ti12	ACT	Host-associated	Human_Intestinal	GenoScreen	HiSeq2000		2997134	100	177.62	4848226	61.8192	134304	342158	52131	93		ERS3882962		ESCO.0216.00248	B2_70_2_Ti12.fasta	4841588	4579	4522	4272450	88.2448		132	41	282	YES	YES	YES		YES
Draft	E1460	ACT	Environmental	Water	GenoScreen	HiSeq2000		4960780	100	198.07	4834996	102.602	190337	510898	54326	89		ERS3882963		ESCO.0216.00249	E_E1460.fasta	4827230	4501	4432	4235804	87.7481		145	41	282	YES	YES	YES		YES
Draft	H331	ACT	Host-associated	Human_Extra-intestinal	ACRF-BRF of the Australian National University	Illumina MiSeq platform		1681394	238.12	452.44	5155979	77.6523	137727	429994	30152	171		ERS3882964		ESCO.0216.00250	A_H331.fasta	5149060	4925	4850	4503538	87.4633		147	41	282	YES	YES	YES		YES
Draft	12_GNB_036	ACT	Host-associated	Human_Extra-intestinal	ACRF-BRF of the Australian National University	Illumina MiSeq platform		1038538	260.63	359.91	5132361	52.7387	156986	333337	33545	153		ERS3882965		ESCO.0216.00251	B2_12_GNB_036.fasta	5132062	4891	4823	4495134	87.5892		157	41	282	YES	YES	YES		YES
Draft	33_1_TC19	ACT	Host-associated	Human_Intestinal	GenoScreen	HiSeq2000		2731080	100	208.62	4947327	55.2031	167256	404104	34356	144		ERS3882966		ESCO.0216.00252	B2_33_1_TC19.fasta	4945333	4634	4571	4327584	87.5084		159	41	282	YES	YES	YES		YES
Draft	52_2_Ti10	ACT	Host-associated	Human_Intestinal	GenoScreen	HiSeq2000		5381310	100	186.04	5072938	106.079	166731	453089	34277	148		ERS3882967		ESCO.0216.00253	B2_52_2_Ti10.fasta	5067093	4766	4714	4435653	87.5384		178	41	282	YES	YES	YES		YES
Draft	W1_33	ACT	Host-associated	Poultry_Meat	ACRF-BRF of the Australian National University	Illumina MiSeq platform		944518	270.51	362.36	4851487	52.6646	125467	339970	57076	85		ERS3882968		ESCO.0216.00254	B1_W1_33.fasta	4851265	4575	4500	4267395	87.9646		89	42	282	YES	YES	YES		YES
Draft	E482	NSW	Environmental	Alone	Broad Institute	Roche 454 GS FLX system		na	na	na	na	na	na	na	na	na	https://www.ncbi.nlm.nih.gov/assembly/GCF_000190835.1	ASM19083v1		ESCO.0216.00255	A_E482.fasta	4833169	4690	4604	4236364	87.6519		94	42	282	YES	YES	YES		YES
Draft	A1_66	ACT	Host-associated	Poultry_Meat	ACRF-BRF of the Australian National University	Illumina MiSeq platform		1035778	271.78	377.52	5311350	53.0004	123946	317792	57111	93		ERS3882969		ESCO.0216.00256	B2_A1_66.fasta	5311330	5143	5063	4652931	87.6039		95	42	282	YES	YES	YES		YES
Draft	A4_5	ACT	Host-associated	Poultry_Meat	ACRF-BRF of the Australian National University	Illumina MiSeq platform		766834	273.43	399.14	4853252	43.2031	121683	262405	51630	94		ERS3882970		ESCO.0216.00257	B2_A4_5.fasta	4853121	4570	4496	4285499	88.304		99	42	282	YES	YES	YES		YES
Draft	E7193	QLD	Environmental	Water	ACRF-BRF of the Australian National University	Illumina MiSeq platform		664932	277.19	377.44	4654407	39.5996	121733	489420	51716	90		ERS3882971		ESCO.0216.00258	B1_E7193.fasta	4653788	4368	4307	4130250	88.7503		100	42	282	YES	YES	YES		YES
Draft	R200	NSW	Host-associated	Alone	GenoScreen	HiSeq2000		4597638	100	189.01	5065087	90.7712	175861	474841	56279	90		ERS3882972		ESCO.0216.00259	E_R200.fasta	5062215	4718	4648	4472303	88.3468		128	42	282	YES	YES	YES		YES
Draft	H055	ACT	Host-associated	Human_Extra-intestinal	ACRF-BRF of the Australian National University	Illumina MiSeq platform		1238492	236.88	420.13	4887283	60.028	119368	375471	35160	139		ERS3882973		ESCO.0216.00260	C_H055.fasta	4886993	4659	4582	4307124	88.1344		142	42	282	YES	YES	YES		YES
Draft	B1521	WA	Host-associated	Bird_Faecal	ACRF-BRF of the Australian National University	Illumina MiSeq platform		1402998	255.22	308.18	5139522	69.6705	137704	353006	34037	151		ERS3882974		ESCO.0216.00261	E_B1521.fasta	5139188	4846	4766	4524320	88.0357		155	42	282	YES	YES	YES		YES
Draft	CD_52_IM4	ACT	Host-associated	Human_Faecal	GenoScreen	HiSeq2000		2551944	100	204.53	4998181	51.0575	198013	408942	28080	178		ERS3882975		ESCO.0216.00262	B2_CD_52_IM4.fasta	4993370	4640	4580	4340928	86.9338		209	42	282	YES	YES	YES		YES
Draft	TA059	ACT	Host-associated	Mammal_Faecal	ACRF-BRF of the Australian National University	Illumina MiSeq platform		1337924	272.35	377.89	5268987	69.1563	132380	339823	21161	249		ERS3882976		ESCO.0216.00263	B2_TA059.fa	5268887	5044	4957	4593025	87.1726		252	42	282	YES	YES	YES		YES
Draft	71_2_Ti5	ACT	Host-associated	Human_Intestinal	ACRF-BRF of the Australian National University	Illumina MiSeq platform		768948	276.88	493.7	4893175	43.5109	121641	318872	56243	87		ERS3882977		ESCO.0216.00264	D_71_2_Ti5.fasta	4892365	4579	4506	4333619	88.5792		93	43	282	YES	YES	YES		YES
Draft	48_5_R19	ACT	Host-associated	Human_Intestinal	ACRF-BRF of the Australian National University	Illumina MiSeq platform		947950	280.34	403.13	5038333	52.7453	137438	417892	52483	96		ERS3882978		ESCO.0216.00265	B2_48_5_R19.fasta	5037975	4734	4670	4412644	87.5877		99	43	282	YES	YES	YES		YES
Draft	E8580	QLD	Environmental	Water	ACRF-BRF of the Australian National University	Illumina MiSeq platform		558404	286.18	518.73	4721182	33.8483	128523	338021	47689	99		ERS3882979		ESCO.0216.00266	B1_E8580.fasta	4720637	4428	4359	4163091	88.1892		109	43	282	YES	YES	YES		YES
Draft	E3676	NSW	Environmental	Water	ACRF-BRF of the Australian National University	Illumina MiSeq platform		762870	274.85	379.96	4770798	43.9496	148380	335257	41849	114		ERS3882980		ESCO.0216.00267	B2_E3676.fa	4770284	4482	4406	4208627	88.2259		118	43	282	YES	YES	YES		YES
Draft	BS165	ACT	Host-associated	Human_Extra-intestinal	ACRF-BRF of the Australian National University	Illumina MiSeq platform		876656	230.67	246.69	5343781	37.8418	132711	505708	43801	122		ERS3882981		ESCO.0216.00268	B2_BS165.fasta	5343730	5189	5103	4693712	87.8359		123	43	282	YES	YES	YES		YES
Draft	41_2_Ti13	ACT	Host-associated	Human_Intestinal	GenoScreen	HiSeq2000		3819978	100	187.22	5009723	76.2513	115893	375883	43945	114		ERS3882982		ESCO.0216.00269	D_41_2_Ti13.fasta	5005763	4702	4633	4416885	88.236		136	43	282	YES	YES	YES		YES
Draft	B1542	WA	Host-associated	Bird_Faecal	ACRF-BRF of the Australian National University	Illumina MiSeq platform		1844240	228.64	261.88	4986220	84.5665	115450	387755	34152	146		ERS3882983		ESCO.0216.00270	D_B1542.fa	4986220	4718	4630	4379633	87.8347		146	43	282	YES	YES	YES		YES
Draft	E4906	NSW	Environmental	Water	ACRF-BRF of the Australian National University	Illumina MiSeq platform		1301230	241.18	395.38	5089770	61.6591	121267	317683	34624	147		ERS3882984		ESCO.0216.00271	D_E4906.fasta	5089383	4765	4674	4463589	87.7039		152	43	282	YES	YES	YES		YES
Draft	19_1_Ti7	ACT	Host-associated	Human_Intestinal	GenoScreen	HiSeq2000		4301284	100	197.53	5247572	81.9671	172065	367960	42319	124		ERS3882985		ESCO.0216.00272	B2_19_1_Ti7.fasta	5243137	4971	4906	4587714	87.4994		155	43	282	YES	YES	YES		YES
Draft	TA348	VIC	Host-associated	Mammal_Faecal	ACRF-BRF of the Australian National University	Illumina MiSeq platform		734290	284.28	483.67	4900765	42.5942	123149	324749	33567	146		ERS3882986		ESCO.0216.00273	B1_TA348.fasta	4899660	4692	4614	4304945	87.8621		160	43	282	YES	YES	YES		YES
Draft	H646	ACT	Host-associated	Human_Extra-intestinal	ACRF-BRF of the Australian National University	Illumina MiSeq platform		2625910	133.11	205.85	4656301	75.0671	125568	308858	27716	168		ERS3882987		ESCO.0216.00274	A_H646.fasta	4643175	4385	4295	4053866	87.3081		162	43	282	YES	YES	YES		YES
Draft	CD_27_IM1	ACT	Host-associated	Human_Faecal	GenoScreen	HiSeq2000		5722266	100	177.98	4960841	115.349	146622	342043	52219	95		ERS3882988		ESCO.0216.00275	B2_CD_27_IM1.fasta	4946900	4673	4604	4316218	87.251		184	43	282	YES	YES	YES		YES
Draft	M578	NSW	Host-associated	Mammal_Faecal	ACRF-BRF of the Australian National University	Illumina MiSeq platform		1236682	270.1	355.1	4878596	68.468	137631	277798	25950	188		ERS3882989		ESCO.0216.00276	B2_M578.fa	4878200	4559	4480	4276707	87.6698		195	43	282	YES	YES	YES		YES
Draft	CD_62_LN	ACT	Host-associated	Human_Extra-intestinal	GenoScreen	HiSeq2000		1595318	100	249.87	5133795	31.0748	173076	419828	33121	155		ERS3882990		ESCO.0216.00277	B2_CD_62_LN.fasta	5127734	4877	4806	4479090	87.3503		202	43	282	YES	YES	YES		YES
Draft	E2051	NSW	Environmental	Water	ACRF-BRF of the Australian National University	Illumina MiSeq platform		2160386	236.35	352.68	5168841	98.7856	114789	388401	22089	234		ERS3882991		ESCO.0216.00279	B1_E2051.fasta	5168374	4972	4882	4510757	87.2761		241	43	282	YES	YES	YES		YES
Draft	E2035	NSW	Environmental	Water	ACRF-BRF of the Australian National University	Illumina MiSeq platform		2073324	237.17	422.71	4840945	101.577	129775	323543	17863	271		ERS3882992		ESCO.0216.00280	B1_E2035.fasta	4840212	4554	4480	4230611	87.4055		284	43	282	YES	YES	YES		YES
Draft	H020	ACT	Host-associated	Human_Extra-intestinal	ACRF-BRF of the Australian National University	Illumina MiSeq platform		2421330	114.84	195.58	5254423	52.9203	147779	502455	8982	585		ERS3882993		ESCO.0216.00281	B2_H020.fasta	5253095	4880	4801	4491162	85.4955		606	43	282	YES	YES	YES		YES
Draft	C2_41	ACT	Host-associated	Poultry_Meat	ACRF-BRF of the Australian National University	Illumina MiSeq platform		1430000	270.68	357.14	4882714	79.274	107473	303816	48344	101		ERS3882994		ESCO.0216.00282	B1_C2_41.fasta	4882173	4622	4553	4272715	87.5167		108	44	282	YES	YES	YES		YES
Draft	T408	SA	Host-associated	Alone	Broad Institute	Roche 454 GS FLX system		na	na	na	na	na	na	na	na	na	https://www.ncbi.nlm.nih.gov/sra?LinkName=biosample_sra&from_uid=13287	SRS005168		ESCO.0216.00283	B1_T408.fasta	4866299	4665	4599	4257084	87.4809		113	44	282	YES	YES	YES		YES
Draft	B1804	NSW	Host-associated	Bird_Faecal	ACRF-BRF of the Australian National University	Illumina MiSeq platform		1004844	244.77	371.47	4893624	50.2604	119132	298046	42927	114		ERS3882995		ESCO.0216.00284	B1_B1804.fasta	4893286	4651	4575	4312048	88.1217		116	44	282	YES	YES	YES		YES
Draft	E2085	NSW	Environmental	Water	ACRF-BRF of the Australian National University	Illumina MiSeq platform		3505810	129.07	200.48	4700437	96.2666	127032	303015	17155	274		ERS3882996		ESCO.0216.00285	A_E2085.fasta	4659689	4400	4323	4106056	88.1187		127	44	282	YES	YES	YES		YES
Draft	41_1_Ti9	ACT	Host-associated	Human_Intestinal	GenoScreen	HiSeq2000		2440982	100	198.78	5007015	48.7512	140535	374120	47236	106		ERS3882997		ESCO.0216.00286	D_41_1_Ti9.fasta	5001791	4698	4630	4405675	88.0819		141	44	282	YES	YES	YES		YES
Draft	B1785	QLD	Host-associated	Bird_Faecal	ACRF-BRF of the Australian National University	Illumina MiSeq platform		1125176	263.13	321.61	5067027	58.4302	124853	405762	35683	142		ERS3882998		ESCO.0216.00287	D_B1785.fa	5066807	4743	4659	4462335	88.07		146	44	282	YES	YES	YES		YES
Draft	B1505	ACT	Host-associated	Bird_Faecal	ACRF-BRF of the Australian National University	Illumina MiSeq platform		1341596	253.25	324.87	5043369	67.3675	123104	360018	34544	146		ERS3882999		ESCO.0216.00288	D_B1505.fa	5043266	4695	4610	4414077	87.5242		149	44	282	YES	YES	YES		YES
Draft	B1837	QLD	Host-associated	Bird_Faecal	ACRF-BRF of the Australian National University	Illumina MiSeq platform		841640	279.78	406.94	4785804	49.2026	138545	273884	31077	154		ERS3883000		ESCO.0216.00289	D_B1837.fasta	4785337	4464	4380	4217534	88.1345		160	44	282	YES	YES	YES		YES
Draft	Soil_1	SA	Environmental	Alone	ACRF-BRF of the Australian National University	Illumina MiSeq platform		804208	256.8	299.82	4699860	43.9419	115940	338339	50536	93		ERS3883001		ESCO.0216.00290	B1_Soil_1.fasta	4699773	4419	4333	4164195	88.6042		95	45	282	YES	YES	YES		YES
Draft	E8495	QLD	Environmental	Water	ACRF-BRF of the Australian National University	Illumina MiSeq platform		769036	277	377.73	4700639	45.3179	92253	295857	50007	94		ERS3883002		ESCO.0216.00291	B1_E8495.fasta	4700263	4438	4364	4152473	88.3455		100	45	282	YES	YES	YES		YES
Draft	E9202	QLD	Environmental	Water	ACRF-BRF of the Australian National University	Illumina MiSeq platform		869552	277.54	400.53	4843298	49.8287	114869	324704	43244	112		ERS3883003		ESCO.0216.00292	B1_E9202.fasta	4842938	4580	4512	4242773	87.6074		119	45	282	YES	YES	YES		YES
Draft	B175	NSW	Host-associated	Bird_Faecal	Broad Institute	Roche 454 GS FLX system		na	na	na	na	na	na	na	na	na	https://www.ncbi.nlm.nih.gov/assembly/GCF_002109815.1/	ASM210981v1		ESCO.0216.00293	A_B175.fasta	4768139	4496	4418	4180609	87.678		122	45	282	YES	YES	YES		YES
Draft	E8707	NSW	Environmental	Water	ACRF-BRF of the Australian National University	Illumina MiSeq platform		722146	279.01	400.33	4842382	41.6089	104292	364642	39692	122		ERS3883004		ESCO.0216.00294	D_E8707.fa	4842124	4538	4457	4280224	88.3956		125	45	282	YES	YES	YES		YES
Draft	R424	NSW	Host-associated	Alone	Broad Institute	Roche 454 GS FLX system		na	na	na	na	na	na	na	na	na	https://www.ncbi.nlm.nih.gov/assembly/GCF_002110005.1	ASM211000v1		ESCO.0216.00295	A_R424.fasta	5056580	4911	4827	4407569	87.165		126	45	282	YES	YES	YES		YES
Draft	H283	ACT	Host-associated	Human_Faecal	ACRF-BRF of the Australian National University	Illumina MiSeq platform		1261328	233.51	450.08	4951693	59.4812	119390	384070	26199	189		ERS3883005		ESCO.0216.00296	B2_H283.fasta	4932240	4685	4611	4339184	87.9759		128	45	282	YES	YES	YES		YES
Draft	B172	NSW	Host-associated	Bird_Faecal	ACRF-BRF of the Australian National University	Illumina MiSeq platform		951694	279.93	424.48	4791715	55.5976	116786	333860	34723	138		ERS3883006		ESCO.0216.00297	B2_B172.fa	4791565	4483	4407	4233519	88.3536		141	45	282	YES	YES	YES		YES
Draft	E7253	QLD	Environmental	Water	ACRF-BRF of the Australian National University	Illumina MiSeq platform		747938	274.19	383.57	4654111	44.0637	102438	303452	32320	144		ERS3883007		ESCO.0216.00298	B2_E7253.fa	4653984	4317	4242	4095424	87.9982		145	45	282	YES	YES	YES		YES
Draft	E6249	NSW	Environmental	Water	ACRF-BRF of the Australian National University	Illumina MiSeq platform		1049438	280.11	432.24	4958856	59.2794	113925	382312	33734	147		ERS3883008		ESCO.0216.00299	E_E6249.fasta	4958043	4552	4475	4370721	88.1542		159	45	282	YES	YES	YES		YES
Draft	POSS_07	VIC	Host-associated	Mammal_Faecal	ACRF-BRF of the Australian National University	Illumina MiSeq platform		1180514	239.96	467.9	5015206	56.4835	128917	589677	25202	199		ERS3883009		ESCO.0216.00300	B2_POSS_07.fasta	5008630	4729	4660	4373538	87.32		176	45	282	YES	YES	YES		YES
Draft	E1215	ACT	Host-associated	Alone	GenoScreen	HiSeq2000		2752320	100	198.44	4522694	60.8558	140103	323937	50252	90		ERS3883010		ESCO.0216.00301	A_E1215.fasta	4510339	4235	4178	3944860	87.4626		180	45	282	YES	YES	YES		YES
Draft	TA209	NSW	Host-associated	Mammal_Faecal	ACRF-BRF of the Australian National University	Illumina MiSeq platform		1660866	265.23	337.02	5047633	87.2709	130607	323332	24988	202		ERS3883011		ESCO.0216.00302	B2_TA209.fa	5047247	4805	4727	4422795	87.6279		206	45	282	YES	YES	YES		YES
Draft	39_2_Ti18	ACT	Host-associated	Human_Intestinal	GenoScreen	HiSeq2000		3687396	100	194.84	5154145	71.5423	154813	578578	24661	209		ERS3883012		ESCO.0216.00303	B2_39_2_Ti18.fasta	5147285	4906	4833	4472375	86.888		257	45	282	YES	YES	YES		YES
Draft	56_4_R1	ACT	Host-associated	Human_Intestinal	ACRF-BRF of the Australian National University	Illumina MiSeq platform		1692914	259.19	311	4941149	88.8025	123817	291986	47511	104		ERS3883013		ESCO.0216.00304	D_56_4_R1.fasta	4940946	4632	4549	4354079	88.1224		107	46	282	YES	YES	YES		YES
Draft	51_2_R1	ACT	Host-associated	Human_Intestinal	ACRF-BRF of the Australian National University	Illumina MiSeq platform		1603052	262.78	318.58	4913546	85.7324	123471	267199	45921	107		ERS3883014		ESCO.0216.00305	D_51_2_R1.fasta	4913324	4604	4516	4307289	87.6655		109	46	282	YES	YES	YES		YES
Draft	C1_91	ACT	Host-associated	Poultry_Meat	ACRF-BRF of the Australian National University	Illumina MiSeq platform		1142184	276.32	411.12	5059990	62.3733	106745	361659	47736	106		ERS3883015		ESCO.0216.00306	D_C1_91.fasta	5059861	4808	4721	4447783	87.9033		109	46	282	YES	YES	YES		YES
Draft	H645	ACT	Host-associated	Human_Extra-intestinal	ACRF-BRF of the Australian National University	Illumina MiSeq platform		1432576	232.36	430.96	4749188	70.0906	104669	281377	32307	147		ERS3883016		ESCO.0216.00307	A_H645.fasta	4739931	4513	4433	4168723	87.949		115	46	282	YES	YES	YES		YES
Draft	B185	TAS	Host-associated	Bird_Faecal	Broad Institute	Roche 454 GS FLX system		na	na	na	na	na	na	na	na	na	https://www.ncbi.nlm.nih.gov/assembly/GCF_000163175.1/	ASM16317v1		ESCO.0216.00308	E_B185.fasta	5106858	4758	4671	4473918	87.6061		115	46	282	YES	YES	YES		YES
Draft	B115	NSW	Host-associated	Bird_Faecal	ACRF-BRF of the Australian National University	Illumina MiSeq platform		622604	271.93	362.37	4827837	35.0684	120280	295885	41981	115		ERS3883017		ESCO.0216.00309	B1_B115.fasta	4827487	4590	4510	4247831	87.9926		120	46	282	YES	YES	YES		YES
Draft	55_1_TC9	ACT	Host-associated	Human_Intestinal	GenoScreen	HiSeq2000		2193604	100	184.01	5049826	43.4392	124213	507350	49508	102		ERS3883018		ESCO.0216.00310	B2_55_1_TC9.fasta	5046532	4779	4732	4458052	88.3389		121	46	282	YES	YES	YES		YES
Draft	POSS_70	VIC	Host-associated	Mammal_Faecal	ACRF-BRF of the Australian National University	Illumina MiSeq platform		1086934	240.86	481.91	4930879	53.0938	116463	285693	33773	146		ERS3883019		ESCO.0216.00311	B2_POSS_70.fasta	4923383	4658	4584	4339323	88.137		121	46	282	YES	YES	YES		YES
Draft	61_2_AC9	ACT	Host-associated	Human_Intestinal	ACRF-BRF of the Australian National University	Illumina MiSeq platform		1634934	245.37	273.77	5139507	78.0549	118850	247745	42829	120		ERS3883020		ESCO.0216.00312	B2_61_2_AC9.fasta	5139356	4900	4820	4495184	87.4659		123	46	282	YES	YES	YES		YES
Draft	E2810	QLD	Environmental	Water	ACRF-BRF of the Australian National University	Illumina MiSeq platform		831894	282.98	440.15	4746197	49.5996	105962	238564	34644	137		ERS3883021		ESCO.0216.00313	D_E2810.fa	4745922	4338	4267	4201296	88.5243		141	46	280	YES	YES	YES		YES
Draft	B108	NSW	Host-associated	Bird_Faecal	Broad Institute	Roche 454 GS FLX system		na	na	na	na	na	na	na	na	na	https://www.ncbi.nlm.nih.gov/assembly/GCF_002109615.1	ASM210961v1		ESCO.0216.00314	B2_B108.fasta	5187401	4932	4851	4490787	86.571		180	46	282	YES	YES	YES		YES
Draft	H1512651	NSW	Environmental	Water	ACRF-BRF of the Australian National University	Illumina MiSeq platform		646726	261.03	305.61	4676693	36.0971	106416	256648	49228	95		ERS3883022		ESCO.0216.00315	B1_H1512651.fasta	4676693	4457	4374	4128235	88.2725		95	47	282	YES	YES	YES		YES
Draft	A3_45	ACT	Host-associated	Poultry_Meat	ACRF-BRF of the Australian National University	Illumina MiSeq platform		1013286	270.6	368.61	4742812	57.8128	104748	313495	46047	103		ERS3883023		ESCO.0216.00316	B1_A3_45.fasta	4742712	4461	4377	4187436	88.292		105	47	282	YES	YES	YES		YES
Draft	H288	ACT	Host-associated	Human_Faecal	Broad Institute	Roche 454 GS FLX system		na	na	na	na	na	na	na	na	na	https://www.ncbi.nlm.nih.gov/sra?LinkName=biosample_sra&from_uid=13214	SRS005089		ESCO.0216.00317	A_H288.fasta	4881131	4721	4629	4275225	87.5868		108	47	282	YES	YES	YES		YES
Draft	W4_36	ACT	Host-associated	Poultry_Meat	ACRF-BRF of the Australian National University	Illumina MiSeq platform		1120680	274.58	410.88	4884932	62.993	140782	356688	45654	107		ERS3883024		ESCO.0216.00318	B2_W4_36.fasta	4884515	4593	4530	4304049	88.1162		112	47	281	YES	YES	YES		YES
Draft	B386	NSW	Host-associated	Bird_Faecal	ACRF-BRF of the Australian National University	Illumina MiSeq platform		666264	274.73	378.85	4747910	38.5523	114160	235737	43559	109		ERS3883025		ESCO.0216.00319	B1_B386.fasta	4747245	4512	4429	4195582	88.3793		117	47	282	YES	YES	YES		YES
Draft	E8732	NSW	Environmental	Water	ACRF-BRF of the Australian National University	Illumina MiSeq platform		831742	278.75	407.14	4918535	47.1376	121345	502883	39036	126		ERS3883026		ESCO.0216.00321	D_E8732.fa	4918481	4620	4528	4345614	88.3528		128	47	282	YES	YES	YES		YES
Draft	M665752	ACT	Host-associated	Human_Extra-intestinal	ACRF-BRF of the Australian National University	Illumina MiSeq platform		1662986	185.93	174.17	5331109	57.999	118589	299705	38353	139		ERS3883027		ESCO.0216.00322	B2_M665752.fasta	5331051	5171	5084	4660461	87.4211		140	47	282	YES	YES	YES		YES
Draft	E7242	QLD	Environmental	Water	ACRF-BRF of the Australian National University	Illumina MiSeq platform		984988	266.44	348.49	5077272	51.6892	128857	337154	36792	138		ERS3883028		ESCO.0216.00323	B2_E7242.fa	5076947	4746	4663	4445108	87.5547		144	47	282	YES	YES	YES		YES
Draft	20_2_TC13	ACT	Host-associated	Human_Intestinal	ACRF-BRF of the Australian National University	Illumina MiSeq platform		1125388	247.54	281.08	4800625	58.0296	105778	288174	33108	145		ERS3883029		ESCO.0216.00324	B1_20_2_TC13.fa	4800578	4564	4480	4226643	88.0445		146	47	282	YES	YES	YES		YES
Draft	E2814	QLD	Environmental	Water	ACRF-BRF of the Australian National University	Illumina MiSeq platform		824360	276.95	381.73	4950014	46.1224	100882	490912	34859	142		ERS3883030		ESCO.0216.00325	B2_E2814.fa	4949830	4638	4559	4350792	87.8978		146	47	282	YES	YES	YES		YES
Draft	M605	NSW	Host-associated	Mammal_Faecal	Broad Institute	Roche 454 GS FLX system		na	na	na	na	na	na	na	na	na	https://www.ncbi.nlm.nih.gov/assembly/GCF_000176555.2#/st	ASM17655v2		ESCO.0216.00326	B2_M605.fasta	5446689	5314	5245	4727879	86.8028		162	47	282	YES	YES	YES		YES
Draft	19_2_TC6	ACT	Host-associated	Human_Intestinal	GenoScreen	HiSeq2000		5312560	100	191.68	5246845	101.252	139655	367895	39450	133		ERS3883031		ESCO.0216.00327	B2_19_2_TC6.fasta	5241201	4963	4902	4583559	87.4525		164	47	282	YES	YES	YES		YES
Draft	B1697b	QLD	Host-associated	Bird_Faecal	ACRF-BRF of the Australian National University	Illumina MiSeq platform		778442	281	452	4918974	45	115646	304628	29994	164		ERS3883032		ESCO.0216.00328	B2_B1697b.fa	4918286	4623	4554	4319819	87.8318		172	47	282	YES	YES	YES		YES
Draft	E2845	QLD	Environmental	Water	ACRF-BRF of the Australian National University	Illumina MiSeq platform		577624	283.57	433.54	4880293	33.5629	103742	449273	48803	100		ERS3883033		ESCO.0216.00330	B1_E2845.fasta	4879543	4637	4566	4289920	87.9164		104	48	282	YES	YES	YES		YES
Draft	E5405	QLD	Environmental	Water	ACRF-BRF of the Australian National University	Illumina MiSeq platform		748484	277.83	413.1	4682498	44.4103	94553	256028	43356	108		ERS3883034		ESCO.0216.00331	B1_E5405.fasta	4682209	4457	4389	4137982	88.3767		112	48	282	YES	YES	YES		YES
Draft	H494	ACT	Host-associated	Human_Faecal	Broad Institute	Roche 454 GS FLX system		na	na	na	na	na	na	na	na	na	https://www.ncbi.nlm.nih.gov/assembly/GCF_000242035.1/	Esch_coli_H494_V1		ESCO.0216.00332	B1_H494.fasta	5093196	4898	4797	4448984	87.3515		114	48	282	YES	YES	YES		YES
Draft	56_3_AC1	ACT	Host-associated	Human_Intestinal	ACRF-BRF of the Australian National University	Illumina MiSeq platform		1941770	246.85	283.1	4955096	96.7339	120306	300697	44641	111		ERS3883035		ESCO.0216.00333	D_56_3_AC1.fasta	4954913	4637	4557	4367166	88.1381		114	48	282	YES	YES	YES		YES
Draft	E5150	NSW	Environmental	Water	ACRF-BRF of the Australian National University	Illumina MiSeq platform		895802	280.28	434.43	4869722	51.5585	98033	394765	42717	114		ERS3883036		ESCO.0216.00334	B1_E5150.fasta	4868615	4621	4552	4274477	87.7966		121	48	282	YES	YES	YES		YES
Draft	B1868	NSW	Host-associated	Bird_Faecal	ACRF-BRF of the Australian National University	Illumina MiSeq platform		902346	282.55	455.46	5055796	50.4288	123844	364295	43584	116		ERS3883037		ESCO.0216.00335	B1_B1868.fasta	5055199	4811	4731	4439483	87.8201		125	48	282	YES	YES	YES		YES
Draft	E5356	QLD	Environmental	Water	ACRF-BRF of the Australian National University	Illumina MiSeq platform		1419960	238.34	437.6	4722098	71.6701	123568	282034	20621	229		ERS3883038		ESCO.0216.00336	A_E5356.fasta	4696063	4439	4366	4136802	88.0909		137	48	282	YES	YES	YES		YES
Draft	18_3_Ti5	ACT	Host-associated	Human_Intestinal	GenoScreen	HiSeq2000		2953170	100	223.32	5149874	57.3445	138006	358654	40233	128		ERS3883039		ESCO.0216.00338	B2_18_3_Ti5.fasta	5144800	4847	4790	4492327	87.3178		157	48	282	YES	YES	YES		YES
Draft	M290	NSW	Host-associated	Mammal_Faecal	ACRF-BRF of the Australian National University	Illumina MiSeq platform		652146	275.6	385.99	5076742	35.4029	134628	234679	25511	199		ERS3883040		ESCO.0216.00339	D_M290.fa	5076542	4783	4709	4447358	87.6061		202	48	281	YES	YES	YES		YES
Draft	TA258	NT	Host-associated	Mammal_Faecal	ACRF-BRF of the Australian National University	Illumina MiSeq platform		1379266	270.16	363.49	4854186	76.7631	108829	293195	21574	225		ERS3883041		ESCO.0216.00340	B2_TA258.fa	4854018	4527	4457	4250605	87.5688		226	48	282	YES	YES	YES		YES
Draft	TA265	NT	Host-associated	Mammal_Faecal	ACRF-BRF of the Australian National University	Illumina MiSeq platform		1517038	234.63	275.04	5237136	67.9651	126488	317503	15494	338		ERS3883042		ESCO.0216.00341	B2_TA265.fa	5236982	5052	4968	4538087	86.6546		340	48	282	YES	YES	YES		YES
Draft	45_2_HU10	ACT	Host-associated	Human_Intestinal	ACRF-BRF of the Australian National University	Illumina MiSeq platform		1267258	281.24	404.84	4826407	73.8445	98700	206831	46408	104		ERS3883043		ESCO.0216.00342	A_45_2_HU10.fasta	4826361	4575	4490	4261716	88.3008		105	49	282	YES	YES	YES		YES
Draft	W4_34	ACT	Host-associated	Poultry_Meat	ACRF-BRF of the Australian National University	Illumina MiSeq platform		870306	274.98	432.44	4821796	49.6323	98324	304780	46814	103		ERS3883044		ESCO.0216.00343	B2_W4_34.fasta	4821643	4537	4453	4257922	88.3085		105	49	282	YES	YES	YES		YES
Draft	B977	NSW	Host-associated	Bird_Faecal	ACRF-BRF of the Australian National University	Illumina MiSeq platform		931490	249.51	306.37	4730584	49.1305	102722	261040	43802	108		ERS3883045		ESCO.0216.00344	B1_B977.fasta	4730521	4472	4389	4188110	88.5338		109	49	282	YES	YES	YES		YES
Draft	M938	TAS	Host-associated	Mammal_Faecal	ACRF-BRF of the Australian National University	Illumina MiSeq platform		1446110	254.81	360.83	4692357	78.5284	94655	223475	42658	110		ERS3883046		ESCO.0216.00345	A_M938.fasta	4692290	4427	4351	4119188	87.7863		112	49	282	YES	YES	YES		YES
Draft	W3_33	ACT	Host-associated	Poultry_Meat	ACRF-BRF of the Australian National University	Illumina MiSeq platform		884156	267.14	388.77	4985970	47.3716	120264	242144	45327	110		ERS3883047		ESCO.0216.00346	B2_W3_33.fasta	4985730	4666	4597	4383067	87.9122		112	49	282	YES	YES	YES		YES
Draft	E7180	QLD	Environmental	Water	ACRF-BRF of the Australian National University	Illumina MiSeq platform		474350	288.7	462.42	4867942	28.132	137056	414008	46807	104		ERS3883048		ESCO.0216.00347	B1_E7180.fasta	4866871	4628	4548	4288694	88.1201		114	49	282	YES	YES	YES		YES
Draft	E5359	QLD	Environmental	Water	ACRF-BRF of the Australian National University	Illumina MiSeq platform		583312	284.92	426.37	4944906	33.6098	110132	280026	42629	116		ERS3883049		ESCO.0216.00348	B1_E5359.fasta	4944294	4766	4689	4358700	88.1562		123	49	282	YES	YES	YES		YES
Draft	M094	VIC	Host-associated	Mammal_Faecal	ACRF-BRF of the Australian National University	Illumina MiSeq platform		719722	277.32	406.93	4784184	41.7194	135071	313104	33930	141		ERS3883050		ESCO.0216.00349	B2_M094.fa	4784003	4501	4427	4210590	88.0139		144	49	282	YES	YES	YES		YES
Draft	M653497	ACT	Host-associated	Human_Extra-intestinal	ACRF-BRF of the Australian National University	Illumina MiSeq platform		1565180	198.56	196.73	5148266	60.3664	117600	347176	34552	149		ERS3883051		ESCO.0216.00350	B2_M653497.fasta	5148232	4896	4808	4494254	87.297		150	49	282	YES	YES	YES		YES
Draft	18_4_Ti12	ACT	Host-associated	Human_Intestinal	GenoScreen	HiSeq2000		4372446	100	183.38	5149569	84.909	129529	358628	37047	139		ERS3883052		ESCO.0216.00351	B2_18_4_Ti12.fasta	5145529	4855	4789	4490224	87.2646		161	49	282	YES	YES	YES		YES
Draft	H112	ACT	Host-associated	Human_Extra-intestinal	ACRF-BRF of the Australian National University	Illumina MiSeq platform		706506	276.17	415.64	5142542	37.9415	112909	417713	30794	167		ERS3883053		ESCO.0216.00352	B2_H112.fasta	5141972	4877	4799	4491911	87.3577		174	49	282	YES	YES	YES		YES
Draft	W1_57b	ACT	Host-associated	Poultry_Meat	ACRF-BRF of the Australian National University	Illumina MiSeq platform		804004	283.15	444.57	5240022	43.4452	123897	339655	30824	170		ERS3883054		ESCO.0216.00353	B2_W1_57b.fasta	5239638	5011	4926	4595297	87.7026		175	49	282	YES	YES	YES		YES
Draft	61_1_Ti1	ACT	Host-associated	Human_Intestinal	GenoScreen	HiSeq2000		3561208	100	191.55	5123766	69.5037	139677	491566	32225	159		ERS3883055		ESCO.0216.00355	B2_61_1_Ti1.fasta	5119032	4846	4781	4462607	87.1768		190	49	282	YES	YES	YES		YES
Draft	B1794	QLD	Host-associated	Bird_Faecal	ACRF-BRF of the Australian National University	Illumina MiSeq platform		858236	279.72	425.88	5079658	47.2602	98076	311374	27310	186		ERS3883056		ESCO.0216.00356	D_B1794.fa	5079185	4784	4689	4468451	87.9757		191	49	282	YES	YES	YES		YES
Draft	12_GNB_003	NSW	Host-associated	Human_Extra-intestinal	ACRF-BRF of the Australian National University	Illumina MiSeq platform		523204	285.19	470.22	5102834	29.2411	117986	420454	22579	226		ERS3883057		ESCO.0216.00357	B2_12_GNB_003.fasta	5101602	4843	4770	4451295	87.2529		235	49	282	YES	YES	YES		YES
Draft	TA309	SA	Host-associated	Mammal_Faecal	ACRF-BRF of the Australian National University	Illumina MiSeq platform		1149414	271.18	358.27	4906702	63.525	117929	244845	17338	283		ERS3883058		ESCO.0216.00358	B2_TA309.fa	4906512	4541	4457	4269628	87.0196		287	49	282	YES	YES	YES		YES
Draft	51_6_R16	ACT	Host-associated	Human_Intestinal	ACRF-BRF of the Australian National University	Illumina MiSeq platform		1445066	256.03	313.22	4924127	75.1362	99639	265460	42449	116		ERS3883059		ESCO.0216.00359	D_51_6_R16.fasta	4924127	4618	4533	4319388	87.7189		116	50	282	YES	YES	YES		YES
Draft	TA024	TAS	Host-associated	Mammal_Faecal	Broad Institute	Roche 454 GS FLX system		na	na	na	na	na	na	na	na	na	https://www.ncbi.nlm.nih.gov/sra?LinkName=biosample_sra&from_uid=13282	SRS005163		ESCO.0216.00360	D_TA024.fasta	5257610	5069	4985	4597588	87.4463		118	50	282	YES	YES	YES		YES
Draft	POSS_40	VIC	Host-associated	Mammal_Faecal	ACRF-BRF of the Australian National University	Illumina MiSeq platform		1345452	238.96	411.73	5074763	63.3545	107954	311255	28834	176		ERS3883060		ESCO.0216.00361	B2_POSS_40.fasta	5064379	4837	4756	4432917	87.5313		142	50	282	YES	YES	YES		YES
Draft	BS20	ACT	Host-associated	Human_Extra-intestinal	ACRF-BRF of the Australian National University	Illumina MiSeq platform		1283204	202.29	193.38	5186680	50.0473	113565	352949	33462	155		ERS3883061		ESCO.0216.00362	B2_BS20.fasta	5186656	5008	4923	4529669	87.3331		156	50	282	YES	YES	YES		YES
Draft	19_1_TC4	ACT	Host-associated	Human_Intestinal	GenoScreen	HiSeq2000		5191172	100	185.1	5244862	98.9763	142685	367888	37198	141		ERS3883062		ESCO.0216.00363	B2_19_1_TC4.fasta	5240544	4955	4900	4585065	87.4922		165	50	282	YES	YES	YES		YES
Draft	B996	TAS	Host-associated	Bird_Faecal	ACRF-BRF of the Australian National University	Illumina MiSeq platform		648192	278.5	390.53	4708474	38.3397	107265	578572	31600	149		ERS3883063		ESCO.0216.00364	B1_B996.fasta	4707069	4450	4377	4146215	88.0849		166	50	281	YES	YES	YES		YES
Draft	H378	ACT	Host-associated	Human_Faecal	Broad Institute	Roche 454 GS FLX system		na	na	na	na	na	na	na	na	na	https://www.ncbi.nlm.nih.gov/assembly/GCF_002110115.1/	ASM211011v1		ESCO.0216.00365	B2_H378.fasta	5292618	5004	4929	4571523	86.3755		174	50	282	YES	YES	YES		YES
Draft	M992	QLD	Host-associated	Mammal_Faecal	ACRF-BRF of the Australian National University	Illumina MiSeq platform		711166	279.05	420.5	4896628	40.5281	99941	341899	25908	189		ERS3883064		ESCO.0216.00366	B2_M992.fa	4896323	4568	4496	4303776	87.8981		194	50	282	YES	YES	YES		YES
Draft	E2025	NSW	Environmental	Water	ACRF-BRF of the Australian National University	Illumina MiSeq platform		1722612	238.28	437.05	5290188	77.5897	115140	404448	19167	276		ERS3883065		ESCO.0216.00367	D_E2025.fasta	5289920	4953	4868	4609877	87.1446		279	50	282	YES	YES	YES		YES
Draft	E8612	QLD	Environmental	Water	ACRF-BRF of the Australian National University	Illumina MiSeq platform		658206	278.97	416.68	4746516	38.6852	96574	289730	17260	275		ERS3883066		ESCO.0216.00368	D_E8612.fa	4744821	4413	4336	4128439	87.0094		292	50	282	YES	YES	YES		YES
Draft	B1049	NSW	Host-associated	Bird_Faecal	ACRF-BRF of the Australian National University	Illumina MiSeq platform		1278820	276.1	393.33	5029869	70.1971	117436	275490	16993	296		ERS3883067		ESCO.0216.00369	E_B1049.fasta	5029075	4675	4593	4385155	87.1961		304	50	282	YES	YES	YES		YES
Draft	E2038	NSW	Environmental	Water	ACRF-BRF of the Australian National University	Illumina MiSeq platform		1868396	237.57	430.12	4986151	89.0215	121819	370125	12687	393		ERS3883068		ESCO.0216.00370	B2_E2038.fasta	4985274	4663	4587	4303585	86.3259		408	50	282	YES	YES	YES		YES
Draft	70_5_R4	ACT	Host-associated	Human_Intestinal	ACRF-BRF of the Australian National University	Illumina MiSeq platform		873420	275.78	459.47	5147427	46.7946	105179	420811	49494	104		ERS3883069		ESCO.0216.00371	B2_70_5_R4.fasta	5147060	4920	4832	4515267	87.7252		107	51	282	YES	YES	YES		YES
Draft	E1002	ACT	Environmental	Water	Broad Institute	Roche 454 GS FLX system		na	na	na	na	na	na	na	na	na	https://www.ncbi.nlm.nih.gov/assembly/GCF_002109745.1	ASM210974v1		ESCO.0216.00372	A_E1002.fasta	4686729	4419	4348	4114419	87.7887		112	51	282	YES	YES	YES		YES
Draft	E2476	VIC	Environmental	Water	ACRF-BRF of the Australian National University	Illumina MiSeq platform		993662	277.06	395.87	4607077	59.7568	97371	277049	42267	109		ERS3883070		ESCO.0216.00373	B1_E2476.fasta	4606904	4321	4239	4071487	88.3779		112	51	282	YES	YES	YES		YES
Draft	H515	ACT	Host-associated	Human_Faecal	ACRF-BRF of the Australian National University	Illumina MiSeq platform		1224418	235.39	480.48	4728517	60.9527	88483	224387	28485	166		ERS3883071		ESCO.0216.00374	B2_H515.fasta	4713196	4509	4441	4162777	88.3217		114	51	282	YES	YES	YES		YES
Draft	W2_37	ACT	Host-associated	Poultry_Meat	ACRF-BRF of the Australian National University	Illumina MiSeq platform		988344	262.2	323.58	4912304	52.754	97240	348199	41630	118		ERS3883072		ESCO.0216.00375	B1_W2_37.fasta	4912304	4674	4589	4312074	87.7811		118	51	282	YES	YES	YES		YES
Draft	22_4_Ti18	ACT	Host-associated	Human_Intestinal	GenoScreen	HiSeq2000		3465144	100	208.6	4962534	69.8261	99044	297831	43916	113		ERS3883073		ESCO.0216.00376	D_22_4_Ti18.fasta	4960187	4680	4621	4360068	87.9013		130	51	282	YES	YES	YES		YES
Draft	B1045	NSW	Host-associated	Bird_Faecal	ACRF-BRF of the Australian National University	Illumina MiSeq platform		1048706	271.88	365.17	4890915	58.2963	94580	367262	30760	159		ERS3883074		ESCO.0216.00377	B2_B1045.fa	4890416	4614	4550	4314341	88.2203		165	51	282	YES	YES	YES		YES
Draft	GNB_3401	NSW	Host-associated	Human_Extra-intestinal	ACRF-BRF of the Australian National University	Illumina MiSeq platform		786036	262.56	418.3	5138995	40.1599	111098	302495	31145	165		ERS3883075		ESCO.0216.00378	B2_GNB_3401.fasta	5138867	4904	4824	4510468	87.7716		166	51	282	YES	YES	YES		YES
Draft	E9254	QLD	Environmental	Water	ACRF-BRF of the Australian National University	Illumina MiSeq platform		968452	284.21	452.32	5140856	53.5404	98539	267214	26229	169		ERS3883076		ESCO.0216.00379	E_E9254.fasta	5139542	4834	4744	4477693	87.1224		208	51	282	YES	YES	YES		YES
Draft	CD_29_IM6	ACT	Host-associated	Alone	GenoScreen	HiSeq2000		4685494	100	200.13	5411710	86.5807	139105	577277	15596	347		ERS3883077		ESCO.0216.00380	B2_CD_29_IM6.fasta	5402676	5100	5035	4613066	85.3848		409	51	282	YES	YES	YES		YES
Draft	E8496	QLD	Environmental	Water	ACRF-BRF of the Australian National University	Illumina MiSeq platform		724612	289.23	520.94	5107305	41.0352	105342	276286	48641	105		ERS3883078		ESCO.0216.00381	B1_E8496.fasta	5106566	4920	4844	4494145	88.0072		112	52	282	YES	YES	YES		YES
Draft	E4770	QLD	Environmental	Water	ACRF-BRF of the Australian National University	Illumina MiSeq platform		519578	286.72	499.71	4667104	31.9199	94577	329113	44029	106		ERS3883079		ESCO.0216.00382	B1_E4770.fasta	4666373	4373	4303	4130100	88.5077		113	52	282	YES	YES	YES		YES
Draft	E9796	QLD	Environmental	Water	ACRF-BRF of the Australian National University	Illumina MiSeq platform		431410	284.1	563.72	4817965	25.4389	110074	259581	41895	115		ERS3883080		ESCO.0216.00383	B1_E9796.fasta	4817550	4541	4461	4242031	88.0537		121	52	282	YES	YES	YES		YES
Draft	57_3_TC14	ACT	Host-associated	Human_Intestinal	GenoScreen	HiSeq2000		3617470	100	178.21	4782658	75.6372	116405	332484	50344	95		ERS3883081		ESCO.0216.00384	B2_57_3_TC14.fasta	4778068	4493	4433	4222679	88.3763		122	52	282	YES	YES	YES		YES
Draft	B1795	QLD	Host-associated	Bird_Faecal	ACRF-BRF of the Australian National University	Illumina MiSeq platform		766118	282.47	466.11	4747156	45.5863	92457	345035	40924	116		ERS3883082		ESCO.0216.00385	B1_B1795.fasta	4746687	4455	4395	4179135	88.0432		124	52	281	YES	YES	YES		YES
Draft	E2848	QLD	Environmental	Water	ACRF-BRF of the Australian National University	Illumina MiSeq platform		590472	285.56	467	5063894	33.2975	112762	424529	38656	131		ERS3883083		ESCO.0216.00386	B1_E2848.fasta	5063507	4851	4778	4444816	87.7814		134	52	282	YES	YES	YES		YES
Draft	BS58	ACT	Host-associated	Human_Extra-intestinal	ACRF-BRF of the Australian National University	Illumina MiSeq platform		1440158	220.13	227.08	5205685	60.8992	108031	431988	38848	134		ERS3883084		ESCO.0216.00387	B2_BS58.fasta	5205650	4995	4924	4569520	87.78		135	52	282	YES	YES	YES		YES
Draft	E5381	QLD	Environmental	Water	ACRF-BRF of the Australian National University	Illumina MiSeq platform		506862	275.48	373.19	4701655	29.6981	100693	373324	35890	131		ERS3883085		ESCO.0216.00388	B1_E5381.fasta	4700973	4463	4390	4137813	88.0204		137	52	282	YES	YES	YES		YES
Draft	H552	ACT	Host-associated	Human_Extra-intestinal	ACRF-BRF of the Australian National University	Illumina MiSeq platform		1107504	193.87	183.09	5048969	42.5259	103553	304424	35808	141		ERS3883086		ESCO.0216.00389	B2_H552.fasta	5048969	4838	4759	4429542	87.7316		141	52	281	YES	YES	YES		YES
Draft	T426	SA	Host-associated	Alone	Broad Institute	Roche 454 GS FLX system		na	na	na	na	na	na	na	na	na	https://www.ncbi.nlm.nih.gov/assembly/GCF_002109945.1/	ASM210994v1		ESCO.0216.00390	B1_T426.fasta	5071689	4929	4859	4422375	87.1973		149	52	282	YES	YES	YES		YES
Draft	BS11	ACT	Host-associated	Human_Extra-intestinal	ACRF-BRF of the Australian National University	Illumina MiSeq platform		1261702	199.61	193.32	5278395	47.7131	109857	340293	34499	153		ERS3883087		ESCO.0216.00391	B2_BS11.fasta	5278395	5109	5028	4619877	87.5243		153	52	282	YES	YES	YES		YES
Draft	BS150	ACT	Host-associated	Human_Extra-intestinal	ACRF-BRF of the Australian National University	Illumina MiSeq platform		1798484	168.46	152.06	5145228	58.8842	113391	290594	33629	153		ERS3883088		ESCO.0216.00392	B2_BS150.fasta	5145228	4974	4889	4505263	87.562		153	52	282	YES	YES	YES		YES
Draft	B351	QLD	Host-associated	Bird_Faecal	ACRF-BRF of the Australian National University	Illumina MiSeq platform		765062	279.96	457.14	4597782	46.5848	97182	237044	28736	160		ERS3883089		ESCO.0216.00393	B2_B351.fa	4597560	4238	4167	4052541	88.1455		164	52	282	YES	YES	YES		YES
Draft	B288	VIC	Host-associated	Bird_Faecal	ACRF-BRF of the Australian National University	Illumina MiSeq platform		913674	278.48	405.03	5014913	50.7367	131940	372687	30029	167		ERS3883090		ESCO.0216.00394	B2_B288.fa	5014727	4698	4636	4390029	87.5427		169	52	282	YES	YES	YES		YES
Draft	E7041	NSW	Environmental	Water	ACRF-BRF of the Australian National University	Illumina MiSeq platform		835714	280.78	425.2	4824127	48.6413	108303	344076	27102	178		ERS3883091		ESCO.0216.00395	E_E7041.fasta	4823079	4462	4381	4234332	87.7931		191	52	282	YES	YES	YES		YES
Draft	E2079	NSW	Environmental	Water	ACRF-BRF of the Australian National University	Illumina MiSeq platform		2920414	123.24	196.71	4716376	76.3111	101107	308479	24693	191		ERS3883092		ESCO.0216.00396	A_E2079.fasta	4715713	4466	4387	4122302	87.4163		195	52	282	YES	YES	YES		YES
Draft	B1191	VIC	Host-associated	Bird_Faecal	ACRF-BRF of the Australian National University	Illumina MiSeq platform		809174	273.18	363.52	4747372	46.5626	95959	254687	45648	104		ERS3883093		ESCO.0216.00397	B1_B1191.fasta	4747119	4470	4389	4193539	88.3386		107	53	282	YES	YES	YES		YES
Draft	E4735	QLD	Environmental	Water	ACRF-BRF of the Australian National University	Illumina MiSeq platform		559786	286.66	477.23	4787553	33.5178	103080	260251	44743	107		ERS3883094		ESCO.0216.00398	B1_E4735.fasta	4786589	4509	4443	4219933	88.1616		115	53	282	YES	YES	YES		YES
Draft	E5955	QLD	Environmental	Water	ACRF-BRF of the Australian National University	Illumina MiSeq platform		649576	287.37	491.71	4914760	37.9812	93644	257950	44277	111		ERS3883095		ESCO.0216.00399	B1_E5955.fasta	4914289	4666	4593	4324008	87.9885		118	53	282	YES	YES	YES		YES
Draft	E5562	SA	Environmental	Water	ACRF-BRF of the Australian National University	Illumina MiSeq platform		744194	282.91	522.34	4677534	45.0109	94277	260621	41764	112		ERS3883096		ESCO.0216.00400	B1_E5562.fasta	4676893	4397	4325	4140751	88.5364		119	53	282	YES	YES	YES		YES
Draft	E1520	WA	Environmental	Water	Broad Institute	Roche 454 GS FLX system		na	na	na	na	na	na	na	na	na	https://www.ncbi.nlm.nih.gov/assembly/GCF_000190815.1/	ASM19081v1		ESCO.0216.00401	A_E1520.fasta	4896881	4765	4692	4284449	87.4934		127	53	282	YES	YES	YES		YES
Draft	E7207	QLD	Environmental	Water	ACRF-BRF of the Australian National University	Illumina MiSeq platform		1073924	253.85	376.7	4631612	58.8598	102666	251832	37655	123		ERS3883097		ESCO.0216.00402	B1_E7207.fasta	4631081	4366	4291	4090091	88.3183		128	53	282	YES	YES	YES		YES
Draft	TA448	WA	Host-associated	Mammal_Faecal	ACRF-BRF of the Australian National University	Illumina MiSeq platform		938610	255.02	297.63	5011280	47.7651	111800	360723	28153	178		ERS3883098		ESCO.0216.00404	B2_TA448.fa	5011034	4663	4584	4400297	87.8122		182	53	282	YES	YES	YES		YES
Draft	M651	QLD	Host-associated	Mammal_Faecal	ACRF-BRF of the Australian National University	Illumina MiSeq platform		1123348	275.87	386.18	5039434	61.4946	115500	232612	24345	207		ERS3883099		ESCO.0216.00405	B2_M651.fa	5038835	4763	4681	4390056	87.1244		214	53	282	YES	YES	YES		YES
Draft	TA361	WA	Host-associated	Mammal_Faecal	ACRF-BRF of the Australian National University	Illumina MiSeq platform		691184	286.92	491.58	5133161	38.634	132119	365608	22416	229		ERS3883100		ESCO.0216.00406	B1_TA361.fasta	5132180	4903	4833	4450131	86.7103		243	53	281	YES	YES	YES		YES
Draft	2099_2_1	WA	Environmental	Water	ACRF-BRF of the Australian National University	Illumina MiSeq platform		604846	284.31	461.63	4685884	36.6983	92115	220608	41838	112		ERS3883101		ESCO.0216.00407	A_2099_2_1.fasta	4685656	4403	4335	4109336	87.7003		117	54	282	YES	YES	YES		YES
Draft	W1_32	ACT	Host-associated	Poultry_Meat	ACRF-BRF of the Australian National University	Illumina MiSeq platform		883280	280.81	457.37	5194490	47.7494	104673	287271	40267	129		ERS3883102		ESCO.0216.00408	B1_W1_32.fasta	5194107	5053	4987	4574333	88.0677		135	54	282	YES	YES	YES		YES
Draft	H437	ACT	Host-associated	Human_Extra-intestinal	ACRF-BRF of the Australian National University	Illumina MiSeq platform		716578	279.76	415.75	5180898	38.694	105389	393162	36744	141		ERS3883103		ESCO.0216.00409	B2_H437.fasta	5180531	4932	4864	4536507	87.5684		146	54	282	YES	YES	YES		YES
Draft	H562	ACT	Host-associated	Human_Extra-intestinal	ACRF-BRF of the Australian National University	Illumina MiSeq platform		1133536	231.84	421.66	4658335	56.4148	84355	228466	15076	309		ERS3883104		ESCO.0216.00410	A_H562.fasta	4615812	4325	4251	4045285	87.6397		152	54	282	YES	YES	YES		YES
Draft	M638488	ACT	Host-associated	Human_Extra-intestinal	ACRF-BRF of the Australian National University	Illumina MiSeq platform		1853232	168.98	152.73	5189955	60.3395	106634	356665	33701	154		ERS3883105		ESCO.0216.00411	B2_M638488.fasta	5189955	4931	4846	4530359	87.2909		154	54	281	YES	YES	YES		YES
Draft	E2014	NSW	Environmental	Water	ACRF-BRF of the Australian National University	Illumina MiSeq platform		1055996	235.05	319.39	4679045	53.0475	96194	284645	28358	165		ERS3883106		ESCO.0216.00412	A_E2014.fasta	4671248	4407	4326	4099724	87.7651		155	54	282	YES	YES	YES		YES
Draft	B194	NSW	Host-associated	Bird_Faecal	ACRF-BRF of the Australian National University	Illumina MiSeq platform		699872	263.67	327.66	4674010	39.4811	94808	271716	42491	110		ERS3883107		ESCO.0216.00413	B1_B194.fasta	4673427	4399	4336	4137823	88.5394		117	55	282	YES	YES	YES		YES
Draft	50_6_TCUA1	ACT	Host-associated	Human_Intestinal	ACRF-BRF of the Australian National University	Illumina MiSeq platform		1180526	275.78	358.19	4731641	68.806	92324	205146	40790	116		ERS3883108		ESCO.0216.00414	A_50_6_TCUA1.fasta	4731553	4532	4448	4169485	88.1209		118	55	282	YES	YES	YES		YES
Draft	E4766	QLD	Environmental	Water	ACRF-BRF of the Australian National University	Illumina MiSeq platform		648348	287.51	515.79	4744443	39.2894	103764	391974	41256	115		ERS3883109		ESCO.0216.00415	B1_E4766.fasta	4743493	4494	4422	4189131	88.3132		124	55	282	YES	YES	YES		YES
Draft	E9872	QLD	Environmental	Water	ACRF-BRF of the Australian National University	Illumina MiSeq platform		661782	286.78	508.61	4678373	40.5666	90210	231637	40331	116		ERS3883110		ESCO.0216.00416	B1_E9872.fasta	4677525	4412	4338	4128285	88.2579		125	55	282	YES	YES	YES		YES
Draft	64_3_AC10	ACT	Host-associated	Human_Intestinal	ACRF-BRF of the Australian National University	Illumina MiSeq platform		867580	273.37	356.76	4953567	47.8787	93137	365790	37813	131		ERS3883111		ESCO.0216.00417	A_64_3_AC10.fasta	4952973	4706	4639	4318213	87.1843		137	55	282	YES	YES	YES		YES
Draft	242_6_Brisbane	QLD	Environmental	Water	ACRF-BRF of the Australian National University	Illumina MiSeq platform		624200	278.59	391.18	4735761	36.7197	93028	258318	35607	133		ERS3883112		ESCO.0216.00418	B1_242_6_Brisbane.fasta	4735037	4431	4355	4162980	87.9186		141	55	282	YES	YES	YES		YES
Draft	CD_59_LN	ACT	Host-associated	Human_Extra-intestinal	GenoScreen	HiSeq2000		1928812	100	237.3	4945773	38.9992	119922	338910	38943	127		ERS3883113		ESCO.0216.00419	A_CD_59_LN.fasta	4942413	4709	4644	4334809	87.7063		152	55	282	YES	YES	YES		YES
Draft	H342	ACT	Host-associated	Human_Extra-intestinal	ACRF-BRF of the Australian National University	Illumina MiSeq platform		1294704	239.22	467.42	5085094	60.9072	115315	320077	33901	150		ERS3883114		ESCO.0216.00420	C_H342.fasta	5084911	4844	4772	4457942	87.67		152	55	282	YES	YES	YES		YES
Draft	H263	ACT	Host-associated	Human_Faecal	Broad Institute	Roche 454 GS FLX system		na	na	na	na	na	na	na	na	na	https://www.ncbi.nlm.nih.gov/assembly/GCF_000190915.1/	ASM19091v1		ESCO.0216.00421	B2_H263.fasta	5192679	4965	4895	4500881	86.6774		165	55	282	YES	YES	YES		YES
Draft	B050	VIC	Host-associated	Bird_Faecal	ACRF-BRF of the Australian National University	Illumina MiSeq platform		1018662	281.76	415.29	4881703	58.7947	106874	286486	29766	164		ERS3883115		ESCO.0216.00422	D_B050.fa	4881280	4553	4458	4298864	88.0684		168	55	282	YES	YES	YES		YES
Draft	TA280	TAS	Host-associated	Mammal_Faecal	Broad Institute	Roche 454 GS FLX system		na	na	na	na	na	na	na	na	na	https://www.ncbi.nlm.nih.gov/assembly/GCF_000176655.2	ASM17665v2		ESCO.0216.00423	D_TA280.fasta	5258161	5186	5108	4569000	86.8935		168	55	281	YES	YES	YES		YES
Draft	B749	NSW	Host-associated	Bird_Faecal	ACRF-BRF of the Australian National University	Illumina MiSeq platform		545822	280.79	440.56	4739257	32.3387	93779	259805	38220	124		ERS3883116		ESCO.0216.00424	B1_B749.fasta	4738615	4481	4414	4168920	87.9776		133	56	282	YES	YES	YES		YES
Draft	A2_40	ACT	Host-associated	Poultry_Meat	ACRF-BRF of the Australian National University	Illumina MiSeq platform		1019348	279.05	407.49	5224775	54.4424	104652	394157	39582	132		ERS3883117		ESCO.0216.00425	B1_A2_40.fasta	5224135	4986	4911	4593788	87.9339		135	56	282	YES	YES	YES		YES
Draft	E7542	QLD	Environmental	Water	ACRF-BRF of the Australian National University	Illumina MiSeq platform		1025720	252.43	371.33	4598006	56.3119	89771	259859	33809	136		ERS3883118		ESCO.0216.00426	B1_E7542.fasta	4597941	4342	4264	4052338	88.1338		137	56	282	YES	YES	YES		YES
Draft	TA210	NSW	Host-associated	Mammal_Faecal	ACRF-BRF of the Australian National University	Illumina MiSeq platform		1006240	270.34	359.27	5070793	53.6458	93990	299414	32715	155		ERS3883119		ESCO.0216.00427	D_TA210.fasta	5070396	4741	4657	4451356	87.7911		161	56	281	YES	YES	YES		YES
Draft	E7412	NSW	Environmental	Water	ACRF-BRF of the Australian National University	Illumina MiSeq platform		1085400	258.74	310.09	5195216	54.0567	92737	364087	30741	169		ERS3883120		ESCO.0216.00428	D_E7412.fa	5194950	4878	4797	4565560	87.8846		171	56	282	YES	YES	YES		YES
Draft	M294	NSW	Host-associated	Mammal_Faecal	ACRF-BRF of the Australian National University	Illumina MiSeq platform		615226	271.97	375.79	5003645	33.4402	109669	354463	22848	219		ERS3883121		ESCO.0216.00429	B2_M294.fa	5003503	4746	4672	4388723	87.713		222	56	282	YES	YES	YES		YES
Draft	TA256	NT	Host-associated	Mammal_Faecal	ACRF-BRF of the Australian National University	Illumina MiSeq platform		1093430	260.94	315.02	5014741	56.8962	90266	245118	23109	217		ERS3883122		ESCO.0216.00430	D_TA256.fa	5014446	4716	4631	4400889	87.7642		222	56	281	YES	YES	YES		YES
Draft	TA244	SA	Host-associated	Mammal_Faecal	ACRF-BRF of the Australian National University	Illumina MiSeq platform		640578	284.82	485.23	5222464	34.9355	99394	379688	22414	233		ERS3883123		ESCO.0216.00431	B1_TA244.fasta	5222334	5096	5016	4560955	87.3356		234	56	282	YES	YES	YES		YES
Draft	E9345	NSW	Environmental	Water	ACRF-BRF of the Australian National University	Illumina MiSeq platform		1748354	271.28	378.78	5322189	89.1162	106480	317868	17168	310		ERS3883124		ESCO.0216.00432	B2_E9345.fasta	5322144	5130	5043	4632880	87.0491		311	56	282	YES	YES	YES		YES
Draft	E9855	QLD	Environmental	Water	ACRF-BRF of the Australian National University	Illumina MiSeq platform		679642	283.99	506.4	4752177	40.6154	87885	249696	40967	116		ERS3883125		ESCO.0216.00433	B1_E9855.fasta	4751729	4504	4434	4187524	88.1263		121	57	282	YES	YES	YES		YES
Draft	B219	NSW	Host-associated	Bird_Faecal	ACRF-BRF of the Australian National University	Illumina MiSeq platform		791024	259.19	346.92	4761589	43.0582	90551	268158	38400	124		ERS3883126		ESCO.0216.00434	B1_B219.fasta	4761471	4495	4427	4189739	87.9925		127	57	282	YES	YES	YES		YES
Draft	B1811	NSW	Host-associated	Bird_Faecal	ACRF-BRF of the Australian National University	Illumina MiSeq platform		925210	279.41	410.8	4677857	55.2631	91054	288383	36262	129		ERS3883127		ESCO.0216.00435	B1_B1811.fasta	4677490	4424	4347	4111173	87.8927		137	57	281	YES	YES	YES		YES
Draft	H1512653_1	NSW	Environmental	Water	ACRF-BRF of the Australian National University	Illumina MiSeq platform		736158	263.8	325.96	4669655	41.5873	71392	253470	35920	130		ERS3883128		ESCO.0216.00436	B1_H1512653_1.fasta	4669275	4438	4380	4107564	87.9701		138	57	282	YES	YES	YES		YES
Draft	C4_97	ACT	Host-associated	Poultry_Meat	ACRF-BRF of the Australian National University	Illumina MiSeq platform		1073666	280.86	425.15	4973782	60.6279	99303	348860	37968	131		ERS3883129		ESCO.0216.00437	B1_C4_97.fasta	4972411	4725	4649	4380507	88.0962		144	57	282	YES	YES	YES		YES
Draft	H1512653_2	NSW	Environmental	Water	ACRF-BRF of the Australian National University	Illumina MiSeq platform		674650	264.45	318.17	5084989	35.0859	108980	357847	36064	141		ERS3883130		ESCO.0216.00438	B1_H1512653_2.fasta	5084645	4922	4837	4472474	87.9604		146	57	282	YES	YES	YES		YES
Draft	TA073	ACT	Host-associated	Mammal_Faecal	ACRF-BRF of the Australian National University	Illumina MiSeq platform		946382	241.36	294.07	5003716	45.6498	89432	329492	34508	145		ERS3883131		ESCO.0216.00439	D_TA073.fa	5003706	4705	4626	4416218	88.2589		146	57	282	YES	YES	YES		YES
Draft	E4963	QLD	Environmental	Water	ACRF-BRF of the Australian National University	Illumina MiSeq platform		794640	274.55	379.19	5054121	43.1664	106581	231615	33033	153		ERS3883132		ESCO.0216.00440	B2_E4963.fa	5054083	4765	4687	4425836	87.5695		154	57	282	YES	YES	YES		YES
Draft	M676943	ACT	Host-associated	Human_Faecal	ACRF-BRF of the Australian National University	Illumina MiSeq platform		1535082	192.14	180.07	4977427	59.2577	95779	284560	31305	159		ERS3883133		ESCO.0216.00441	B2_M676943.fasta	4977427	4741	4658	4352942	87.4537		159	57	282	YES	YES	YES		YES
Draft	B952	NSW	Host-associated	Bird_Faecal	ACRF-BRF of the Australian National University	Illumina MiSeq platform		582980	275.04	370.98	4798136	33.4177	97871	254534	27575	174		ERS3883134		ESCO.0216.00442	B1_B952.fasta	4797449	4539	4464	4194271	87.4271		181	57	280	YES	YES	YES		YES
Draft	Soil_3	SA	Environmental	Soil	ACRF-BRF of the Australian National University	Illumina MiSeq platform		653610	243.47	271.03	4693462	33.9056	89337	206285	35026	134		ERS3883135		ESCO.0216.00444	B1_Soil_3.fasta	4693325	4412	4337	4142106	88.2553		136	58	281	YES	YES	YES		YES
Draft	E8600	QLD	Environmental	Water	ACRF-BRF of the Australian National University	Illumina MiSeq platform		799102	277.49	417.78	4608797	48.1129	81390	193278	35727	129		ERS3883136		ESCO.0216.00445	A_E8600.fasta	4608132	4368	4296	4045263	87.7853		137	58	282	YES	YES	YES		YES
Draft	E5953	QLD	Environmental	Water	ACRF-BRF of the Australian National University	Illumina MiSeq platform		977404	284.25	445.73	5195869	53.4708	108649	352030	39067	133		ERS3883137		ESCO.0216.00446	B1_E5953.fasta	5195541	4997	4921	4540852	87.399		137	58	282	YES	YES	YES		YES
Draft	2H_265_13	ACT	Host-associated	Human_Faecal	ACRF-BRF of the Australian National University	Illumina MiSeq platform		900554	275.36	530.53	5166386	47.9981	106623	228380	32089	161		ERS3883138		ESCO.0216.00447	B2_2H_265_13.fasta	5165802	4987	4898	4534366	87.7766		165	58	282	YES	YES	YES		YES
Draft	E7147	QLD	Environmental	Water	ACRF-BRF of the Australian National University	Illumina MiSeq platform		632304	279	420.42	4949526	35.6424	107057	211752	26188	189		ERS3883139		ESCO.0216.00448	D_E7147.fa	4948730	4631	4558	4332767	87.5531		200	58	281	YES	YES	YES		YES
Draft	E7812	NSW	Environmental	Water	ACRF-BRF of the Australian National University	Illumina MiSeq platform		845066	267.75	334.94	4945680	45.7503	94582	299382	24125	205		ERS3883140		ESCO.0216.00449	D_E7812.fa	4945048	4629	4543	4310345	87.1649		215	58	282	YES	YES	YES		YES
Draft	POSS_59	VIC	Host-associated	Mammal_Faecal	ACRF-BRF of the Australian National University	Illumina MiSeq platform		1606152	239.29	400.22	5126561	74.9696	97793	293970	17925	286		ERS3883141		ESCO.0216.00450	B2_POSS_59.fasta	5116473	4856	4785	4474735	87.4574		254	58	282	YES	YES	YES		YES
Draft	TA085	WA	Host-associated	Mammal_Faecal	ACRF-BRF of the Australian National University	Illumina MiSeq platform		1307856	268.4	361.84	5154892	68.0962	111661	244050	19903	259		ERS3883142		ESCO.0216.00451	D_TA085.fa	5154491	4811	4734	4483838	86.989		265	58	282	YES	YES	YES		YES
Draft	TA260	NT	Host-associated	Mammal_Faecal	ACRF-BRF of the Australian National University	Illumina MiSeq platform		1384078	272.49	362.66	5108317	73.8301	102180	253227	19877	257		ERS3883143		ESCO.0216.00452	D_TA260.fa	5107309	4717	4643	4450637	87.1425		271	58	282	YES	YES	YES		YES
Draft	E9207	QLD	Environmental	Water	ACRF-BRF of the Australian National University	Illumina MiSeq platform		399094	286.89	573.92	4702912	24.3458	93331	252671	41619	113		ERS3883144		ESCO.0216.00453	B1_E9207.fasta	4702344	4454	4379	4141082	88.0642		121	59	282	YES	YES	YES		YES
Draft	H1513183	NSW	Environmental	Water	ACRF-BRF of the Australian National University	Illumina MiSeq platform		677804	261.77	318.88	4798096	36.979	87017	253289	40320	119		ERS3883145		ESCO.0216.00454	E_H1513183.fasta	4797975	4458	4387	4214517	87.8395		121	59	281	YES	YES	YES		YES
Draft	M662	TAS	Host-associated	Mammal_Faecal	ACRF-BRF of the Australian National University	Illumina MiSeq platform		742016	280.09	422.55	4686232	44.3493	83154	265458	38729	121		ERS3883146		ESCO.0216.00455	A_M662.fasta	4686156	4426	4349	4123225	87.9874		122	59	282	YES	YES	YES		YES
Draft	E7185	QLD	Environmental	Water	ACRF-BRF of the Australian National University	Illumina MiSeq platform		829204	282.73	520.59	4696414	49.9191	83882	200380	39137	120		ERS3883147		ESCO.0216.00456	A_E7185.fasta	4695742	4402	4336	4133790	88.0327		129	59	282	YES	YES	YES		YES
Draft	B764	NSW	Host-associated	Bird_Faecal	ACRF-BRF of the Australian National University	Illumina MiSeq platform		787156	272.56	359.65	5072088	42.2996	80870	333211	39938	127		ERS3883148		ESCO.0216.00457	B1_B764.fasta	5071843	4883	4804	4451303	87.765		131	59	282	YES	YES	YES		YES
Draft	64_AC3	ACT	Host-associated	Human_Intestinal	ACRF-BRF of the Australian National University	Illumina MiSeq platform		993308	275.46	367.79	5208464	52.5331	106745	426049	35674	146		ERS3883149		ESCO.0216.00458	D_64_AC3.fasta	5208178	4911	4830	4546981	87.3046		151	59	282	YES	YES	YES		YES
Draft	H190	ACT	Host-associated	Human_Extra-intestinal	ACRF-BRF of the Australian National University	Illumina MiSeq platform		1284154	243.37	488.01	4932048	63.3661	94913	270097	24784	199		ERS3883150		ESCO.0216.00459	A_H190.fasta	4917052	4691	4614	4299184	87.4342		155	59	282	YES	YES	YES		YES
Draft	M555	QLD	Host-associated	Mammal_Faecal	ACRF-BRF of the Australian National University	Illumina MiSeq platform		786046	276.85	385.11	4942238	44.032	95897	316275	33851	146		ERS3883151		ESCO.0216.00460	B1_M555.fasta	4941483	4709	4638	4329726	87.62		155	59	282	YES	YES	YES		YES
Draft	H660	ACT	Host-associated	Human_Faecal	Broad Institute	Roche 454 GS FLX system		na	na	na	na	na	na	na	na	na	https://www.ncbi.nlm.nih.gov/sra?LinkName=biosample_sra&from_uid=13273	SRS005154		ESCO.0216.00461	B2_H660.fasta	5222644	5021	4949	4534456	86.823		168	59	282	YES	YES	YES		YES
Draft	53_1_AUC1	ACT	Host-associated	Human_Intestinal	GenoScreen	HiSeq2000		3535738	100	195.83	4988356	70.8798	102747	270478	34402	145		ERS3883152		ESCO.0216.00462	B1_53_1_AUC1.fasta	4984170	4720	4678	4363072	87.5386		174	59	282	YES	YES	YES		YES
Draft	H141	ACT	Host-associated	Human_Extra-intestinal	ACRF-BRF of the Australian National University	Illumina MiSeq platform		825114	241.46	495.7	4957134	40.191	96839	259048	26509	187		ERS3883153		ESCO.0216.00463	C_H141.fasta	4956958	4651	4592	4357615	87.9091		189	59	282	YES	YES	YES		YES
Draft	H282	ACT	Host-associated	Human_Faecal	ACRF-BRF of the Australian National University	Illumina MiSeq platform		880740	240.14	477.48	5130668	41.2229	96196	210259	26862	191		ERS3883154		ESCO.0216.00464	C_H282.fasta	5130306	4885	4810	4477159	87.2688		193	59	282	YES	YES	YES		YES
Draft	M626	QLD	Host-associated	Mammal_Faecal	ACRF-BRF of the Australian National University	Illumina MiSeq platform		755074	283.06	447.8	4969336	43.01	102336	256122	26433	188		ERS3883155		ESCO.0216.00465	E_M626.fasta	4968184	4616	4533	4354798	87.6537		199	59	282	YES	YES	YES		YES
Draft	B1761	TAS	Host-associated	Bird_Faecal	ACRF-BRF of the Australian National University	Illumina MiSeq platform		768812	279.77	437.8	5705867	37.6964	121655	260125	20525	278		ERS3883156		ESCO.0216.00466	E_B1761.fasta	5705368	5458	5379	4932482	86.4534		283	59	282	YES	YES	YES		YES
Draft	E2074	NSW	Environmental	Water	ACRF-BRF of the Australian National University	Illumina MiSeq platform		1646956	239.93	443.39	4971163	79.4893	88131	350764	12125	410		ERS3883157		ESCO.0216.00467	B1_E2074.fasta	4969981	4695	4614	4296575	86.4505		424	59	282	YES	YES	YES		YES
Draft	E9208	QLD	Environmental	Water	ACRF-BRF of the Australian National University	Illumina MiSeq platform		669274	274.82	401.71	5167349	35.5946	87257	238105	41011	126		ERS3883158		ESCO.0216.00468	B1_E9208.fasta	5167208	4989	4908	4532971	87.7257		128	60	282	YES	YES	YES		YES
Draft	E7562	QLD	Environmental	Water	ACRF-BRF of the Australian National University	Illumina MiSeq platform		857124	269.61	378.96	5042926	45.8244	90667	235783	37355	135		ERS3883159		ESCO.0216.00469	B1_E7562.fasta	5042769	4867	4800	4445165	88.1493		139	60	282	YES	YES	YES		YES
Draft	E9802	QLD	Environmental	Water	ACRF-BRF of the Australian National University	Illumina MiSeq platform		454120	281.69	462.78	4588807	27.8768	83435	255284	35029	131		ERS3883160		ESCO.0216.00470	B1_E9802.fasta	4588267	4297	4229	4048973	88.2462		140	60	282	YES	YES	YES		YES
Draft	C4_34	ACT	Host-associated	Poultry_Meat	ACRF-BRF of the Australian National University	Illumina MiSeq platform		1017740	275.78	391.64	5210665	53.865	131588	234233	38886	134		ERS3883161		ESCO.0216.00471	B2_C4_34.fasta	5210058	5017	4948	4563097	87.5825		141	60	282	YES	YES	YES		YES
Draft	M668546	ACT	Host-associated	Human_Extra-intestinal	ACRF-BRF of the Australian National University	Illumina MiSeq platform		1721512	201.83	193.89	5189469	66.9534	90954	266340	33054	157		ERS3883162		ESCO.0216.00472	B2_M668546.fasta	5189463	4947	4855	4538894	87.4637		158	60	282	YES	YES	YES		YES
Draft	B1889	NSW	Host-associated	Bird_Faecal	ACRF-BRF of the Australian National University	Illumina MiSeq platform		1761758	231.6	340.58	4464998	91.3826	75714	204109	22325	200		ERS3883163		ESCO.0216.00473	A_B1889.fasta	4454163	4242	4153	3907947	87.737		160	60	282	YES	YES	YES		YES
Draft	B1897	NSW	Host-associated	Bird_Faecal	ACRF-BRF of the Australian National University	Illumina MiSeq platform		1069136	213.85	309.16	4729865	48.3385	77706	222956	25026	189		ERS3883164		ESCO.0216.00474	A_B1897.fasta	4722968	4499	4416	4128010	87.4029		165	60	282	YES	YES	YES		YES
Draft	E2016	NSW	Environmental	Water	ACRF-BRF of the Australian National University	Illumina MiSeq platform		1305484	234.63	395.66	4681302	65.4317	80615	220926	24007	195		ERS3883165		ESCO.0216.00475	A_E2016.fasta	4668890	4404	4325	4107053	87.9664		168	60	282	YES	YES	YES		YES
Draft	B313b	VIC	Host-associated	Bird_Faecal	ACRF-BRF of the Australian National University	Illumina MiSeq platform		540466	280.58	430.67	4875660	31.1022	95060	578157	30097	162		ERS3883166		ESCO.0216.00476	B1_B313b.fasta	4875011	4587	4520	4268387	87.5565		168	60	282	YES	YES	YES		YES
Draft	E4665	QLD	Environmental	Water	ACRF-BRF of the Australian National University	Illumina MiSeq platform		740952	278.27	404.25	5008748	41.1649	86670	221534	29463	170		ERS3883167		ESCO.0216.00477	B2_E4665.fa	5008347	4755	4668	4395170	87.7569		174	60	282	YES	YES	YES		YES
Draft	H218	ACT	Host-associated	Human_Extra-intestinal	Broad Institute	Roche 454 GS FLX system		na	na	na	na	na	na	na	na	na	https://www.ncbi.nlm.nih.gov/sra/?term=SRS005087	SRS005087		ESCO.0216.00478	C_H218.fasta	5251799	5138	5053	4562261	86.8704		188	60	282	YES	YES	YES		YES
Draft	E9870	QLD	Environmental	Water	ACRF-BRF of the Australian National University	Illumina MiSeq platform		782520	275.17	387.62	4822476	44.6505	86150	228401	24234	199		ERS3883168		ESCO.0216.00479	D_E9870.fa	4822388	4488	4404	4236569	87.8521		200	60	282	YES	YES	YES		YES
Draft	B1568	TAS	Host-associated	Bird_Faecal	ACRF-BRF of the Australian National University	Illumina MiSeq platform		733484	284.71	498.86	5056959	41.2956	108431	245676	24081	210		ERS3883169		ESCO.0216.00480	B2_B1568.fa	5056084	4875	4787	4409894	87.2196		223	60	282	YES	YES	YES		YES
Draft	TA112	WA	Host-associated	Mammal_Faecal	ACRF-BRF of the Australian National University	Illumina MiSeq platform		896250	275.37	411.95	4808568	51.3251	93184	207967	21277	226		ERS3883170		ESCO.0216.00481	D_TA112.fa	4808333	4449	4380	4205643	87.4657		229	60	282	YES	YES	YES		YES
Draft	B088	VIC	Host-associated	Bird_Faecal	Broad Institute	Roche 454 GS FLX system		na	na	na	na	na	na	na	na	na	https://www.ncbi.nlm.nih.gov/assembly/GCF_000163155.1	ASM16315v1		ESCO.0216.00482	B1_B088.fasta	4944201	4699	4627	4322764	87.431		148	61	282	YES	YES	YES		YES
Draft	H244	ACT	Host-associated	Human_Extra-intestinal	ACRF-BRF of the Australian National University	Illumina MiSeq platform		1665850	226.06	231.7	5097301	73.8787	87281	213284	34441	148		ERS3883171		ESCO.0216.00483	B2_H244.fasta	5097301	4880	4796	4463649	87.5689		148	61	282	YES	YES	YES		YES
Draft	B1671	WA	Host-associated	Bird_Faecal	ACRF-BRF of the Australian National University	Illumina MiSeq platform		539702	284.04	484.18	4940777	31.0269	88953	337314	31876	155		ERS3883172		ESCO.0216.00484	D_B1671.fa	4939949	4612	4531	4352797	88.1142		164	61	282	YES	YES	YES		YES
Draft	Soil_2	SA	Environmental	Alone	ACRF-BRF of the Australian National University	Illumina MiSeq platform		804740	244.47	271.8	4919941	39.9872	94755	273929	42051	117		ERS3883173		ESCO.0216.00485	B1_Soil_2.fasta	4919941	4710	4647	4334597	88.1026		117	62	282	YES	YES	YES		YES
Draft	W1_36	ACT	Host-associated	Poultry_Meat	ACRF-BRF of the Australian National University	Illumina MiSeq platform		1105200	277.63	399.39	4962595	61.8299	88257	249758	39386	126		ERS3883174		ESCO.0216.00486	B1_W1_36.fasta	4962341	4718	4646	4366679	87.9964		130	62	282	YES	YES	YES		YES
Draft	W2_28	ACT	Host-associated	Poultry_Meat	ACRF-BRF of the Australian National University	Illumina MiSeq platform		1084896	268.12	343.05	4807905	60.5008	80182	321471	37858	127		ERS3883175		ESCO.0216.00487	B1_W2_28.fasta	4807570	4576	4498	4227242	87.9289		130	62	282	YES	YES	YES		YES
Draft	H736	ACT	Host-associated	Human_Faecal	Broad Institute	Roche 454 GS FLX system		na	na	na	na	na	na	na	na	na	https://www.ncbi.nlm.nih.gov/assembly/GCF_000176535.2	ASM17653v2		ESCO.0216.00488	A_H736.fasta	4652606	4416	4358	4057985	87.2196		135	62	282	YES	YES	YES		YES
Draft	M1198	NSW	Host-associated	Mammal_Faecal	ACRF-BRF of the Australian National University	Illumina MiSeq platform		662542	282.05	441.96	4836197	38.6399	84800	306255	36091	134		ERS3883176		ESCO.0216.00489	B1_M1198.fasta	4835299	4551	4483	4260764	88.1179		142	62	282	YES	YES	YES		YES
Draft	36_1_Ti13	ACT	Host-associated	Human_Intestinal	GenoScreen	HiSeq2000		2462292	100	189.18	5013971	49.1086	93146	291017	35310	142		ERS3883177		ESCO.0216.00490	B2_36_1_Ti13.fasta	5008929	4756	4698	4401319	87.8695		174	62	282	YES	YES	YES		YES
Draft	H420	ACT	Host-associated	Human_Faecal	Broad Institute	Roche 454 GS FLX system		na	na	na	na	na	na	na	na	na	https://www.ncbi.nlm.nih.gov/assembly/GCF_002110265.1/	ASM211026v1		ESCO.0216.00491	B1_H420.fasta	5125765	4859	4787	4444806	86.715		195	62	282	YES	YES	YES		YES
Draft	B1708	VIC	Host-associated	Bird_Faecal	ACRF-BRF of the Australian National University	Illumina MiSeq platform		683166	281.38	488.89	4896705	39.2569	81049	208625	25111	195		ERS3883178		ESCO.0216.00492	B2_B1708.fa	4896218	4577	4514	4303461	87.8936		201	62	282	YES	YES	YES		YES
Draft	57_2_DC4	ACT	Host-associated	Human_Intestinal	ACRF-BRF of the Australian National University	Illumina MiSeq platform		1999116	235.19	248.1	4701521	100.004	80208	209200	39179	120		ERS3883179		ESCO.0216.00493	A_57_2_DC4.fasta	4701507	4451	4373	4147122	88.2084		121	63	282	YES	YES	YES		YES
Draft	62_4_Si7	ACT	Host-associated	Human_Intestinal	ACRF-BRF of the Australian National University	Illumina MiSeq platform		1522366	255.31	303.98	4794454	81.0677	76689	207225	37752	127		ERS3883180		ESCO.0216.00494	B1_62_4_Si7.fasta	4794349	4553	4466	4213421	87.8831		129	63	282	YES	YES	YES		YES
Draft	A4_57	ACT	Host-associated	Poultry_Meat	ACRF-BRF of the Australian National University	Illumina MiSeq platform		839242	274.38	408.98	4735250	48.6292	88802	202473	35603	133		ERS3883181		ESCO.0216.00495	B1_A4_57.fasta	4734913	4507	4434	4164283	87.9485		138	63	282	YES	YES	YES		YES
Draft	Soil_5	SA	Environmental	Soil	ACRF-BRF of the Australian National University	Illumina MiSeq platform		917058	229.26	240.64	4901490	42.894	82558	307494	34762	141		ERS3883182		ESCO.0216.00496	B1_Soil_5.fasta	4901470	4706	4625	4309989	87.9326		142	63	281	YES	YES	YES		YES
Draft	E9781	QLD	Environmental	Water	ACRF-BRF of the Australian National University	Illumina MiSeq platform		743044	281.95	441.96	4740970	44.1895	83124	338301	35916	132		ERS3883183		ESCO.0216.00497	B1_E9781.fasta	4738971	4459	4395	4153366	87.6428		151	63	282	YES	YES	YES		YES
Draft	E2065	NSW	Environmental	Water	ACRF-BRF of the Australian National University	Illumina MiSeq platform		1239176	241.52	451.24	4727500	63.3074	81958	187115	13743	344		ERS3883184		ESCO.0216.00498	A_E2065.fasta	4673368	4425	4338	4102948	87.7942		155	63	282	YES	YES	YES		YES
Draft	70_4_DC20	ACT	Host-associated	Human_Intestinal	ACRF-BRF of the Australian National University	Illumina MiSeq platform		533500	273.97	499.4	5119119	28.5524	85511	307180	34357	149		ERS3883185		ESCO.0216.00499	B2_70_4_DC20.fasta	5118580	4852	4780	4483848	87.5995		155	63	282	YES	YES	YES		YES
Draft	E1358	ACT	Environmental	Water	GenoScreen	HiSeq2000		1779068	100	244.44	4971802	35.7832	99149	212586	39774	125		ERS3883186		ESCO.0216.00500	E_E1358.fasta	4968030	4664	4587	4360241	87.766		164	63	282	YES	YES	YES		YES
Draft	E2009	NSW	Environmental	Water	ACRF-BRF of the Australian National University	Illumina MiSeq platform		1390270	237.7	356.65	4748109	69.5997	78094	231739	12430	382		ERS3883187		ESCO.0216.00501	A_E2009.fasta	4686485	4432	4346	4122546	87.9667		165	63	282	YES	YES	YES		YES
Draft	A3_22	ACT	Host-associated	Poultry_Meat	ACRF-BRF of the Australian National University	Illumina MiSeq platform		611604	284.04	535.57	4699321	36.967	92344	250826	31752	148		ERS3883188		ESCO.0216.00502	A_A3_22.fasta	4697146	4454	4379	4101358	87.316		168	63	282	YES	YES	YES		YES
Draft	C1_36	ACT	Host-associated	Poultry_Meat	ACRF-BRF of the Australian National University	Illumina MiSeq platform		1322878	197.64	201.5	5148901	50.7785	88290	217644	30648	168		ERS3883189		ESCO.0216.00503	A_C1_36.fasta	5148901	4932	4847	4492765	87.2568		168	63	282	YES	YES	YES		YES
Draft	B1667	TAS	Host-associated	Bird_Faecal	ACRF-BRF of the Australian National University	Illumina MiSeq platform		736096	286.08	462.43	4790345	43.9597	85947	183464	28858	166		ERS3883190		ESCO.0216.00504	D_B1667.fa	4789712	4423	4339	4220394	88.1137		173	63	282	YES	YES	YES		YES
Draft	E2851	QLD	Environmental	Water	ACRF-BRF of the Australian National University	Illumina MiSeq platform		584818	286.28	469.85	4768052	35.1132	87145	384768	31787	150		ERS3883191		ESCO.0216.00505	B1_E2851.fasta	4765558	4538	4476	4184933	87.8162		180	63	282	YES	YES	YES		YES
Draft	1863_3_1_WA_Bloom	WA	Environmental	Water	ACRF-BRF of the Australian National University	Illumina MiSeq platform		521784	280.9	429.5	4869032	30.1023	85658	172783	27665	176		ERS3883192		ESCO.0216.00506	B1_1863_3_1_WA_Bloom	4867599	4610	4535	4252203	87.3573		191	63	282	YES	YES	YES		YES
Draft	E5976	QLD	Environmental	Water	ACRF-BRF of the Australian National University	Illumina MiSeq platform		603714	278.13	410.96	5019882	33.4492	83477	243554	25353	198		ERS3883193		ESCO.0216.00507	D_E5976.fa	5019313	4653	4583	4391378	87.4896		204	63	282	YES	YES	YES		YES
Draft	B1930	NSW	Host-associated	Bird_Faecal	ACRF-BRF of the Australian National University	Illumina MiSeq platform		865832	281.51	450.6	4823155	50.5355	75598	219506	24608	196		ERS3883194		ESCO.0216.00508	D_B1930.fa	4822674	4412	4338	4236960	87.855		205	63	282	YES	YES	YES		YES
Draft	E2048	NSW	Environmental	Water	ACRF-BRF of the Australian National University	Illumina MiSeq platform		1314988	242.76	481.15	5013682	63.6711	91601	228543	24820	202		ERS3883195		ESCO.0216.00509	B1_E2048.fasta	5011783	4796	4714	4384797	87.4898		219	63	282	YES	YES	YES		YES
Draft	M927	TAS	Host-associated	Mammal_Faecal	ACRF-BRF of the Australian National University	Illumina MiSeq platform		1785716	153.53	240.92	4850934	56.5172	75759	294148	4182	1160		ERS3883196		ESCO.0216.00510	A_M927.fasta	4638568	4361	4288	4040518	87.107		221	63	280	YES	YES	YES		YES
Draft	E2047	NSW	Environmental	Water	ACRF-BRF of the Australian National University	Illumina MiSeq platform		1571126	241.1	436.33	5423146	69.8485	108230	256249	11738	462		ERS3883197		ESCO.0216.00511	E_E2047.fasta	5421466	5034	4965	4673062	86.1955		478	63	281	YES	YES	YES		YES
Draft	H1513191_2	NSW	Environmental	Water	ACRF-BRF of the Australian National University	Illumina MiSeq platform		809384	249.05	284.53	5122250	39.3532	76417	238219	42685	120		ERS3883198		ESCO.0216.00512	B2_H1513191_2.fasta	5121862	4917	4846	4518134	88.2127		124	64	282	YES	YES	YES		YES
Draft	TA029	TAS	Host-associated	Mammal_Faecal	ACRF-BRF of the Australian National University	Illumina MiSeq platform		1175720	276.91	452.42	4815377	67.6102	79094	194202	38834	124		ERS3883199		ESCO.0216.00513	A_TA029.fasta	4815293	4592	4521	4235624	87.9619		126	64	282	YES	YES	YES		YES
Draft	C1_51	ACT	Host-associated	Poultry_Meat	ACRF-BRF of the Australian National University	Illumina MiSeq platform		1026422	268.77	343.32	4851781	56.8598	79688	349853	35414	137		ERS3883200		ESCO.0216.00514	B1_C1_51.fasta	4851548	4645	4571	4264238	87.8944		140	64	282	YES	YES	YES		YES
Draft	A1_31	ACT	Host-associated	Poultry_Meat	ACRF-BRF of the Australian National University	Illumina MiSeq platform		1011700	279.15	430.33	4972408	56.7966	72944	246673	35017	142		ERS3883201		ESCO.0216.00515	B1_A1_31.fasta	4972168	4753	4673	4371282	87.915		145	64	282	YES	YES	YES		YES
Draft	44_4_Ti15	ACT	Host-associated	Human_Intestinal	ACRF-BRF of the Australian National University	Illumina MiSeq platform		1030486	280.89	399.48	5039807	57.4334	93467	246509	37057	136		ERS3883202		ESCO.0216.00516	B1_44_4_Ti15.fasta	5038905	4819	4761	4400015	87.3209		147	64	282	YES	YES	YES		YES
Draft	W2_53	ACT	Host-associated	Poultry_Meat	ACRF-BRF of the Australian National University	Illumina MiSeq platform		730230	275.15	439.18	5214023	38.5351	90181	228394	36718	142		ERS3883203		ESCO.0216.00517	B2_W2_53.fasta	5213876	4995	4931	4547602	87.2211		148	64	282	YES	YES	YES		YES
Draft	C3_19	ACT	Host-associated	Poultry_Meat	ACRF-BRF of the Australian National University	Illumina MiSeq platform		1141794	275.1	390.16	4982670	63.04	83216	204196	34602	162		ERS3883204		ESCO.0216.00518	B1_C3_19.fasta	4982384	4744	4660	4361779	87.544		150	64	282	YES	YES	YES		YES
Draft	M493	QLD	Host-associated	Mammal_Faecal	ACRF-BRF of the Australian National University	Illumina MiSeq platform		1071740	254.36	357.84	4654390	58.57	76907	239840	32322	144		ERS3883205		ESCO.0216.00519	B1_M493.fasta	4654036	4320	4250	4078190	87.627		150	64	282	YES	YES	YES		YES
Draft	51_7_R18	ACT	Host-associated	Human_Intestinal	ACRF-BRF of the Australian National University	Illumina MiSeq platform		1422490	264.15	322.18	4901160	76.6657	81485	202166	32894	149		ERS3883206		ESCO.0216.00520	D_51_7_R18.fasta	4901078	4586	4500	4298393	87.703		150	64	282	YES	YES	YES		YES
Draft	DMG_2012	ACT	Host-associated	Human_Faecal	ACRF-BRF of the Australian National University	Illumina MiSeq platform		736976	267.3	353.98	5143260	38.3013	92538	207849	34752	148		ERS3883207		ESCO.0216.00521	B2_DMG_2012.fasta	5142820	4878	4807	4504677	87.5916		152	64	282	YES	YES	YES		YES
Draft	B1899	NSW	Host-associated	Bird_Faecal	ACRF-BRF of the Australian National University	Illumina MiSeq platform		723454	224.77	319.81	4798258	33.8895	88468	183518	22112	217		ERS3883208		ESCO.0216.00522	A_B1899.fasta	4790669	4523	4443	4170780	87.0605		196	64	282	YES	YES	YES		YES
Draft	B1098	TAS	Host-associated	Bird_Faecal	ACRF-BRF of the Australian National University	Illumina MiSeq platform		899554	277.27	431.39	4890550	51.0003	91613	331891	23741	206		ERS3883209		ESCO.0216.00523	B2_B1098.fa	4890386	4603	4531	4289726	87.7175		210	64	280	YES	YES	YES		YES
Draft	70_2_TC2	ACT	Host-associated	Human_Intestinal	GenoScreen	HiSeq2000		1763150	100	209.68	5306195	33.2281	131508	390879	28682	185		ERS3883210		ESCO.0216.00524	D_70_2_TC2.fasta	5300138	5060	5006	4621004	87.1865		224	64	282	YES	YES	YES		YES
Draft	H383	ACT	Host-associated	Human_Faecal	Broad Institute	Roche 454 GS FLX system		na	na	na	na	na	na	na	na	na	https://www.ncbi.nlm.nih.gov/assembly/GCF_002110225.1/	ASM211022v1		ESCO.0216.00526	A_H383.fasta	5370770	5307	5228	4597842	85.6086		245	64	282	YES	YES	YES		YES
Draft	A1_38	ACT	Host-associated	Poultry_Meat	ACRF-BRF of the Australian National University	Illumina MiSeq platform		1351398	273.78	368.57	5134169	72.0634	91650	289843	42431	121		ERS3883211		ESCO.0216.00527	B1_A1_38.fasta	5133830	4922	4847	4496368	87.5831		126	65	282	YES	YES	YES		YES
Draft	W1_65	ACT	Host-associated	Poultry_Meat	ACRF-BRF of the Australian National University	Illumina MiSeq platform		897752	205.27	209.22	5221566	35.2924	86796	236362	39260	133		ERS3883212		ESCO.0216.00528	B2_W1_65.fasta	5221566	5001	4926	4584778	87.8047		133	65	282	YES	YES	YES		YES
Draft	64_R6	ACT	Host-associated	Human_Intestinal	ACRF-BRF of the Australian National University	Illumina MiSeq platform		947424	262.27	334.34	5190796	47.8695	93418	349666	33489	155		ERS3883213		ESCO.0216.00529	D_64_R6.fasta	5190737	4881	4804	4535817	87.3829		156	65	282	YES	YES	YES		YES
Draft	A3_57	ACT	Host-associated	Poultry_Meat	ACRF-BRF of the Australian National University	Illumina MiSeq platform		727892	280.55	398.09	5370057	38.0275	86494	316806	35098	153		ERS3883214		ESCO.0216.00530	E_A3_57.fasta	5369802	5045	4976	4696380	87.4591		156	65	282	YES	YES	YES		YES
Draft	B1737	QLD	Host-associated	Bird_Faecal	ACRF-BRF of the Australian National University	Illumina MiSeq platform		838926	275.56	414.36	4927386	46.9162	83109	296117	28318	174		ERS3883215		ESCO.0216.00531	D_B1737.fa	4927303	4627	4536	4325357	87.7835		175	65	282	YES	YES	YES		YES
Draft	E6389	NSW	Environmental	Water	ACRF-BRF of the Australian National University	Illumina MiSeq platform		626634	278.99	416.9	4916864	35.5561	81328	239954	27316	180		ERS3883216		ESCO.0216.00532	D_E6389.fa	4916474	4606	4525	4328872	88.0483		184	65	282	YES	YES	YES		YES
Draft	TA271	TAS	Host-associated	Mammal_Faecal	Broad Institute	Roche 454 GS FLX system		na	na	na	na	na	na	na	na	na	https://www.ncbi.nlm.nih.gov/assembly/GCF_000176635.2	ASM17663v2		ESCO.0216.00533	B1_TA271.fasta	5020687	4885	4815	4341238	86.467		191	65	282	YES	YES	YES		YES
Draft	E2026	NSW	Environmental	Water	ACRF-BRF of the Australian National University	Illumina MiSeq platform		1786692	234.01	413.07	4946865	84.5189	78651	256388	17667	280		ERS3883217		ESCO.0216.00534	D_E2026.fasta	4946384	4596	4523	4322891	87.395		286	65	282	YES	YES	YES		YES
Draft	E2893	QLD	Environmental	Water	ACRF-BRF of the Australian National University	Illumina MiSeq platform		581174	277.76	422.6	4680276	34.4909	73950	258574	33915	138		ERS3883218		ESCO.0216.00535	B1_E2893.fasta	4680189	4415	4337	4134369	88.3377		140	66	282	YES	YES	YES		YES
Draft	W2_31	ACT	Host-associated	Poultry_Meat	ACRF-BRF of the Australian National University	Illumina MiSeq platform		1402268	269.03	357.29	4780600	78.9131	76755	224652	34642	138		ERS3883219		ESCO.0216.00536	B1_W2_31.fasta	4780481	4552	4480	4211771	88.1035		143	66	282	YES	YES	YES		YES
Draft	B1684	QLD	Host-associated	Bird_Faecal	ACRF-BRF of the Australian National University	Illumina MiSeq platform		826532	281.72	470.59	4916011	47.3658	83538	247815	36147	136		ERS3883220		ESCO.0216.00537	D_B1684.fasta	4915063	4541	4481	4322922	87.9525		145	66	281	YES	YES	YES		YES
Draft	C1_110	ACT	Host-associated	Poultry_Meat	ACRF-BRF of the Australian National University	Illumina MiSeq platform		686620	277.14	464.33	5085067	37.4213	97936	220963	32184	158		ERS3883221		ESCO.0216.00538	E_C1_110.fasta	5084926	4750	4668	4469855	87.904		160	66	282	YES	YES	YES		YES
Draft	BS84	ACT	Host-associated	Human_Extra-intestinal	ACRF-BRF of the Australian National University	Illumina MiSeq platform		1659212	239.29	259.25	5123422	77.4937	88936	270743	31626	162		ERS3883222		ESCO.0216.00539	B2_BS84.fasta	5123367	4898	4816	4485321	87.5464		163	66	282	YES	YES	YES		YES
Draft	22_1_Ti19	ACT	Host-associated	Human_Intestinal	GenoScreen	HiSeq2000		3161038	100	186.85	4964015	63.6791	76637	211583	33769	147		ERS3883223		ESCO.0216.00540	D_22_1_Ti19.fasta	4959601	4671	4611	4356815	87.8461		171	66	282	YES	YES	YES		YES
Draft	H305	ACT	Host-associated	Human_Faecal	Broad Institute	Roche 454 GS FLX system		na	na	na	na	na	na	na	na	na	https://www.ncbi.nlm.nih.gov/assembly/GCF_002109765.1/	ASM210976v1		ESCO.0216.00541	B2_H305.fasta	5174577	4952	4871	4511810	87.1919		176	66	282	YES	YES	YES		YES
Draft	H591	ACT	Host-associated	Human_Extra-intestinal	Broad Institute	Roche 454 GS FLX system		na	na	na	na	na	na	na	na	na	https://www.ncbi.nlm.nih.gov/assembly/GCF_000176675.2	ASM17667v2		ESCO.0216.00542	B1_H591.fasta	4918687	4758	4685	4273910	86.8913		190	66	282	YES	YES	YES		YES
Draft	E8279	QLD	Environmental	Water	ACRF-BRF of the Australian National University	Illumina MiSeq platform		661524	274.1	379.6	4712495	38.4772	99343	165620	24043	196		ERS3883224		ESCO.0216.00543	B2_E8279.fa	4712338	4408	4333	4149041	88.0463		199	66	282	YES	YES	YES		YES
Draft	B1784	QLD	Host-associated	Bird_Faecal	ACRF-BRF of the Australian National University	Illumina MiSeq platform		672992	281.23	480.48	5002231	37.8362	86231	230396	23934	209		ERS3883225		ESCO.0216.00544	B2_B1784.fa	5001141	4699	4627	4387389	87.7278		220	66	282	YES	YES	YES		YES
Draft	25_3_ADC_20	ACT	Host-associated	Human_Intestinal	GenoScreen	HiSeq2000		4898372	100	172.93	5098809	96.0689	90749	233473	28327	180		ERS3883226		ESCO.0216.00545	D_25_3_ADC_20.fasta	5091108	4765	4705	4442862	87.2671		221	66	280	YES	YES	YES		YES
Draft	20_5_R7	ACT	Host-associated	Human_Intestinal	ACRF-BRF of the Australian National University	Illumina MiSeq platform		926394	263.16	321.95	5313593	45.8804	92797	321742	22515	236		ERS3883227		ESCO.0216.00546	B2_20_5_R7.fa	5313516	5037	4956	4592047	86.422		238	66	282	YES	YES	YES		YES
Draft	W2_4	ACT	Host-associated	Poultry_Meat	ACRF-BRF of the Australian National University	Illumina MiSeq platform		1015784	270.74	348.08	5301142	51.8781	93095	395931	18471	287		ERS3883228		ESCO.0216.00547	A_W2_4.fasta	5300832	5037	4953	4550729	85.8493		292	66	282	YES	YES	YES		YES
Draft	E704	NSW	Environmental	Water	Broad Institute	Roche 454 GS FLX system		na	na	na	na	na	na	na	na	na	https://www.ncbi.nlm.nih.gov/assembly/GCF_002109965.1	ASM210996v1		ESCO.0216.00548	A_E704.fasta	4575629	4444	4372	4014800	87.7431		129	67	282	YES	YES	YES		YES
Draft	H593	ACT	Host-associated	Human_Extra-intestinal	Broad Institute	Roche 454 GS FLX system		na	na	na	na	na	na	na	na	na	https://www.ncbi.nlm.nih.gov/sra?LinkName=biosample_sra&from_uid=13275	SRS005156		ESCO.0216.00549	A_H593.fasta	4751776	4577	4499	4155850	87.4589		130	67	282	YES	YES	YES		YES
Draft	E5993	QLD	Environmental	Water	ACRF-BRF of the Australian National University	Illumina MiSeq platform		357424	283.55	392.78	4965324	20.4111	75875	263227	37333	133		ERS3883229		ESCO.0216.00550	B1_E5993.fasta	4965263	4764	4692	4369266	87.9967		135	67	282	YES	YES	YES		YES
Draft	B1719	TAS	Host-associated	Bird_Faecal	GenoScreen	HiSeq2000		1631300	100	248.37	5012638	32.5437	114924	348433	42843	117		ERS3883230		ESCO.0216.00551	B2_B1719.fasta	5009253	4740	4679	4391700	87.6718		154	67	282	YES	YES	YES		YES
Draft	B1548	WA	Host-associated	Bird_Faecal	ACRF-BRF of the Australian National University	Illumina MiSeq platform		951076	280.55	438.31	5119285	52.1214	85551	231858	34358	149		ERS3883231		ESCO.0216.00552	B1_B1548.fasta	5118756	4879	4805	4506069	88.0305		155	67	282	YES	YES	YES		YES
Draft	C3_30	ACT	Host-associated	Poultry_Meat	ACRF-BRF of the Australian National University	Illumina MiSeq platform		883016	271.09	403.11	5038589	47.5087	74403	348924	31890	158		ERS3883232		ESCO.0216.00553	B2_C3_30.fasta	5038358	4791	4719	4419557	87.7182		161	67	282	YES	YES	YES		YES
Draft	W4_33	ACT	Host-associated	Poultry_Meat	ACRF-BRF of the Australian National University	Illumina MiSeq platform		889932	270.53	412.97	5192964	46.3614	80036	302977	31859	163		ERS3883233		ESCO.0216.00554	B2_W4_33.fasta	5192425	5001	4919	4534216	87.3237		171	67	281	YES	YES	YES		YES
Draft	H019	ACT	Host-associated	Human_Extra-intestinal	ACRF-BRF of the Australian National University	Illumina MiSeq platform		1150070	238.62	444.23	5017384	54.6958	88016	334476	22703	221		ERS3883234		ESCO.0216.00555	A_H019.fasta	5010785	4755	4680	4386327	87.5377		198	67	282	YES	YES	YES		YES
Draft	TA089	WA	Host-associated	Mammal_Faecal	ACRF-BRF of the Australian National University	Illumina MiSeq platform		700912	275.95	381.67	4810468	40.2075	74420	211286	24173	199		ERS3883235		ESCO.0216.00556	D_TA089.fa	4810280	4450	4382	4204679	87.4103		203	67	282	YES	YES	YES		YES
Draft	TA031	TAS	Host-associated	Mammal_Faecal	ACRF-BRF of the Australian National University	Illumina MiSeq platform		854216	283.07	499.95	4830774	50.0547	72599	175840	38339	126		ERS3883236		ESCO.0216.00557	A_TA031.fasta	4830507	4592	4528	4250126	87.9851		131	68	282	YES	YES	YES		YES
Draft	E6007	QLD	Environmental	Water	GenoScreen	HiSeq2000		543226	282.69	450.26	4862873	31.579	73560	329762	36563	133		ERS3883237		ESCO.0216.00558	B1_E6007.fasta	4862404	4577	4503	4265297	87.7199		140	68	281	YES	YES	YES		YES
Draft	E5456	QLD	Environmental	Water	ACRF-BRF of the Australian National University	Illumina MiSeq platform		762598	279.28	428.15	4511071	47.2124	67222	159187	31768	142		ERS3883238		ESCO.0216.00559	B2_E5456.fasta	4510849	4198	4123	3987907	88.407		146	68	282	YES	YES	YES		YES
Draft	40_1_R9	ACT	Host-associated	Human_Intestinal	ACRF-BRF of the Australian National University	Illumina MiSeq platform		1311046	259.38	351.75	5036836	67.5144	83479	248177	33357	151		ERS3883239		ESCO.0216.00560	B2_40_1_R9.fasta	5036395	4792	4713	4418434	87.7301		155	68	282	YES	YES	YES		YES
Draft	C4_32	ACT	Host-associated	Poultry_Meat	ACRF-BRF of the Australian National University	Illumina MiSeq platform		773536	280.86	448.88	4991444	43.5255	86716	360330	33056	151		ERS3883240		ESCO.0216.00561	B2_C4_32.fasta	4991038	4665	4596	4380056	87.7584		156	68	282	YES	YES	YES		YES
Draft	SYD_1_2	NSW	Environmental	Water	ACRF-BRF of the Australian National University	Illumina MiSeq platform		755268	270.74	387.42	4702513	43.4834	68042	243098	30735	153		ERS3883241		ESCO.0216.00562	B1_SYD_1_2.fasta	4702197	4440	4372	4151281	88.2839		157	68	282	YES	YES	YES		YES
Draft	M673438	ACT	Host-associated	Human_Extra-intestinal	ACRF-BRF of the Australian National University	Illumina MiSeq platform		1371326	224.27	226.75	5225960	58.8499	87787	268818	30034	174		ERS3883242		ESCO.0216.00563	B2_M673438.fasta	5225823	5035	4952	4560777	87.2739		176	68	282	YES	YES	YES		YES
Draft	B339	QLD	Host-associated	Bird_Faecal	ACRF-BRF of the Australian National University	Illumina MiSeq platform		654460	284.34	476.8	4692857	39.6537	74665	183929	25644	183		ERS3883243		ESCO.0216.00564	B2_B339.fa	4692241	4336	4273	4120400	87.8131		188	68	282	YES	YES	YES		YES
Draft	A2_8	ACT	Host-associated	Poultry_Meat	ACRF-BRF of the Australian National University	Illumina MiSeq platform		1595176	234.71	299.01	5806952	64.4751	104859	397842	28465	204		ERS3883244		ESCO.0216.00565	A_A2_8.fasta	5806670	5647	5578	5008300	86.2508		208	68	282	YES	YES	YES		YES
Draft	32_1_DC18	ACT	Host-associated	Human_Intestinal	ACRF-BRF of the Australian National University	Illumina MiSeq platform		1003754	285.22	440.14	5118535	55.9322	81564	282449	21327	240		ERS3883245		ESCO.0216.00566	B2_32_1_DC18.fa	5117810	4893	4821	4466065	87.2652		248	68	281	YES	YES	YES		YES
Draft	H758	ACT	Host-associated	Human_Faecal	ACRF-BRF of the Australian National University	Illumina MiSeq platform		1560134	236.65	445.6	5344942	69.0757	99849	274896	15359	348		ERS3883246		ESCO.0216.00567	A_H758.fasta	5343985	5147	5076	4591815	85.9249		356	68	282	YES	YES	YES		YES
Draft	E5628	QLD	Environmental	Water	ACRF-BRF of the Australian National University	Illumina MiSeq platform		659276	270.77	392.74	4722213	37.8026	76005	235670	31693	149		ERS3883247		ESCO.0216.00568	B1_E5628.fasta	4722023	4459	4382	4174701	88.4092		152	69	282	YES	YES	YES		YES
Draft	E4970	QLD	Environmental	Water	ACRF-BRF of the Australian National University	Illumina MiSeq platform		384966	280.03	401.91	4869102	22.14	84152	357198	31618	154		ERS3883248		ESCO.0216.00569	B1_E4970.fasta	4867973	4608	4540	4262538	87.5629		164	69	282	YES	YES	YES		YES
Draft	W4_37	ACT	Host-associated	Poultry_Meat	ACRF-BRF of the Australian National University	Illumina MiSeq platform		880650	277.9	463.8	5192154	47.1351	88096	271558	32050	162		ERS3883249		ESCO.0216.00570	B2_W4_37.fasta	5191575	4985	4907	4542634	87.5001		168	69	281	YES	YES	YES		YES
Draft	M638866	ACT	Host-associated	Human_Extra-intestinal	ACRF-BRF of the Australian National University	Illumina MiSeq platform		1662616	239.14	253.99	5211832	76.2876	87841	234241	24937	209		ERS3883250		ESCO.0216.00571	B2_M638866.fasta	5211447	5020	4939	4527770	86.8812		218	69	282	YES	YES	YES		YES
Draft	E4712	QLD	Environmental	Water	ACRF-BRF of the Australian National University	Illumina MiSeq platform		676444	280.37	425.78	4856728	39.0499	76241	292362	18608	261		ERS3883251		ESCO.0216.00573	B2_E4712.fa	4856055	4565	4499	4217874	86.858		271	69	282	YES	YES	YES		YES
Draft	E2606	NSW	Environmental	Water	ACRF-BRF of the Australian National University	Illumina MiSeq platform		3873030	179.2	218.53	4718951	147.077	84113	197756	9852	479		ERS3883252		ESCO.0216.00574	A_E2606.fasta	4681420	4419	4343	4056812	86.6577		378	69	281	YES	YES	YES		YES
Draft	A2_22	ACT	Host-associated	Poultry_Meat	ACRF-BRF of the Australian National University	Illumina MiSeq platform		728702	281.38	467.57	5170782	39.654	74551	248853	38302	135		ERS3883253		ESCO.0216.00575	E_A2_22.fasta	5169939	4808	4733	4538973	87.7955		141	70	282	YES	YES	YES		YES
Draft	E9791	QLD	Environmental	Water	ACRF-BRF of the Australian National University	Illumina MiSeq platform		794916	276.79	471.65	4625570	47.5671	74612	169867	31682	146		ERS3883254		ESCO.0216.00576	A_E9791.fasta	4625317	4347	4278	4064224	87.8691		148	70	282	YES	YES	YES		YES
Draft	W4_30	ACT	Host-associated	Poultry_Meat	ACRF-BRF of the Australian National University	Illumina MiSeq platform		984664	264.48	386.62	4779157	54.4916	74500	206048	31861	150		ERS3883255		ESCO.0216.00577	B1_W4_30.fasta	4778976	4538	4461	4209452	88.0827		153	70	282	YES	YES	YES		YES
Draft	B1504	ACT	Host-associated	Bird_Faecal	ACRF-BRF of the Australian National University	Illumina MiSeq platform		679872	282.57	433.22	5227901	36.7473	79819	332704	33299	157		ERS3883256		ESCO.0216.00578	B1_B1504.fasta	5227484	5054	4977	4579030	87.5953		163	70	282	YES	YES	YES		YES
Draft	E8784	NSW	Environmental	Water	ACRF-BRF of the Australian National University	Illumina MiSeq platform		616618	284.95	531.38	4898795	35.867	83648	262203	31605	155		ERS3883257		ESCO.0216.00579	B1_E8784.fasta	4897733	4669	4587	4305945	87.9171		163	70	282	YES	YES	YES		YES
Draft	W4_32	ACT	Host-associated	Poultry_Meat	ACRF-BRF of the Australian National University	Illumina MiSeq platform		831500	275.91	435.77	5275757	43.4855	82704	239307	33604	157		ERS3883258		ESCO.0216.00580	B2_W4_32.fasta	5275359	5087	5009	4605249	87.2974		164	70	281	YES	YES	YES		YES
Draft	M718	TAS	Host-associated	Mammal_Faecal	Broad Institute	Roche 454 GS FLX system		na	na	na	na	na	na	na	na	na	https://www.ncbi.nlm.nih.gov/assembly/GCF_000176575.2	ASM17657v2		ESCO.0216.00581	E_M718.fasta	5365946	5068	4997	4641731	86.5035		188	70	282	YES	YES	YES		YES
Draft	H537	ACT	Host-associated	Human_Faecal	ACRF-BRF of the Australian National University	Illumina MiSeq platform		1022582	230.8	429.59	4890953	48.2548	76688	208644	20045	244		ERS3883259		ESCO.0216.00582	A_H537.fasta	4874058	4608	4530	4257431	87.3488		195	70	282	YES	YES	YES		YES
Draft	M587877	ACT	Host-associated	Human_Extra-intestinal	ACRF-BRF of the Australian National University	Illumina MiSeq platform		1901412	179.19	168.52	5260114	64.7731	89806	247177	25659	205		ERS3883260		ESCO.0216.00583	B2_M587877.fasta	5260114	5060	4984	4579318	87.0574		205	70	280	YES	YES	YES		YES
Draft	E3317	NSW	Environmental	Water	ACRF-BRF of the Australian National University	Illumina MiSeq platform		728616	275.73	413.76	4808390	41.7814	69989	150591	23007	209		ERS3883261		ESCO.0216.00584	B2_E3317.fa	4807801	4528	4451	4210849	87.5837		215	70	282	YES	YES	YES		YES
Draft	C1_15	ACT	Host-associated	Poultry_Meat	ACRF-BRF of the Australian National University	Illumina MiSeq platform		991114	216.66	267.6	4860150	44.1827	76854	225178	22501	216		ERS3883262		ESCO.0216.00585	A_C1_15.fasta	4859812	4609	4534	4210475	86.6386		219	70	281	YES	YES	YES		YES
Draft	M549	QLD	Host-associated	Mammal_Faecal	ACRF-BRF of the Australian National University	Illumina MiSeq platform		977790	272.55	372.17	4994792	53.3549	80474	208487	16817	297		ERS3883263		ESCO.0216.00586	B2_M549.fa	4994532	4706	4633	4355296	87.2013		301	70	280	YES	YES	YES		YES
Draft	E2062	NSW	Environmental	Water	ACRF-BRF of the Australian National University	Illumina MiSeq platform		1278826	240.7	428.49	4851675	63.4448	74477	296813	11102	437		ERS3883264		ESCO.0216.00587	B2_E2062.fasta	4851215	4481	4401	4223612	87.063		445	70	281	YES	YES	YES		YES
Draft	E7188	QLD	Environmental	Water	ACRF-BRF of the Australian National University	Illumina MiSeq platform		649320	271.57	414.26	4975797	35.4387	67639	269435	33620	148		ERS3883265		ESCO.0216.00588	B1_E7188.fasta	4975678	4767	4682	4367656	87.7801		150	71	282	YES	YES	YES		YES
Draft	B1714	TAS	Host-associated	Bird_Faecal	ACRF-BRF of the Australian National University	Illumina MiSeq platform		664476	286.54	472.16	5062769	37.6077	72927	200336	33308	152		ERS3883266		ESCO.0216.00589	B1_B1714.fasta	5062140	4816	4755	4429253	87.4976		157	71	282	YES	YES	YES		YES
Draft	POSS_03	VIC	Host-associated	Mammal_Faecal	ACRF-BRF of the Australian National University	Illumina MiSeq platform		1085140	235.69	444.56	4986729	51.2875	67728	266070	25313	197		ERS3883267		ESCO.0216.00590	B2_POSS_03.fasta	4977866	4759	4687	4387614	88.1425		171	71	282	YES	YES	YES		YES
Draft	W4_20	ACT	Host-associated	Poultry_Meat	ACRF-BRF of the Australian National University	Illumina MiSeq platform		1169284	251.28	317.72	4931538	59.5793	69936	173933	28672	172		ERS3883268		ESCO.0216.00591	B1_W4_20.fasta	4930932	4729	4660	4323743	87.6861		179	71	282	YES	YES	YES		YES
Draft	E7645	NSW	Environmental	Water	ACRF-BRF of the Australian National University	Illumina MiSeq platform		944744	268.99	350.7	5036759	50.4544	67647	215967	27226	185		ERS3883269		ESCO.0216.00592	D_E7645.fa	5036360	4713	4630	4422074	87.803		191	71	281	YES	YES	YES		YES
Draft	20_3_TC12	ACT	Host-associated	Human_Intestinal	ACRF-BRF of the Australian National University	Illumina MiSeq platform		1183506	267.14	340.6	4808115	65.7559	79561	205064	23685	203		ERS3883270		ESCO.0216.00593	B1_20_3_TC12.fa	4807401	4551	4470	4214500	87.6669		213	71	282	YES	YES	YES		YES
Draft	B1267	NSW	Host-associated	Bird_Faecal	ACRF-BRF of the Australian National University	Illumina MiSeq platform		937626	281.31	439.6	5068805	52.0366	68240	301665	21662	234		ERS3883271		ESCO.0216.00594	B2_B1267.fa	5068108	4770	4693	4421690	87.2454		239	71	282	YES	YES	YES		YES
Draft	TA204	NSW	Host-associated	Mammal_Faecal	ACRF-BRF of the Australian National University	Illumina MiSeq platform		913462	270.71	366.89	5098751	48.4988	86795	227783	19917	256		ERS3883272		ESCO.0216.00595	D_TA204.fa	5098055	4784	4699	4442515	87.1414		262	71	282	YES	YES	YES		YES
Draft	M056	NSW	Host-associated	Mammal_Faecal	Broad Institute	Roche 454 GS FLX system		na	na	na	na	na	na	na	na	na	https://www.ncbi.nlm.nih.gov/assembly/GCF_002109605.1/	ASM210960v1		ESCO.0216.00596	D_M056.fasta	5506753	5342	5257	4743204	86.1343		268	71	282	YES	YES	YES		YES
Draft	B127	NSW	Host-associated	Bird_Faecal	ACRF-BRF of the Australian National University	Illumina MiSeq platform		1242676	274.24	382.37	5492322	62.0487	96704	307837	20494	268		ERS3883273		ESCO.0216.00597	B2_B127.fa	5491774	5224	5154	4787000	87.1667		275	71	282	YES	YES	YES		YES
Draft	TA350	VIC	Host-associated	Mammal_Faecal	ACRF-BRF of the Australian National University	Illumina MiSeq platform		1348250	265.01	330.72	5378698	66.4287	99388	244606	16601	324		ERS3883274		ESCO.0216.00598	D_TA350.fa	5378480	5225	5139	4661219	86.6642		327	71	280	YES	YES	YES		YES
Draft	B1749	QLD	Host-associated	Bird_Faecal	ACRF-BRF of the Australian National University	Illumina MiSeq platform		629952	286.14	537.78	4832555	37.3	79231	179009	33794	143		ERS3883275		ESCO.0216.00599	B1_B1749.fasta	4831623	4548	4475	4276097	88.5023		150	72	282	YES	YES	YES		YES
Draft	C4_19	ACT	Host-associated	Poultry_Meat	ACRF-BRF of the Australian National University	Illumina MiSeq platform		877338	279.76	431.23	4900715	50.0833	76857	207230	32671	150		ERS3883276		ESCO.0216.00600	B1_C4_19.fasta	4900005	4661	4585	4313099	88.0223		155	72	282	YES	YES	YES		YES
Draft	A1_30	ACT	Host-associated	Poultry_Meat	ACRF-BRF of the Australian National University	Illumina MiSeq platform		707038	273.41	476.76	4816915	40.1318	66689	192508	30681	157		ERS3883277		ESCO.0216.00601	B2_A1_30.fasta	4816731	4543	4467	4247598	88.1842		160	72	282	YES	YES	YES		YES
Draft	C4_56	ACT	Host-associated	Poultry_Meat	ACRF-BRF of the Australian National University	Illumina MiSeq platform		1476630	236.73	277.12	5494992	63.6148	93435	207986	32708	168		ERS3883278		ESCO.0216.00602	E_C4_56.fasta	5494765	5293	5222	4788735	87.1509		171	72	281	YES	YES	YES		YES
Draft	R529	WA	Host-associated	Alone	Broad Institute	Roche 454 GS FLX system		na	na	na	na	na	na	na	na	na	https://www.ncbi.nlm.nih.gov/sra?LinkName=biosample_sra&from_uid=13277	SRS005158		ESCO.0216.00603	C_R529.fasta	4959612	4790	4709	4300985	86.7202		180	72	280	YES	YES	YES		YES
Draft	H176	ACT	Host-associated	Human_Faecal	ACRF-BRF of the Australian National University	Illumina MiSeq platform		1521814	235.66	371.7	5149267	69.6469	92327	344363	21545	239		ERS3883279		ESCO.0216.00604	B2_H176.fasta	5142124	4891	4812	4481644	87.1555		213	72	282	YES	YES	YES		YES
Draft	H035	ACT	Host-associated	Human_Extra-intestinal	ACRF-BRF of the Australian National University	Illumina MiSeq platform		1073856	236.44	446.1	5233731	48.5127	88516	204404	20524	255		ERS3883280		ESCO.0216.00605	A_H035.fasta	5226625	5059	4977	4531461	86.6996		231	72	282	YES	YES	YES		YES
Draft	E8792	NSW	Environmental	Water	ACRF-BRF of the Australian National University	Illumina MiSeq platform		744238	272.86	410.09	5040432	40.2888	73166	283184	19312	261		ERS3883281		ESCO.0216.00606	E_E8792.fasta	5040280	4682	4602	4404030	87.3767		262	72	282	YES	YES	YES		YES
Draft	E2075	NSW	Environmental	Water	ACRF-BRF of the Australian National University	Illumina MiSeq platform		1477020	241.32	429.9	4776018	74.6301	77800	250189	13568	352		ERS3883282		ESCO.0216.00607	B1_E2075.fasta	4774962	4463	4397	4142728	86.7594		367	72	282	YES	YES	YES		YES
Draft	B1726	QLD	Host-associated	Bird_Faecal	ACRF-BRF of the Australian National University	Illumina MiSeq platform		775128	283.18	490.03	5064635	43.3399	72929	240202	36176	140		ERS3883283		ESCO.0216.00608	B1_B1726.fasta	5063922	4824	4762	4442166	87.7218		147	73	282	YES	YES	YES		YES
Draft	242_3_Brisbane	QLD	Environmental	Water	ACRF-BRF of the Australian National University	Illumina MiSeq platform		831212	276.09	410.86	4646747	49.3871	86779	197295	29225	159		ERS3883284		ESCO.0216.00609	B1_242_3_Brisbane.fasta	4646075	4390	4308	4077948	87.7719		166	73	282	YES	YES	YES		YES
Draft	A3_59	ACT	Host-associated	Poultry_Meat	ACRF-BRF of the Australian National University	Illumina MiSeq platform		652250	284.07	445.94	5173257	35.8159	78885	229613	32132	161		ERS3883285		ESCO.0216.00610	D_A3_59.fasta	5172449	4865	4801	4541864	87.8088		166	73	282	YES	YES	YES		YES
Draft	E8848	NSW	Environmental	Water	ACRF-BRF of the Australian National University	Illumina MiSeq platform		937722	270.65	452.88	4650748	54.5707	66089	211461	28017	166		ERS3883286		ESCO.0216.00611	A_E8848.fasta	4649240	4391	4320	4062103	87.3713		168	73	282	YES	YES	YES		YES
Draft	H120	ACT	Host-associated	Human_Extra-intestinal	Broad Institute	Roche 454 GS FLX system		na	na	na	na	na	na	na	na	na	https://www.ncbi.nlm.nih.gov/assembly/GCF_000190855.1	ASM19085v1		ESCO.0216.00612	B1_H120.fasta	5044811	4940	4874	4379131	86.8047		172	73	281	YES	YES	YES		YES
Draft	M655	QLD	Host-associated	Mammal_Faecal	ACRF-BRF of the Australian National University	Illumina MiSeq platform		876400	276.67	396.04	5019326	48.308	72914	242656	29700	169		ERS3883287		ESCO.0216.00613	B1_M655.fasta	5018939	4847	4769	4410517	87.8775		172	73	282	YES	YES	YES		YES
Draft	E9567	NSW	Environmental	Water	ACRF-BRF of the Australian National University	Illumina MiSeq platform		767944	278.48	435.83	4899618	43.6477	67822	259010	25652	191		ERS3883288		ESCO.0216.00614	D_E9567.fa	4898978	4580	4491	4309819	87.9738		199	73	282	YES	YES	YES		YES
Draft	B226	NSW	Host-associated	Bird_Faecal	ACRF-BRF of the Australian National University	Illumina MiSeq platform		643966	266.95	333.18	4860830	35.3657	77220	189785	24674	197		ERS3883289		ESCO.0216.00615	B1_B226.fasta	4860478	4614	4528	4255738	87.558		204	73	279	YES	YES	YES		YES
Draft	M540	NSW	Host-associated	Mammal_Faecal	ACRF-BRF of the Australian National University	Illumina MiSeq platform		763630	276.93	409.57	4931135	42.8851	84351	274638	23707	208		ERS3883290		ESCO.0216.00616	B2_M540.fa	4931059	4601	4539	4312759	87.4611		209	73	282	YES	YES	YES		YES
Draft	E5938	QLD	Environmental	Water	ACRF-BRF of the Australian National University	Illumina MiSeq platform		618930	281.23	446.92	4821038	36.1046	79505	221221	23067	209		ERS3883291		ESCO.0216.00617	D_E5938.fa	4820624	4526	4454	4214664	87.4298		216	73	282	YES	YES	YES		YES
Draft	B620	NSW	Host-associated	Bird_Faecal	ACRF-BRF of the Australian National University	Illumina MiSeq platform		834036	280.99	467.23	4879415	48.0295	65707	242683	22590	216		ERS3883292		ESCO.0216.00618	B2_B620.fa	4879325	4575	4496	4288576	87.8928		218	73	282	YES	YES	YES		YES
Draft	C1_89	ACT	Host-associated	Poultry_Meat	ACRF-BRF of the Australian National University	Illumina MiSeq platform		1011776	262.08	320.23	5650221	46.9302	99484	258098	26280	215		ERS3883293		ESCO.0216.00619	A_C1_89.fasta	5649887	5495	5423	4875374	86.2915		219	73	282	YES	YES	YES		YES
Draft	C1_61	ACT	Host-associated	Poultry_Meat	ACRF-BRF of the Australian National University	Illumina MiSeq platform		1004010	255.73	294.88	4988975	51.4646	78287	328934	22781	219		ERS3883294		ESCO.0216.00620	B1_C1_61.fasta	4988615	4826	4752	4344224	87.0828		226	73	281	YES	YES	YES		YES
Draft	B1716	TAS	Host-associated	Bird_Faecal	ACRF-BRF of the Australian National University	Illumina MiSeq platform		744414	280.08	487.63	4955248	42.0757	72165	188850	21451	231		ERS3883295		ESCO.0216.00621	B2_B1716.fa	4955184	4621	4542	4342743	87.6404		233	73	282	YES	YES	YES		YES
Draft	Hunter	NSW	Environmental	Water	ACRF-BRF of the Australian National University	Illumina MiSeq platform		1874344	120.14	194.32	4513028	49.8964	81519	237622	16411	275		ERS3883296		ESCO.0216.00622	A_Hunter.fasta	4482525	4230	4156	3897628	86.9516		252	73	280	YES	YES	YES		YES
Draft	E2059	NSW	Environmental	Water	ACRF-BRF of the Australian National University	Illumina MiSeq platform		1588812	237.58	405.7	5284348	71.4317	95490	282692	14282	370		ERS3883297		ESCO.0216.00623	B2_E2059.fasta	5283095	5054	4974	4558835	86.291		390	73	282	YES	YES	YES		YES
Draft	W3_2	ACT	Host-associated	Poultry_Meat	ACRF-BRF of the Australian National University	Illumina MiSeq platform		1914186	238.84	306.41	5439195	84.0536	99533	208681	13701	397		ERS3883298		ESCO.0216.00624	A_W3_2.fasta	5438910	5204	5136	4640185	85.3146		403	73	282	YES	YES	YES		YES
Draft	B1756	QLD	Host-associated	Bird_Faecal	ACRF-BRF of the Australian National University	Illumina MiSeq platform		932546	277.34	423.11	4770356	54.2166	62074	267840	31802	150		ERS3883299		ESCO.0216.00625	B1_B1756.fasta	4770013	4495	4427	4201534	88.0822		155	74	282	YES	YES	YES		YES
Draft	B811	NSW	Host-associated	Bird_Faecal	ACRF-BRF of the Australian National University	Illumina MiSeq platform		683578	271.61	372.22	4659322	39.8484	75907	240385	29121	160		ERS3883300		ESCO.0216.00626	B1_B811.fasta	4659044	4414	4336	4111664	88.2512		164	74	282	YES	YES	YES		YES
Draft	W2_41	ACT	Host-associated	Poultry_Meat	ACRF-BRF of the Australian National University	Illumina MiSeq platform		1366090	259.33	315.04	4921084	71.9899	70759	379001	29292	168		ERS3883301		ESCO.0216.00627	B1_W2_41.fasta	4920999	4676	4615	4271348	86.7984		170	74	282	YES	YES	YES		YES
Draft	E5598	QLD	Environmental	Water	ACRF-BRF of the Australian National University	Illumina MiSeq platform		545542	279.76	433.23	4855558	31.4322	68008	185405	22376	217		ERS3883302		ESCO.0216.00628	B2_E5598.fa	4855044	4554	4480	4245299	87.441		223	74	282	YES	YES	YES		YES
Draft	E2013	NSW	Environmental	Water	ACRF-BRF of the Australian National University	Illumina MiSeq platform		3421470	196.26	233.91	4698221	142.926	66127	194590	15010	313		ERS3883303		ESCO.0216.00629	A_E2013.fasta	4672775	4420	4333	4094949	87.6342		224	74	282	YES	YES	YES		YES
Draft	POSS_33	VIC	Host-associated	Mammal_Faecal	ACRF-BRF of the Australian National University	Illumina MiSeq platform		1194896	232.15	351.81	4834007	57.3841	77075	185390	16222	298		ERS3883304		ESCO.0216.00630	B2_POSS_33.fasta	4825529	4597	4533	4205343	87.1478		270	74	282	YES	YES	YES		YES
Draft	TA141	NT	Host-associated	Mammal_Faecal	Broad Institute	Roche 454 GS FLX system		na	na	na	na	na	na	na	na	na	https://www.ncbi.nlm.nih.gov/sra?LinkName=biosample_sra&from_uid=13283	SRS005164		ESCO.0216.00631	B1_TA141.fasta	4971498	4775	4711	4320079	86.8969		156	75	281	YES	YES	YES		YES
Draft	39_1_AC10	ACT	Host-associated	Human_Intestinal	ACRF-BRF of the Australian National University	Illumina MiSeq platform		1545240	245.24	314.81	5024830	75.4164	65786	257458	32418	155		ERS3883305		ESCO.0216.00632	B2_39_1_AC10.fasta	5024566	4763	4702	4409837	87.7655		157	75	282	YES	YES	YES		YES
Draft	E5753	NSW	Environmental	Water	ACRF-BRF of the Australian National University	Illumina MiSeq platform		726354	281.12	464.31	4779414	42.7234	78257	203565	29871	160		ERS3883306		ESCO.0216.00633	A_E5753.fasta	4779191	4536	4463	4181500	87.4939		163	75	281	YES	YES	YES		YES
Draft	327_7	QLD	Environmental	Water	ACRF-BRF of the Australian National University	Illumina MiSeq platform		595336	275.18	369.73	4618726	35.4696	72993	204028	29232	158		ERS3883307		ESCO.0216.00634	A_327_7.fasta	4618355	4340	4279	4049526	87.6833		165	75	280	YES	YES	YES		YES
Draft	B1885	QLD	Host-associated	Bird_Faecal	ACRF-BRF of the Australian National University	Illumina MiSeq platform		1355404	227.99	320.76	4627011	66.7858	74049	222015	21128	219		ERS3883308		ESCO.0216.00635	A_B1885.fasta	4618314	4392	4320	4022099	87.0902		190	75	281	YES	YES	YES		YES
Draft	E5008	QLD	Environmental	Water	ACRF-BRF of the Australian National University	Illumina MiSeq platform		588010	276.48	400.33	4985262	32.6107	60483	173785	26517	188		ERS3883309		ESCO.0216.00636	B2_E5008.fa	4984890	4677	4600	4379295	87.8514		192	75	281	YES	YES	YES		YES
Draft	M608	NSW	Host-associated	Mammal_Faecal	ACRF-BRF of the Australian National University	Illumina MiSeq platform		741998	272.92	360.42	5210803	38.8627	72993	298837	24236	215		ERS3883310		ESCO.0216.00637	B1_M608.fasta	5210455	5044	4975	4528531	86.9124		223	75	282	YES	YES	YES		YES
Draft	E6082	NSW	Environmental	Water	ACRF-BRF of the Australian National University	Illumina MiSeq platform		1179590	277.48	385.18	5529313	59.1959	78642	239203	22754	243		ERS3883311		ESCO.0216.00638	D_E6082.fasta	5528805	5333	5251	4850485	87.7312		252	75	281	YES	YES	YES		YES
Draft	327_1	QLD	Environmental	Water	ACRF-BRF of the Australian National University	Illumina MiSeq platform		898574	274.63	405.37	4631750	53.2791	69708	260930	28948	160		ERS3883312		ESCO.0216.00639	A_327_1.fasta	4631508	4355	4285	4063035	87.726		162	76	282	YES	YES	YES		YES
Draft	H025	ACT	Host-associated	Human_Extra-intestinal	ACRF-BRF of the Australian National University	Illumina MiSeq platform		684656	269.92	435.76	4760203	38.8224	67154	153565	29751	160		ERS3883313		ESCO.0216.00640	A_H025.fasta	4759073	4534	4461	4178858	87.8082		166	76	282	YES	YES	YES		YES
Draft	TA224	NT	Host-associated	Mammal_Faecal	ACRF-BRF of the Australian National University	Illumina MiSeq platform		715534	264.81	403.4	4999958	37.8964	71755	218590	21645	231		ERS3883314		ESCO.0216.00641	B1_TA224.fasta	4999387	4734	4662	4371227	87.4353		235	76	282	YES	YES	YES		YES
Draft	E2878	QLD	Environmental	Water	ACRF-BRF of the Australian National University	Illumina MiSeq platform		3900190	191.4	204	4782522	156.088	75233	226515	23559	203		ERS3883315		ESCO.0216.00642	A_E2878.fasta	4782713	4512	4435	4151985	86.8123		250	76	282	YES	YES	YES		YES
Draft	E9138	QLD	Environmental	Water	ACRF-BRF of the Australian National University	Illumina MiSeq platform		568050	276.07	458.88	4626432	33.8969	63406	216906	27055	171		ERS3883316		ESCO.0216.00643	A_E9138.fasta	4624753	4370	4295	4065175	87.9004		171	77	282	YES	YES	YES		YES
Draft	E7322	NSW	Environmental	Water	ACRF-BRF of the Australian National University	Illumina MiSeq platform		787086	257.45	386.51	5019634	40.3685	67980	179171	29702	169		ERS3883317		ESCO.0216.00644	B1_E7322.fasta	5019363	4765	4685	4392860	87.5183		173	77	281	YES	YES	YES		YES
Draft	64_6_TC7	ACT	Host-associated	Human_Intestinal	ACRF-BRF of the Australian National University	Illumina MiSeq platform		579880	284.23	477.65	4955443	33.2603	74344	365494	28811	172		ERS3883318		ESCO.0216.00645	A_64_6_TC7.fasta	4954540	4701	4629	4306322	86.9167		182	77	282	YES	YES	YES		YES
Draft	E7411	NSW	Environmental	Water	ACRF-BRF of the Australian National University	Illumina MiSeq platform		1027008	244.55	337.66	5108798	49.1612	66205	192870	28382	180		ERS3883319		ESCO.0216.00646	B1_E7411.fasta	5108443	4873	4804	4472835	87.5577		186	77	282	YES	YES	YES		YES
Draft	E5633	QLD	Environmental	Water	ACRF-BRF of the Australian National University	Illumina MiSeq platform		622376	277.85	400.46	5054543	34.2122	64519	211252	28081	180		ERS3883320		ESCO.0216.00647	B1_E5633.fasta	5054092	4822	4743	4398324	87.025		187	77	282	YES	YES	YES		YES
Draft	H296	ACT	Host-associated	Human_Faecal	Broad Institute	Roche 454 GS FLX system		na	na	na	na	na	na	na	na	na	https://www.ncbi.nlm.nih.gov/assembly/GCF_002109775.1/	ASM210977v1		ESCO.0216.00648	B2_H296.fasta	5243145	5041	4967	4551232	86.8035		190	77	282	YES	YES	YES		YES
Draft	H647	ACT	Host-associated	Human_Extra-intestinal	ACRF-BRF of the Australian National University	Illumina MiSeq platform		1225294	233.84	443.87	5045740	56.7851	74757	180766	21290	237		ERS3883321		ESCO.0216.00649	A_H647.fasta	5036890	4879	4801	4376421	86.8874		204	77	282	YES	YES	YES		YES
Draft	H489	ACT	Host-associated	Human_Faecal	Broad Institute	Roche 454 GS FLX system		na	na	na	na	na	na	na	na	na	https://www.ncbi.nlm.nih.gov/assembly/GCF_000191015.1	ASM19101v1		ESCO.0216.00651	A_H489.fasta	4832506	4728	4632	4224567	87.4198		141	78	282	YES	YES	YES		YES
Draft	A3_48	ACT	Host-associated	Poultry_Meat	ACRF-BRF of the Australian National University	Illumina MiSeq platform		553048	271.08	462.15	5015225	29.893	66745	254350	31944	157		ERS3883322		ESCO.0216.00652	E_A3_48.fasta	5015001	4630	4550	4417226	88.0803		161	78	282	YES	YES	YES		YES
Draft	33_3_R3	ACT	Host-associated	Human_Intestinal	ACRF-BRF of the Australian National University	Illumina MiSeq platform		1052736	281.74	430.9	4848252	61.1762	65448	235867	31896	152		ERS3883323		ESCO.0216.00653	B1_33_3_R3.fasta	4847461	4604	4528	4262307	87.9286		163	78	282	YES	YES	YES		YES
Draft	46_2_Ti11	ACT	Host-associated	Human_Intestinal	ACRF-BRF of the Australian National University	Illumina MiSeq platform		1335822	266.5	321.8	5441623	65.421	86390	222963	32980	165		ERS3883324		ESCO.0216.00654	D_46_2_Ti11.fasta	5441512	5223	5135	4758906	87.4556		168	78	282	YES	YES	YES		YES
Draft	B1009	TAS	Host-associated	Bird_Faecal	ACRF-BRF of the Australian National University	Illumina MiSeq platform		616556	276.76	368.08	4948744	34.4811	76533	173434	30360	163		ERS3883325		ESCO.0216.00655	B1_B1009.fasta	4948275	4710	4635	4325000	87.4042		172	78	282	YES	YES	YES		YES
Draft	32_2_R12	ACT	Host-associated	Human_Intestinal	ACRF-BRF of the Australian National University	Illumina MiSeq platform		1105504	279.46	413	4951066	62.3995	65401	297298	30006	165		ERS3883326		ESCO.0216.00656	B2_32_2_R12.fasta	4950451	4653	4578	4335909	87.5861		172	78	282	YES	YES	YES		YES
Draft	B1305	NSW	Host-associated	Bird_Faecal	ACRF-BRF of the Australian National University	Illumina MiSeq platform		762952	268.29	345.48	5107036	40.0805	66771	210106	28061	182		ERS3883327		ESCO.0216.00657	B1_B1305.fasta	5106521	4886	4829	4464549	87.4284		188	78	280	YES	YES	YES		YES
Draft	W3_17	ACT	Host-associated	Poultry_Meat	ACRF-BRF of the Australian National University	Illumina MiSeq platform		998636	265.72	334.55	4993785	53.1376	63351	202802	26848	186		ERS3883328		ESCO.0216.00658	B1_W3_17.fasta	4993675	4697	4636	4352446	87.1592		188	78	282	YES	YES	YES		YES
Draft	H140	ACT	Host-associated	Human_Extra-intestinal	ACRF-BRF of the Australian National University	Illumina MiSeq platform		1138476	241.98	257.81	5155984	53.4308	82731	201701	26040	198		ERS3883329		ESCO.0216.00659	B2_H140.fasta	5155813	4963	4884	4494300	87.1696		201	78	282	YES	YES	YES		YES
Draft	B1763	TAS	Host-associated	Bird_Faecal	ACRF-BRF of the Australian National University	Illumina MiSeq platform		633748	282.93	459.69	4895915	36.6237	67019	221011	22878	214		ERS3883330		ESCO.0216.00660	B2_B1763.fa	4895152	4571	4499	4275726	87.3461		225	78	281	YES	YES	YES		YES
Draft	H617	ACT	Host-associated	Human_Faecal	Broad Institute	Roche 454 GS FLX system		na	na	na	na	na	na	na	na	na	https://www.ncbi.nlm.nih.gov/assembly/GCF_002109805.1/	ASM210980v1		ESCO.0216.00661	A_H617.fasta	5397445	5290	5207	4647798	86.1111		227	78	282	YES	YES	YES		YES
Draft	C1_30	ACT	Host-associated	Poultry_Meat	ACRF-BRF of the Australian National University	Illumina MiSeq platform		747680	212.78	254.71	4568923	34.8203	69008	140968	15079	303		ERS3883331		ESCO.0216.00662	A_C1_30.fasta	4568582	4328	4255	3944631	86.3426		308	78	281	YES	YES	YES		YES
Draft	Soil_4	SA	Environmental	Soil	ACRF-BRF of the Australian National University	Illumina MiSeq platform		669178	243.32	265.01	4678196	34.805	61362	170532	29609	158		ERS3883332		ESCO.0216.00664	B1_Soil_4.fasta	4678196	4385	4306	4135230	88.3937		158	79	281	YES	YES	YES		YES
Draft	2099_1_2	WA	Environmental	Water	ACRF-BRF of the Australian National University	Illumina MiSeq platform		886790	274.29	376.62	4586892	53.0289	64151	215644	28668	160		ERS3883333		ESCO.0216.00665	A_2099_1_2.fasta	4586391	4286	4213	4029102	87.8491		165	79	282	YES	YES	YES		YES
Draft	E8647	NSW	Environmental	Water	ACRF-BRF of the Australian National University	Illumina MiSeq platform		664138	281.97	534.17	4888226	38.3098	65491	226587	30174	162		ERS3883334		ESCO.0216.00666	B1_E8647.fasta	4887845	4597	4535	4293519	87.8407		167	79	281	YES	YES	YES		YES
Draft	W4_39	ACT	Host-associated	Poultry_Meat	ACRF-BRF of the Australian National University	Illumina MiSeq platform		745078	273.89	445.73	5306390	38.4573	73345	228441	31775	167		ERS3883335		ESCO.0216.00667	B2_W4_39.fasta	5306130	5116	5038	4639654	87.4395		170	79	282	YES	YES	YES		YES
Draft	E7285	QLD	Environmental	Water	ACRF-BRF of the Australian National University	Illumina MiSeq platform		949922	278.14	478.35	4913972	53.7674	74878	139734	26278	187		ERS3883336		ESCO.0216.00668	A_E7285.fasta	4912554	4688	4615	4291476	87.3573		190	79	282	YES	YES	YES		YES
Draft	A1_29	ACT	Host-associated	Poultry_Meat	ACRF-BRF of the Australian National University	Illumina MiSeq platform		1127832	240.11	313.37	5382735	50.3097	78376	224334	28632	188		ERS3883337		ESCO.0216.00669	E_A1_29.fasta	5382573	5159	5080	4693134	87.1913		190	79	281	YES	YES	YES		YES
Draft	H521	ACT	Host-associated	Human_Faecal	ACRF-BRF of the Australian National University	Illumina MiSeq platform		1320438	280.8	452.94	5076132	73.0436	68582	248921	26166	194		ERS3883338		ESCO.0216.00670	A_H521.fasta	5076083	4848	4769	4411302	86.9037		196	79	282	YES	YES	YES		YES
Draft	E6003	QLD	Environmental	Water	ACRF-BRF of the Australian National University	Illumina MiSeq platform		870526	279.51	428.21	4771985	50.9894	64469	201435	24984	191		ERS3883339		ESCO.0216.00671	D_E6003.fasta	4771234	4518	4427	4190739	87.8334		200	79	282	YES	YES	YES		YES
Draft	E2018	NSW	Environmental	Water	ACRF-BRF of the Australian National University	Illumina MiSeq platform		1281456	238.38	423.94	4701996	64.9668	66175	174081	16853	279		ERS3883340		ESCO.0216.00672	A_E2018.fasta	4678280	4419	4332	4100722	87.6545		210	79	282	YES	YES	YES		YES
Draft	E7861	NSW	Environmental	Water	ACRF-BRF of the Australian National University	Illumina MiSeq platform		896800	273.04	396.89	5118858	47.8353	68079	226017	23268	220		ERS3883341		ESCO.0216.00673	D_E7861.fa	5118420	4769	4694	4480399	87.5348		225	79	282	YES	YES	YES		YES
Draft	E6649	NSW	Environmental	Water	ACRF-BRF of the Australian National University	Illumina MiSeq platform		995920	243.21	517.65	5175758	46.7985	65470	207918	23003	225		ERS3883342		ESCO.0216.00674	B2_E6649.fasta	5175259	4923	4842	4535676	87.6415		230	79	282	YES	YES	YES		YES
Draft	C2_14	ACT	Host-associated	Poultry_Meat	ACRF-BRF of the Australian National University	Illumina MiSeq platform		1550974	247	330.17	4884202	78.4346	65765	191153	17078	286		ERS3883343		ESCO.0216.00675	A_C2_14.fasta	4884058	4659	4576	4256067	87.142		287	79	282	YES	YES	YES		YES
Draft	2099_1_1	WA	Environmental	Water	ACRF-BRF of the Australian National University	Illumina MiSeq platform		658322	279.27	407.09	4753507	38.6766	63836	180668	28809	165		ERS3883344		ESCO.0216.00676	A_2099_1_1.fasta	4753250	4472	4395	4158727	87.4923		170	80	282	YES	YES	YES		YES
Draft	C3_27	ACT	Host-associated	Poultry_Meat	ACRF-BRF of the Australian National University	Illumina MiSeq platform		771542	278.43	493.28	5012437	42.8575	64356	223243	30015	167		ERS3883345		ESCO.0216.00677	B2_C3_27.fasta	5012206	4745	4675	4381914	87.4249		171	80	282	YES	YES	YES		YES
Draft	TA110	SA	Host-associated	Mammal_Faecal	ACRF-BRF of the Australian National University	Illumina MiSeq platform		772258	278.04	448.69	4858663	44.1929	63080	201998	28413	171		ERS3883346		ESCO.0216.00678	B1_TA110.fasta	4858480	4612	4535	4293778	88.377		175	80	282	YES	YES	YES		YES
Draft	B1532	WA	Host-associated	Bird_Faecal	ACRF-BRF of the Australian National University	Illumina MiSeq platform		796962	276.8	390.8	4974870	44.3427	67508	237129	28107	177		ERS3883347		ESCO.0216.00679	B1_B1532.fasta	4974702	4724	4652	4360285	87.6492		180	80	282	YES	YES	YES		YES
Draft	E4206	NSW	Environmental	Water	ACRF-BRF of the Australian National University	Illumina MiSeq platform		894858	272.23	466.45	4424304	55.0611	60203	202692	23659	187		ERS3883348		ESCO.0216.00680	A_E4206.fasta	4419879	4136	4073	3863122	87.4033		185	80	282	YES	YES	YES		YES
Draft	A3_41	ACT	Host-associated	Poultry_Meat	ACRF-BRF of the Australian National University	Illumina MiSeq platform		1282398	262.73	324.04	4968690	67.8095	70237	208383	27300	182		ERS3883349		ESCO.0216.00681	B1_A3_41.fasta	4968235	4790	4711	4339698	87.3489		188	80	282	YES	YES	YES		YES
Draft	2H_31_1	ACT	Host-associated	Human_Faecal	ACRF-BRF of the Australian National University	Illumina MiSeq platform		411206	275.67	527.53	4942368	22.9358	57277	277695	21396	231		ERS3883350		ESCO.0216.00682	B2_2H_31_1.fasta	4941901	4657	4595	4318022	87.3757		239	80	282	YES	YES	YES		YES
Draft	B1636	WA	Host-associated	Bird_Faecal	ACRF-BRF of the Australian National University	Illumina MiSeq platform		624392	279.95	445.72	4834900	36.1535	65301	315393	19263	251		ERS3883351		ESCO.0216.00683	E_B1636.fasta	4834074	4426	4352	4236748	87.6434		261	80	282	YES	YES	YES		YES
Draft	65_4_AC20	ACT	Host-associated	Human_Intestinal	GenoScreen	HiSeq2000		2960808	100	184.44	5421273	54.6146	92331	348946	23882	227		ERS3883352		ESCO.0216.00684	D_65_4_AC20.fasta	5412329	5109	5045	4682537	86.5161		277	80	282	YES	YES	YES		YES
Draft	TA373	NSW	Host-associated	Mammal_Faecal	ACRF-BRF of the Australian National University	Illumina MiSeq platform		1197440	263.3	328.42	5113944	61.6522	64110	199903	16822	304		ERS3883353		ESCO.0216.00686	D_TA373.fa	5113726	4749	4668	4458171	87.1805		309	80	282	YES	YES	YES		YES
Draft	B544	NSW	Host-associated	Bird_Faecal	ACRF-BRF of the Australian National University	Illumina MiSeq platform		578318	280.17	417.87	5098283	31.7808	62490	202956	29815	171		ERS3883354		ESCO.0216.00687	B1_B544.fasta	5098168	4874	4793	4463825	87.5574		174	81	282	YES	YES	YES		YES
Draft	B1730	QLD	Host-associated	Bird_Faecal	ACRF-BRF of the Australian National University	Illumina MiSeq platform		745770	282.19	512.76	4931313	42.676	73172	288112	29353	168		ERS3883355		ESCO.0216.00688	B1_B1730.fasta	4930179	4635	4560	4333441	87.8962		180	81	281	YES	YES	YES		YES
Draft	A1_12	ACT	Host-associated	Poultry_Meat	ACRF-BRF of the Australian National University	Illumina MiSeq platform		1026878	267.84	353.18	5266687	52.2224	73197	305056	29259	180		ERS3883356		ESCO.0216.00689	E_A1_12.fasta	5266534	4915	4844	4584753	87.0545		183	81	282	YES	YES	YES		YES
Draft	TA010	TAS	Host-associated	Mammal_Faecal	ACRF-BRF of the Australian National University	Illumina MiSeq platform		1050836	280.82	425.6	4758781	62.0108	66529	219802	25313	188		ERS3883357		ESCO.0216.00690	A_TA010.fasta	4758134	4525	4450	4146207	87.1393		199	81	281	YES	YES	YES		YES
Draft	TA052	SA	Host-associated	Mammal_Faecal	ACRF-BRF of the Australian National University	Illumina MiSeq platform		706634	270.43	357.04	4804945	39.7705	61643	249512	24641	195		ERS3883358		ESCO.0216.00691	B1_TA052.fasta	4804149	4576	4515	4214297	87.722		208	81	282	YES	YES	YES		YES
Draft	E2558	QLD	Environmental	Water	ACRF-BRF of the Australian National University	Illumina MiSeq platform		799620	268.45	357.83	4939210	43.46	73133	162252	20243	244		ERS3883359		ESCO.0216.00692	D_E2558.fa	4938825	4574	4497	4328755	87.6475		251	81	281	YES	YES	YES		YES
Draft	TA161	NT	Host-associated	Mammal_Faecal	ACRF-BRF of the Australian National University	Illumina MiSeq platform		468572	280.82	436.75	4658014	28.249	79613	205217	20430	228		ERS3883360		ESCO.0216.00693	B1_TA161.fasta	4655638	4362	4302	4060586	87.2187		252	81	282	YES	YES	YES		YES
Draft	E2042	NSW	Environmental	Water	ACRF-BRF of the Australian National University	Illumina MiSeq platform		1291428	242.96	473.04	5012623	62.595	67628	257406	19891	252		ERS3883361		ESCO.0216.00694	D_E2042.fasta	5011583	4709	4634	4380393	87.4054		267	81	282	YES	YES	YES		YES
Draft	E9273	QLD	Environmental	Water	ACRF-BRF of the Australian National University	Illumina MiSeq platform		573590	283.47	527.97	4686464	34.6947	66899	211216	30432	154		ERS3883362		ESCO.0216.00695	B1_E9273.fasta	4686206	4405	4339	4131431	88.1615		159	82	282	YES	YES	YES		YES
Draft	TA143	NT	Host-associated	Mammal_Faecal	Broad Institute	Roche 454 GS FLX system		na	na	na	na	na	na	na	na	na	https://www.ncbi.nlm.nih.gov/assembly/GCF_000176615.2	ASM17661v2		ESCO.0216.00696	D_TA143.fasta	4829725	4575	4501	4219860	87.3727		168	82	282	YES	YES	YES		YES
Draft	C1_46	ACT	Host-associated	Poultry_Meat	ACRF-BRF of the Australian National University	Illumina MiSeq platform		515326	278.6	433.5	4778275	30.0464	64977	188405	28274	169		ERS3883363		ESCO.0216.00697	B2_C1_46.fasta	4777721	4477	4405	4208043	88.0764		174	82	282	YES	YES	YES		YES
Draft	E5555	SA	Environmental	Water	ACRF-BRF of the Australian National University	Illumina MiSeq platform		673068	282.35	442.67	4766748	39.868	63844	257256	27714	172		ERS3883364		ESCO.0216.00698	B1_E5555.fasta	4766244	4492	4423	4187780	87.8633		178	82	282	YES	YES	YES		YES
Draft	35_9_Ti14	ACT	Host-associated	Human_Intestinal	ACRF-BRF of the Australian National University	Illumina MiSeq platform		1250584	262.28	366.44	5029205	65.2197	59357	254495	29071	173		ERS3883365		ESCO.0216.00699	B2_35_9_Ti14.fasta	5028417	4780	4700	4414810	87.7972		180	82	281	YES	YES	YES		YES
Draft	C4_65	ACT	Host-associated	Poultry_Meat	ACRF-BRF of the Australian National University	Illumina MiSeq platform		1003224	233.05	278.96	5472445	42.7234	72791	316810	30235	181		ERS3883366		ESCO.0216.00700	E_C4_65.fasta	5472361	5155	5079	4764932	87.0727		182	82	282	YES	YES	YES		YES
Draft	45_3_DC2	ACT	Host-associated	Human_Intestinal	ACRF-BRF of the Australian National University	Illumina MiSeq platform		877244	285.93	463.42	5155375	48.6541	78407	229129	26169	197		ERS3883367		ESCO.0216.00701	B2_45_3_DC2.fasta	5154148	4888	4821	4489886	87.1121		208	82	282	YES	YES	YES		YES
Draft	B1167	TAS	Host-associated	Bird_Faecal	ACRF-BRF of the Australian National University	Illumina MiSeq platform		778760	283.55	455.39	4926474	44.8226	66393	233584	23915	206		ERS3883368		ESCO.0216.00702	D_B1167.fa	4926031	4607	4519	4318818	87.6734		211	82	282	YES	YES	YES		YES
Draft	E8487	QLD	Environmental	Water	ACRF-BRF of the Australian National University	Illumina MiSeq platform		788352	280.5	411.67	5225997	42.314	65918	202054	23863	219		ERS3883369		ESCO.0216.00703	D_E8487.fa	5225425	4952	4866	4576198	87.5756		225	82	282	YES	YES	YES		YES
Draft	B721	NSW	Host-associated	Bird_Faecal	ACRF-BRF of the Australian National University	Illumina MiSeq platform		741254	284.69	475.76	4874229	43.2946	61150	162459	21010	232		ERS3883370		ESCO.0216.00704	D_B721.fa	4873353	4515	4431	4277158	87.7662		240	82	281	YES	YES	YES		YES
Draft	W1_69	ACT	Host-associated	Poultry_Meat	ACRF-BRF of the Australian National University	Illumina MiSeq platform		1133432	276.63	397.24	5588952	56.1002	77333	202047	22356	250		ERS3883371		ESCO.0216.00705	A_W1_69.fasta	5588088	5421	5356	4812305	86.1172		261	82	282	YES	YES	YES		YES
Draft	B1709	TAS	Host-associated	Bird_Faecal	ACRF-BRF of the Australian National University	Illumina MiSeq platform		920552	277.25	409.26	5233714	48.7652	73331	179069	20286	258		ERS3883372		ESCO.0216.00706	D_B1709.fa	5233420	4942	4867	4558280	87.0994		265	82	282	YES	YES	YES		YES
Draft	B004	ACT	Host-associated	Bird_Faecal	ACRF-BRF of the Australian National University	Illumina MiSeq platform		775208	281.69	451.65	5214773	41.8749	77764	319861	20531	254		ERS3883373		ESCO.0216.00707	B2_B004.fa	5213449	4967	4898	4557185	87.4121		268	82	281	YES	YES	YES		YES
Draft	E3628	NSW	Environmental	Water	ACRF-BRF of the Australian National University	Illumina MiSeq platform		580518	277.68	418.22	4930622	32.6933	60576	297966	18329	269		ERS3883374		ESCO.0216.00708	E_E3628.fa	4930124	4564	4484	4301421	87.2477		278	82	282	YES	YES	YES		YES
Draft	E2003	NSW	Environmental	Water	ACRF-BRF of the Australian National University	Illumina MiSeq platform		1144164	238.32	411.26	4761536	57.2666	61114	235796	16885	282		ERS3883375		ESCO.0216.00709	B1_E2003.fasta	4760490	4484	4399	4175512	87.7118		294	82	282	YES	YES	YES		YES
Draft	C1_72	ACT	Host-associated	Poultry_Meat	ACRF-BRF of the Australian National University	Illumina MiSeq platform		1126938	272.32	360.58	4823884	63.6184	58014	220381	28886	167		ERS3883376		ESCO.0216.00710	B1_C1_72.fasta	4823832	4618	4536	4218298	87.447		168	83	282	YES	YES	YES		YES
Draft	70_3_Ti8	ACT	Host-associated	Human_Intestinal	ACRF-BRF of the Australian National University	Illumina MiSeq platform		553402	273.8	497.18	4845457	31.2708	63052	176452	29366	165		ERS3883377		ESCO.0216.00711	D_70_3_Ti8.fasta	4845011	4515	4443	4259049	87.9059		170	83	282	YES	YES	YES		YES
Draft	53_1_AC6	ACT	Host-associated	Human_Intestinal	ACRF-BRF of the Australian National University	Illumina MiSeq platform		1359378	265.04	352.3	5000834	72.0459	69680	229927	28740	174		ERS3883378		ESCO.0216.00712	B1_53_1_AC6.fasta	5000697	4756	4690	4383804	87.6639		175	83	282	YES	YES	YES		YES
Draft	E3340	NSW	Environmental	Water	ACRF-BRF of the Australian National University	Illumina MiSeq platform		651194	274.49	516.37	4802063	37.2228	61803	187435	24253	198		ERS3883379		ESCO.0216.00713	B1_E3340.fasta	4793635	4499	4413	4226894	88.1772		185	83	281	YES	YES	YES		YES
Draft	H484	ACT	Host-associated	Human_Faecal	ACRF-BRF of the Australian National University	Illumina MiSeq platform		900156	281.86	480.74	4816444	52.6774	58492	324931	25756	187		ERS3883380		ESCO.0216.00714	A_H484.fasta	4815103	4618	4549	4225818	87.7617		190	83	282	YES	YES	YES		YES
Draft	POSS_88	VIC	Host-associated	Mammal_Faecal	ACRF-BRF of the Australian National University	Illumina MiSeq platform		887698	238.06	468.8	4745653	44.5303	54635	212438	20368	233		ERS3883381		ESCO.0216.00715	B2_POSS_88.fasta	4733505	4427	4361	4167340	88.0392		197	83	282	YES	YES	YES		YES
Draft	B1685	QLD	Host-associated	Bird_Faecal	ACRF-BRF of the Australian National University	Illumina MiSeq platform		503888	284.7	538.85	4797047	29.9053	61419	166128	25653	187		ERS3883382		ESCO.0216.00716	B1_B1685.fasta	4795831	4537	4476	4202936	87.6373		202	83	281	YES	YES	YES		YES
Draft	E2549	QLD	Environmental	Water	ACRF-BRF of the Australian National University	Illumina MiSeq platform		647336	281.79	423.37	4927026	37.0229	58964	291282	20877	236		ERS3883383		ESCO.0216.00717	B2_E2549.fa	4926250	4545	4478	4284846	86.9799		248	83	282	YES	YES	YES		YES
Draft	H386	ACT	Host-associated	Human_Faecal	Broad Institute	Roche 454 GS FLX system		na	na	na	na	na	na	na	na	na	https://www.ncbi.nlm.nih.gov/assembly/GCF_002110545.1/	ASM211054v1		ESCO.0216.00718	A_H386.fasta	5288882	5072	4995	4540286	85.8459		290	83	282	YES	YES	YES		YES
Draft	2H_189_7	ACT	Host-associated	Human_Faecal	ACRF-BRF of the Australian National University	Illumina MiSeq platform		732056	287.18	461.18	4676145	44.9584	71997	191023	28513	164		ERS3883384		ESCO.0216.00719	A_2H_189_7.fasta	4672743	4409	4329	4088680	87.5006		177	84	282	YES	YES	YES		YES
Draft	B596	NSW	Host-associated	Bird_Faecal	ACRF-BRF of the Australian National University	Illumina MiSeq platform		703496	277.94	394.56	5067708	38.5835	59467	277194	29636	171		ERS3883385		ESCO.0216.00720	B1_B596.fasta	5067077	4880	4808	4468354	88.1841		178	84	282	YES	YES	YES		YES
Draft	50_4_ACUA1	ACT	Host-associated	Human_Intestinal	ACRF-BRF of the Australian National University	Illumina MiSeq platform		916616	278.33	385.33	4686164	54.4415	63146	205828	26778	175		ERS3883386		ESCO.0216.00721	B1_50_4_ACUA1.fasta	4685532	4388	4315	4124272	88.0214		184	84	282	YES	YES	YES		YES
Draft	B476	NSW	Host-associated	Bird_Faecal	ACRF-BRF of the Australian National University	Illumina MiSeq platform		699736	270.14	361.84	5028284	37.5927	59520	179356	26746	188		ERS3883387		ESCO.0216.00722	B1_B476.fasta	5027916	4838	4762	4409621	87.7028		194	84	282	YES	YES	YES		YES
Draft	C3_29	ACT	Host-associated	Poultry_Meat	ACRF-BRF of the Australian National University	Illumina MiSeq platform		920814	273.34	427.72	5515756	45.6321	71329	225392	28728	192		ERS3883388		ESCO.0216.00723	B2_C3_29.fasta	5515203	5293	5225	4814500	87.2951		197	84	282	YES	YES	YES		YES
Draft	E2482	VIC	Environmental	Water	ACRF-BRF of the Australian National University	Illumina MiSeq platform		631578	282.87	480.33	4934409	36.2058	58140	194944	24796	199		ERS3883389		ESCO.0216.00724	B1_E2482.fasta	4933773	4666	4596	4312661	87.411		207	84	279	YES	YES	YES		YES
Draft	B1288	NSW	Host-associated	Bird_Faecal	ACRF-BRF of the Australian National University	Illumina MiSeq platform		917728	240.03	329.68	5255112	41.9177	61683	268790	22458	234		ERS3883390		ESCO.0216.00725	B2_B1288.fa	5254698	5044	4964	4590618	87.3622		238	84	281	YES	YES	YES		YES
Draft	C1_33	ACT	Host-associated	Poultry_Meat	ACRF-BRF of the Australian National University	Illumina MiSeq platform		752596	223.03	287.21	5082271	33.0269	65479	163502	21354	238		ERS3883391		ESCO.0216.00726	A_C1_33.fasta	5082006	4882	4800	4414839	86.872		241	84	282	YES	YES	YES		YES
Draft	E7715	QLD	Environmental	Water	ACRF-BRF of the Australian National University	Illumina MiSeq platform		1093124	277.43	398.28	5422492	55.9273	67282	311551	18444	294		ERS3883392		ESCO.0216.00728	E_E7715.fasta	5422052	5041	4965	4686811	86.4398		301	84	282	YES	YES	YES		YES
Draft	B1835	QLD	Host-associated	Bird_Faecal	ACRF-BRF of the Australian National University	Illumina MiSeq platform		728250	282.94	447.22	5395081	38.1924	80425	210127	16651	324		ERS3883393		ESCO.0216.00729	D_B1835.fa	5393455	5122	5039	4637731	85.9881		344	84	281	YES	YES	YES		YES
Draft	E8988	NSW	Environmental	Water	ACRF-BRF of the Australian National University	Illumina MiSeq platform		1149620	275.1	442.82	4777970	66.1914	71180	174046	27460	174		ERS3883394		ESCO.0216.00730	A_E8988.fasta	4776622	4517	4454	4179935	87.5082		177	85	281	YES	YES	YES		YES
Draft	E8659	NSW	Environmental	Water	ACRF-BRF of the Australian National University	Illumina MiSeq platform		593486	281.58	480.61	4940768	33.8234	67517	147581	26852	184		ERS3883395		ESCO.0216.00731	B1_E8659.fasta	4940346	4712	4638	4325959	87.5639		187	85	281	YES	YES	YES		YES
Draft	A2_19	ACT	Host-associated	Poultry_Meat	ACRF-BRF of the Australian National University	Illumina MiSeq platform		1025694	254.76	388.12	4912808	53.1887	60846	207677	26413	186		ERS3883396		ESCO.0216.00732	B1_A2_19.fasta	4912327	4669	4601	4311234	87.7636		189	85	281	YES	YES	YES		YES
Draft	A2_17	ACT	Host-associated	Poultry_Meat	ACRF-BRF of the Australian National University	Illumina MiSeq platform		810704	272.3	452.58	4909908	44.9611	63442	204246	26117	188		ERS3883397		ESCO.0216.00733	B1_A2_17.fasta	4909826	4668	4594	4306368	87.7092		190	85	282	YES	YES	YES		YES
Draft	H668	ACT	Host-associated	Human_Faecal	ACRF-BRF of the Australian National University	Illumina MiSeq platform		1057752	264.38	325.54	4989616	56.0461	66316	296964	23760	210		ERS3883398		ESCO.0216.00734	A_H668.fasta	4989201	4748	4669	4340733	87.0026		215	85	282	YES	YES	YES		YES
Draft	TA008	TAS	Host-associated	Mammal_Faecal	Broad Institute	Roche 454 GS FLX system		na	na	na	na	na	na	na	na	na	https://www.ncbi.nlm.nih.gov/assembly/GCF_002109875.1/	ASM210987v1		ESCO.0216.00735	A_TA008.fasta	5293103	5186	5126	4538340	85.7406		227	85	282	YES	YES	YES		YES
Draft	B1956	QLD	Host-associated	Bird_Faecal	ACRF-BRF of the Australian National University	Illumina MiSeq platform		905174	279.54	419.34	5282059	47.9041	58989	231757	22287	237		ERS3883399		ESCO.0216.00736	D_B1956.fa	5281645	4958	4873	4612778	87.336		242	85	281	YES	YES	YES		YES
Draft	B1808	NSW	Host-associated	Bird_Faecal	ACRF-BRF of the Australian National University	Illumina MiSeq platform		3341064	177.58	204.31	4586435	129.361	59559	170395	12740	360		ERS3883400		ESCO.0216.00737	A_B1808.fasta	4554037	4318	4246	3978825	87.3692		244	85	281	YES	YES	YES		YES
Draft	E5545	SA	Environmental	Water	ACRF-BRF of the Australian National University	Illumina MiSeq platform		611460	279.21	449.86	4911294	34.7619	61060	226715	27905	176		ERS3883401		ESCO.0216.00738	B1_E5545.fasta	4910918	4648	4562	4323661	88.0418		179	86	282	YES	YES	YES		YES
Draft	C2_68	ACT	Host-associated	Poultry_Meat	ACRF-BRF of the Australian National University	Illumina MiSeq platform		745514	275.29	375.27	5376838	38.1697	53739	240032	29064	185		ERS3883402		ESCO.0216.00739	E_C2_68.fasta	5376504	5022	4945	4672596	86.9077		189	86	282	YES	YES	YES		YES
Draft	E8599	QLD	Environmental	Water	ACRF-BRF of the Australian National University	Illumina MiSeq platform		606754	284.28	544.02	4696003	36.7308	59183	143066	25661	183		ERS3883403		ESCO.0216.00740	B1_E8599.fasta	4695186	4437	4368	4137333	88.1186		192	86	282	YES	YES	YES		YES
Draft	45_7_HU9	ACT	Host-associated	Human_Intestinal	ACRF-BRF of the Australian National University	Illumina MiSeq platform		1100848	275.72	356.43	4822165	62.9439	66890	198409	29049	166		ERS3883404		ESCO.0216.00741	A_45_7_HU9.fasta	4820258	4553	4493	4223441	87.6186		196	86	282	YES	YES	YES		YES
Draft	TA011	TAS	Host-associated	Mammal_Faecal	ACRF-BRF of the Australian National University	Illumina MiSeq platform		1012864	278.28	466.26	4773770	59.0434	65518	145124	23989	199		ERS3883405		ESCO.0216.00742	A_TA011.fasta	4773655	4555	4478	4165385	87.2578		201	86	281	YES	YES	YES		YES
Draft	H1513216	NSW	Environmental	Water	ACRF-BRF of the Australian National University	Illumina MiSeq platform		743058	249.42	276.68	4626642	40.0579	56353	165596	23133	200		ERS3883406		ESCO.0216.00743	A_H1513216.fasta	4626421	4407	4337	4034239	87.2		203	86	282	YES	YES	YES		YES
Draft	22_1_Ti17	ACT	Host-associated	Human_Intestinal	GenoScreen	HiSeq2000		4902738	100	173.84	4951744	99.0103	61069	202554	28135	176		ERS3883407		ESCO.0216.00744	D_22_1_Ti17.fasta	4946266	4662	4603	4336910	87.6805		205	86	282	YES	YES	YES		YES
Draft	W2_51	ACT	Host-associated	Poultry_Meat	ACRF-BRF of the Australian National University	Illumina MiSeq platform		631418	275.02	440.47	5344854	32.4897	65058	229106	26200	204		ERS3883408		ESCO.0216.00745	B2_W2_51.fasta	5344443	5101	5029	4659049	87.1756		208	86	282	YES	YES	YES		YES
Draft	59_1_AC3	ACT	Host-associated	Human_Intestinal	ACRF-BRF of the Australian National University	Illumina MiSeq platform		1783272	250.12	280.68	4960658	89.9139	65959	278369	22755	218		ERS3883409		ESCO.0216.00746	A_59_1_AC3.fasta	4960510	4770	4694	4315177	86.9906		221	86	281	YES	YES	YES		YES
Draft	B564	NSW	Host-associated	Bird_Faecal	ACRF-BRF of the Australian National University	Illumina MiSeq platform		863482	279.69	477.7	4999030	48.3108	57625	208969	19996	250		ERS3883410		ESCO.0216.00747	B2_B564.fa	4998448	4643	4579	4352999	87.087		261	86	282	YES	YES	YES		YES
Draft	35_MA_AUDC	ACT	Host-associated	Human_Intestinal	GenoScreen	HiSeq2000		3635460	100	182.65	5201694	69.8899	86688	345036	21318	244		ERS3883411		ESCO.0216.00748	B2_35_MA_AUDC.fasta	5188870	4893	4831	4468068	86.1087		321	86	282	YES	YES	YES		YES
Draft	43_1_R3	ACT	Host-associated	Human_Intestinal	ACRF-BRF of the Australian National University	Illumina MiSeq platform		1040010	262.5	390.98	4841791	56.3846	59706	217672	29344	165		ERS3883412		ESCO.0216.00749	B1_43_1_R3.fasta	4841563	4618	4546	4269589	88.1862		170	87	282	YES	YES	YES		YES
Draft	5_1_TC12_redo	ACT	Host-associated	Human_Intestinal	ACRF-BRF of the Australian National University	Illumina MiSeq platform		884252	268.61	451.42	5062411	46.9181	63427	235745	26785	189		ERS3883413		ESCO.0216.00750	B2_5_1_TC12_redo.fasta	5062326	4802	4736	4427915	87.468		191	87	281	YES	YES	YES		YES
Draft	C4_39	ACT	Host-associated	Poultry_Meat	ACRF-BRF of the Australian National University	Illumina MiSeq platform		929864	277.96	450.49	4968491	52.0208	58167	193583	26428	188		ERS3883414		ESCO.0216.00751	D_C4_39.fasta	4968041	4666	4590	4355512	87.6706		194	87	281	YES	YES	YES		YES
Draft	E8856	NSW	Environmental	Water	ACRF-BRF of the Australian National University	Illumina MiSeq platform		1091924	270.21	450.62	4754950	62.0509	55975	604	24015	198		ERS3883415		ESCO.0216.00752	A_E8856.fasta	4754297	4500	4429	4158439	87.467		199	87	282	YES	YES	YES		YES
Draft	B745	NSW	Host-associated	Bird_Faecal	ACRF-BRF of the Australian National University	Illumina MiSeq platform		606030	248.41	349.77	4884305	30.822	62256	200960	24920	196		ERS3883416		ESCO.0216.00753	B1_B745.fasta	4884032	4632	4571	4281611	87.6655		200	87	281	YES	YES	YES		YES
Draft	H495	ACT	Host-associated	Human_Faecal	ACRF-BRF of the Australian National University	Illumina MiSeq platform		964688	283.19	487.16	4936410	55.3418	62902	193962	23963	206		ERS3883417		ESCO.0216.00754	A_H495.fasta	4934033	4716	4644	4299436	87.1384		209	87	282	YES	YES	YES		YES
Draft	E5499	QLD	Environmental	Water	ACRF-BRF of the Australian National University	Illumina MiSeq platform		644400	270.43	515.74	4752873	36.6652	60085	201897	21030	226		ERS3883418		ESCO.0216.00755	A_E5499.fasta	4745104	4472	4391	4135996	87.1634		221	87	282	YES	YES	YES		YES
Draft	E9303	NSW	Environmental	Water	ACRF-BRF of the Australian National University	Illumina MiSeq platform		569114	272.71	381.2	4746464	32.6987	57237	184634	20198	235		ERS3883419		ESCO.0216.00756	B2_E9303.fa	4746002	4420	4348	4166012	87.7794		239	87	281	YES	YES	YES		YES
Draft	M028	QLD	Host-associated	Mammal_Faecal	ACRF-BRF of the Australian National University	Illumina MiSeq platform		590248	276.78	409.76	4866845	33.5677	52839	238263	19161	254		ERS3883420		ESCO.0216.00757	B2_M028.fa	4866424	4525	4459	4246148	87.254		260	87	280	YES	YES	YES		YES
Draft	E5472	QLD	Environmental	Water	ACRF-BRF of the Australian National University	Illumina MiSeq platform		648396	282.12	435.79	5025765	36.3975	76606	229417	16753	300		ERS3883421		ESCO.0216.00758	D_E5472.fa	5022888	4666	4591	4358194	86.7667		336	87	280	YES	YES	YES		YES
Draft	W4_8	ACT	Host-associated	Poultry_Meat	ACRF-BRF of the Australian National University	Illumina MiSeq platform		673498	285.12	531.65	5395964	35.5873	88474	247628	15373	351		ERS3883422		ESCO.0216.00759	A_W4_8.fasta	5394432	5125	5049	4616532	85.5796		369	87	282	YES	YES	YES		YES
Draft	50_5_TCA1	ACT	Host-associated	Human_Intestinal	ACRF-BRF of the Australian National University	Illumina MiSeq platform		736042	284.29	401.06	4698501	44.5353	54696	159125	26849	175		ERS3883423		ESCO.0216.00760	B1_50_5_TCA1.fasta	4697668	4396	4323	4132063	87.9599		185	88	282	YES	YES	YES		YES
Draft	E8811	NSW	Environmental	Water	ACRF-BRF of the Australian National University	Illumina MiSeq platform		793202	279.56	511.93	4797421	46.2222	69409	183061	26359	182		ERS3883424		ESCO.0216.00762	A_E8811.fasta	4796754	4538	4461	4193560	87.425		190	88	282	YES	YES	YES		YES
Draft	M729	TAS	Host-associated	Mammal_Faecal	ACRF-BRF of the Australian National University	Illumina MiSeq platform		879748	277.11	468.46	4892691	49.8268	66526	244842	25351	193		ERS3883425		ESCO.0216.00763	A_M729.fasta	4891545	4660	4586	4246487	86.8128		198	88	282	YES	YES	YES		YES
Draft	A1_44	ACT	Host-associated	Poultry_Meat	ACRF-BRF of the Australian National University	Illumina MiSeq platform		1034026	275.8	415.73	4958650	57.5125	61609	214213	25560	194		ERS3883426		ESCO.0216.00764	B1_A1_44.fasta	4957867	4792	4707	4323766	87.2102		201	88	282	YES	YES	YES		YES
Draft	2106_2_1	WA	Environmental	Water	ACRF-BRF of the Australian National University	Illumina MiSeq platform		615554	280.07	427.46	4743150	36.3468	62479	189214	23955	198		ERS3883427		ESCO.0216.00765	A_2106_2_1.fasta	4742886	4493	4427	4147045	87.4372		203	88	281	YES	YES	YES		YES
Draft	TA144	NT	Host-associated	Mammal_Faecal	ACRF-BRF of the Australian National University	Illumina MiSeq platform		969696	268.29	475.4	4642327	56.0408	61368	216743	23446	198		ERS3883428		ESCO.0216.00766	A_TA144.fasta	4641469	4345	4272	4051002	87.2784		203	88	282	YES	YES	YES		YES
Draft	E6882	NSW	Environmental	Water	ACRF-BRF of the Australian National University	Illumina MiSeq platform		1008114	273.46	360.49	5088245	54.1796	58968	199794	23448	217		ERS3883429		ESCO.0216.00767	A_E6882.fasta	5086864	4926	4840	4426058	87.0096		223	88	282	YES	YES	YES		YES
Draft	36_1_TC9	ACT	Host-associated	Human_Intestinal	GenoScreen	HiSeq2000		2588824	100	178.42	5015264	51.6189	61419	230046	23112	217		ERS3883430		ESCO.0216.00768	B2_36_1_TC9.fasta	5008413	4745	4689	4380757	87.468		257	88	282	YES	YES	YES		YES
Draft	E8416	NSW	Environmental	Water	ACRF-BRF of the Australian National University	Illumina MiSeq platform		605872	283.36	525.62	4755400	36.1021	55640	166663	27973	170		ERS3883431		ESCO.0216.00769	B1_E8416.fasta	4754563	4471	4392	4188640	88.0973		180	89	282	YES	YES	YES		YES
Draft	E5948	QLD	Environmental	Water	ACRF-BRF of the Australian National University	Illumina MiSeq platform		633492	269.68	427.12	4922925	34.703	59747	143552	26467	186		ERS3883432		ESCO.0216.00770	B1_E5948.fasta	4922377	4693	4620	4313574	87.6319		195	89	282	YES	YES	YES		YES
Draft	C1_66	ACT	Host-associated	Poultry_Meat	ACRF-BRF of the Australian National University	Illumina MiSeq platform		1440220	250.01	282.46	5115727	70.3848	65200	305703	25837	198		ERS3883433		ESCO.0216.00771	B1_C1_66.fasta	5115594	4975	4890	4461977	87.223		200	89	282	YES	YES	YES		YES
Draft	A4_2	ACT	Host-associated	Poultry_Meat	ACRF-BRF of the Australian National University	Illumina MiSeq platform		704544	278.36	485	5445955	36.0115	67593	195932	27785	196		ERS3883434		ESCO.0216.00772	E_A4_2.fasta	5445174	5117	5041	4749344	87.2212		204	89	282	YES	YES	YES		YES
Draft	TA007	TAS	Host-associated	Mammal_Faecal	Broad Institute	Roche 454 GS FLX system		na	na	na	na	na	na	na	na	na	https://www.ncbi.nlm.nih.gov/assembly/GCF_000190975.1/	ASM19097v1		ESCO.0216.00773	A_TA007.fasta	5252119	5195	5125	4491414	85.5162		232	89	282	YES	YES	YES		YES
Draft	A1_25	ACT	Host-associated	Poultry_Meat	ACRF-BRF of the Australian National University	Illumina MiSeq platform		464490	280.23	461.82	4704085	27.6704	51810	202433	18375	256		ERS3883435		ESCO.0216.00774	A_A1_25.fasta	4703545	4477	4402	4065687	86.4388		264	89	282	YES	YES	YES		YES
Draft	TA277	TAS	Host-associated	Mammal_Faecal	ACRF-BRF of the Australian National University	Illumina MiSeq platform		854092	265.92	340.65	5220669	43.504	65041	168131	18984	275		ERS3883436		ESCO.0216.00775	D_TA277.fa	5220475	4880	4796	4551362	87.1829		277	89	282	YES	YES	YES		YES
Draft	E9650	NSW	Environmental	Water	ACRF-BRF of the Australian National University	Illumina MiSeq platform		694456	283.59	494.83	4820140	40.8579	51150	214642	27387	176		ERS3883437		ESCO.0216.00776	B1_E9650.fasta	4819986	4589	4514	4255679	88.2924		179	90	281	YES	YES	YES		YES
Draft	E7564	QLD	Environmental	Water	ACRF-BRF of the Australian National University	Illumina MiSeq platform		366926	286.25	627.19	4870358	21.5657	58102	235793	29340	166		ERS3883438		ESCO.0216.00777	B1_E7564.fasta	4867650	4612	4542	4269234	87.7063		189	90	282	YES	YES	YES		YES
Draft	C1_101	ACT	Host-associated	Poultry_Meat	ACRF-BRF of the Australian National University	Illumina MiSeq platform		824748	278.61	484.29	5383447	42.6833	57747	173804	29579	182		ERS3883439		ESCO.0216.00778	E_C1_101.fasta	5382855	5094	5022	4689912	87.1268		192	90	282	YES	YES	YES		YES
Draft	TA146	NT	Host-associated	Mammal_Faecal	ACRF-BRF of the Australian National University	Illumina MiSeq platform		747546	273.59	382.11	5074335	40.305	64293	161515	26292	193		ERS3883440		ESCO.0216.00779	B1_TA146.fasta	5074149	4812	4743	4459725	87.8911		197	90	282	YES	YES	YES		YES
Draft	E9661	NSW	Environmental	Water	ACRF-BRF of the Australian National University	Illumina MiSeq platform		824280	274.73	450.62	4967458	45.5876	68291	209317	24962	199		ERS3883441		ESCO.0216.00780	A_E9661.fasta	4967310	4752	4676	4343084	87.4333		203	90	282	YES	YES	YES		YES
Draft	E1428	ACT	Environmental	Water	GenoScreen	HiSeq2000		1351732	100	181.34	5048019	26.7775	73173	211295	29012	174		ERS3883442		ESCO.0216.00781	C_E1428.fasta	5039392	4735	4678	4408333	87.4775		231	90	281	YES	YES	YES		YES
Draft	13_1_C11	ACT	Host-associated	Human_Intestinal	ACRF-BRF of the Australian National University	Illumina MiSeq platform		664370	280.11	458.36	4826840	38.5546	53392	275058	20281	238		ERS3883443		ESCO.0216.00782	B2_13_1_C11.fa	4826313	4568	4490	4237096	87.7916		242	90	282	YES	YES	YES		YES
Draft	A3_70	ACT	Host-associated	Poultry_Meat	ACRF-BRF of the Australian National University	Illumina MiSeq platform		1032808	283.3	458.54	5432843	53.8566	81930	258387	23217	234		ERS3883444		ESCO.0216.00783	A_A3_70.fasta	5431559	5218	5148	4672251	86.0204		245	90	282	YES	YES	YES		YES
Draft	A4_50	ACT	Host-associated	Poultry_Meat	ACRF-BRF of the Australian National University	Illumina MiSeq platform		639670	223.23	277.77	5025598	28.4132	56646	315405	18476	272		ERS3883445		ESCO.0216.00784	A_A4_50.fasta	5025493	4786	4715	4366059	86.8782		275	90	282	YES	YES	YES		YES
Draft	23_3_Ti9	ACT	Host-associated	Human_Intestinal	ACRF-BRF of the Australian National University	Illumina MiSeq platform		1162734	272.01	362.93	5127538	61.6817	61342	212426	18378	279		ERS3883446		ESCO.0216.00785	B2_23_3_Ti9.fasta	5126933	4778	4710	4448379	86.7649		287	90	282	YES	YES	YES		YES
Draft	29_1_DC3	ACT	Host-associated	Human_Intestinal	ACRF-BRF of the Australian National University	Illumina MiSeq platform		684638	282.35	419.05	5170425	37.3872	63210	221533	17121	302		ERS3883447		ESCO.0216.00786	D_29_1_DC3.fa	5169380	4808	4728	4459179	86.2614		313	90	282	YES	YES	YES		YES
Draft	M1213b	NSW	Host-associated	Mammal_Faecal	GenoScreen	HiSeq2000		3724638	100	191.68	5757025	64.6973	101683	338592	12543	459		ERS3883448		ESCO.0216.00787	E_M1213b.fasta	5744656	5464	5396	4866635	84.7159		542	90	282	YES	YES	YES		YES
Draft	E8383	NSW	Environmental	Water	ACRF-BRF of the Australian National University	Illumina MiSeq platform		569960	282.84	551.8	4768866	33.8042	64379	273591	27096	176		ERS3883449		ESCO.0216.00788	B1_E8383.fasta	4767360	4492	4423	4191847	87.9281		190	91	282	YES	YES	YES		YES
Draft	H483	ACT	Host-associated	Human_Faecal	ACRF-BRF of the Australian National University	Illumina MiSeq platform		1081074	279.38	450.78	4878232	61.9139	55563	324946	23913	204		ERS3883450		ESCO.0216.00789	A_H483.fasta	4876374	4698	4629	4267130	87.5062		205	91	282	YES	YES	YES		YES
Draft	B1805	NSW	Host-associated	Bird_Faecal	ACRF-BRF of the Australian National University	Illumina MiSeq platform		701030	280.14	437.4	4615328	42.5509	51217	140715	25929	178		ERS3883451		ESCO.0216.00790	A_B1805.fasta	4613165	4350	4282	4057997	87.9656		181	92	281	YES	YES	YES		YES
Draft	B1728	QLD	Host-associated	Bird_Faecal	ACRF-BRF of the Australian National University	Illumina MiSeq platform		595102	286.22	526.05	4854238	35.0889	56448	162026	28059	173		ERS3883452		ESCO.0216.00791	B1_B1728.fasta	4852962	4593	4518	4267475	87.9355		184	92	281	YES	YES	YES		YES
Draft	B547	NSW	Host-associated	Bird_Faecal	ACRF-BRF of the Australian National University	Illumina MiSeq platform		747940	276.1	399.56	5184759	39.8295	68456	221346	25795	201		ERS3883453		ESCO.0216.00792	B1_B547.fasta	5184601	5021	4951	4540273	87.5723		205	92	282	YES	YES	YES		YES
Draft	B1818	VIC	Host-associated	Bird_Faecal	ACRF-BRF of the Australian National University	Illumina MiSeq platform		762210	279.72	497.99	5230679	40.7606	58457	232397	26153	200		ERS3883454		ESCO.0216.00793	E_B1818.fasta	5229934	4861	4788	4575360	87.4841		207	92	282	YES	YES	YES		YES
Draft	H625	ACT	Host-associated	Human_Faecal	ACRF-BRF of the Australian National University	Illumina MiSeq platform		900906	280.5	499.46	5192164	48.6703	61514	141459	24491	212		ERS3883455		ESCO.0216.00794	A_H625.fasta	5191144	5037	4968	4522375	87.1171		214	92	282	YES	YES	YES		YES
Draft	A3_36	ACT	Host-associated	Poultry_Meat	ACRF-BRF of the Australian National University	Illumina MiSeq platform		820740	281.75	487.46	4999695	46.2515	65345	181133	24389	205		ERS3883456		ESCO.0216.00795	D_A3_36.fasta	4997912	4638	4563	4366839	87.3733		218	92	281	YES	YES	YES		YES
Draft	33_1_Ti5	ACT	Host-associated	Human_Intestinal	GenoScreen	HiSeq2000		2382564	100	185.63	4923398	48.3927	59915	246153	26188	188		ERS3883457		ESCO.0216.00796	B2_33_1_Ti5.fasta	4915538	4595	4543	4291840	87.3117		238	92	282	YES	YES	YES		YES
Draft	B1852	NSW	Host-associated	Bird_Faecal	ACRF-BRF of the Australian National University	Illumina MiSeq platform		1823768	219.08	277.63	4765960	83.8343	61212	133742	15130	315		ERS3883458		ESCO.0216.00797	A_B1852.fasta	4749209	4550	4471	4114925	86.6444		263	92	282	YES	YES	YES		YES
Draft	E9319	NSW	Environmental	Water	ACRF-BRF of the Australian National University	Illumina MiSeq platform		566246	275.34	396.31	4758226	32.7664	63000	141252	18807	253		ERS3883459		ESCO.0216.00798	B2_E9319.fa	4757548	4499	4428	4157574	87.389		264	92	280	YES	YES	YES		YES
Draft	12_GNB_025	QLD	Host-associated	Human_Extra-intestinal	ACRF-BRF of the Australian National University	Illumina MiSeq platform		669990	285.84	467.57	5138165	37.272	63973	211771	19316	226		ERS3883460		ESCO.0216.00799	B2_12_GNB_025.fasta	5137726	4878	4804	4483501	87.2663		274	92	282	YES	YES	YES		YES
Draft	A1_20	ACT	Host-associated	Poultry_Meat	ACRF-BRF of the Australian National University	Illumina MiSeq platform		1146252	230.93	279.35	5723205	46.251	82242	223445	19803	289		ERS3883461		ESCO.0216.00800	A_A1_20.fasta	5722778	5591	5516	4912972	85.8494		294	92	282	YES	YES	YES		YES
Draft	A2_32	ACT	Host-associated	Poultry_Meat	ACRF-BRF of the Australian National University	Illumina MiSeq platform		848978	281.11	418	5694949	41.9066	79037	239301	16459	346		ERS3883462		ESCO.0216.00801	A_A2_32.fasta	5693574	5548	5466	4870346	85.5411		359	92	281	YES	YES	YES		YES
Draft	E5895	QLD	Environmental	Water	ACRF-BRF of the Australian National University	Illumina MiSeq platform		942920	253.06	334.25	4825729	49.4465	55646	155376	27894	173		ERS3883463		ESCO.0216.00802	D_E5895.fasta	4825658	4559	4473	4251678	88.1057		175	93	282	YES	YES	YES		YES
Draft	E9742	QLD	Environmental	Water	ACRF-BRF of the Australian National University	Illumina MiSeq platform		757990	279.04	429.15	4623452	45.7471	56878	138995	24207	191		ERS3883464		ESCO.0216.00803	A_E9742.fasta	4623048	4366	4288	4058910	87.7973		197	93	282	YES	YES	YES		YES
Draft	A4_37	ACT	Host-associated	Poultry_Meat	ACRF-BRF of the Australian National University	Illumina MiSeq platform		783946	278.87	455.69	5005309	43.6774	62025	208954	19623	255		ERS3883465		ESCO.0216.00804	B1_A4_37.fasta	5003845	4782	4716	4391617	87.7648		222	93	282	YES	YES	YES		YES
Draft	E3885	NSW	Environmental	Water	ACRF-BRF of the Australian National University	Illumina MiSeq platform		597856	274.9	402.21	4927373	33.3546	51093	143044	19631	251		ERS3883466		ESCO.0216.00805	D_E3885.fa	4927269	4579	4499	4326658	87.8105		253	93	282	YES	YES	YES		YES
Draft	E2521	QLD	Environmental	Water	ACRF-BRF of the Australian National University	Illumina MiSeq platform		732862	275.61	395.94	5449162	37.067	62937	202599	20108	271		ERS3883467		ESCO.0216.00806	D_E2521.fa	5448704	5261	5176	4735286	86.9066		276	93	282	YES	YES	YES		YES
Draft	M638178	ACT	Host-associated	Human_Extra-intestinal	ACRF-BRF of the Australian National University	Illumina MiSeq platform		1584246	182.55	171.31	5268790	54.89	73502	283630	15966	330		ERS3883468		ESCO.0216.00807	B2_M638178.fasta	5268686	5077	5006	4541027	86.189		331	93	280	YES	YES	YES		YES
Draft	M802	TAS	Host-associated	Mammal_Faecal	ACRF-BRF of the Australian National University	Illumina MiSeq platform		711168	266.58	480.94	4678289	40.524	56750	135975	24366	192		ERS3883469		ESCO.0216.00808	B1_M802.fasta	4677029	4384	4313	4110232	87.8813		196	94	282	YES	YES	YES		YES
Draft	18_2_AC4	ACT	Host-associated	Human_Intestinal	ACRF-BRF of the Australian National University	Illumina MiSeq platform		840268	280.24	448.56	4889843	48.1563	54955	198150	24572	199		ERS3883470		ESCO.0216.00809	B1_18_2_AC4.fasta	4889402	4613	4532	4280340	87.5432		204	94	282	YES	YES	YES		YES
Draft	DMG_2015_G1_rep	ACT	Host-associated	Human_Faecal	ACRF-BRF of the Australian National University	Illumina MiSeq platform		1493250	230.24	300.46	4897286	70.2033	53248	197599	23320	210		ERS3883471		ESCO.0216.00810	B2_DMG_2015_G1_rep.fasta	4897052	4576	4512	4280879	87.4175		214	94	282	YES	YES	YES		YES
Draft	H185	ACT	Host-associated	Human_Faecal	Broad Institute	Roche 454 GS FLX system		na	na	na	na	na	na	na	na	na	https://www.ncbi.nlm.nih.gov/sra/?term=SRS005088	SRS005088		ESCO.0216.00811	A_H185.fasta	5101869	5065	4981	4419772	86.6304		221	94	281	YES	YES	YES		YES
Draft	A4_9	ACT	Host-associated	Poultry_Meat	ACRF-BRF of the Australian National University	Illumina MiSeq platform		747426	275.51	439.43	5439372	37.8579	55901	182849	23753	229		ERS3883472		ESCO.0216.00812	E_A4_9.fasta	5439279	5107	5029	4716217	86.7067		231	94	282	YES	YES	YES		YES
Draft	M646	QLD	Host-associated	Mammal_Faecal	Broad Institute	Roche 454 GS FLX system		na	na	na	na	na	na	na	na	na	https://www.ncbi.nlm.nih.gov/sra?LinkName=biosample_sra&from_uid=13285	SRS005166		ESCO.0216.00813	D_M646.fasta	5361142	5265	5192	4619419	86.1648		263	94	282	YES	YES	YES		YES
Draft	C3_28	ACT	Host-associated	Poultry_Meat	ACRF-BRF of the Australian National University	Illumina MiSeq platform		843106	276.69	438.38	5005602	46.6036	51402	220245	25936	193		ERS3883473		ESCO.0216.00814	B2_C3_28.fasta	5004950	4741	4672	4381742	87.5482		198	95	282	YES	YES	YES		YES
Draft	H738	ACT	Host-associated	Human_Faecal	ACRF-BRF of the Australian National University	Illumina MiSeq platform		901680	274.99	366.28	5011687	49.475	61468	146131	21146	237		ERS3883474		ESCO.0216.00815	A_H738.fasta	5011619	4778	4697	4352672	86.8516		238	95	282	YES	YES	YES		YES
Draft	TA246	NT	Host-associated	Mammal_Faecal	ACRF-BRF of the Australian National University	Illumina MiSeq platform		489516	286.26	524.43	4623862	30.3056	52915	194308	16000	289		ERS3883475		ESCO.0216.00816	B1_TA246.fasta	4622957	4342	4273	4045531	87.5096		300	95	282	YES	YES	YES		YES
Draft	TA376	NSW	Host-associated	Mammal_Faecal	ACRF-BRF of the Australian National University	Illumina MiSeq platform		1075164	272.16	372.15	5049238	57.9526	59542	253167	11171	452		ERS3883476		ESCO.0216.00817	D_TA376.fa	5048924	4645	4561	4365840	86.4707		460	95	282	YES	YES	YES		YES
Draft	W2_49	ACT	Host-associated	Poultry_Meat	ACRF-BRF of the Australian National University	Illumina MiSeq platform		423550	281.18	503.78	5200373	22.901	53488	166489	27662	188		ERS3883477		ESCO.0216.00818	B2_W2_49.fasta	5199441	4986	4932	4535201	87.2248		199	96	282	YES	YES	YES		YES
Draft	DMG_2015_G3_rep	ACT	Host-associated	Human_Faecal	ACRF-BRF of the Australian National University	Illumina MiSeq platform		1427650	238.86	305.53	4887242	69.7752	49156	161207	24683	198		ERS3883478		ESCO.0216.00819	B2_DMG_2015_G3_rep.fasta	4887143	4569	4501	4283518	87.6487		200	96	282	YES	YES	YES		YES
Draft	E8610	QLD	Environmental	Water	ACRF-BRF of the Australian National University	Illumina MiSeq platform		517274	285.45	533.28	4975383	29.6773	51159	202444	25256	197		ERS3883479		ESCO.0216.00820	B1_E8610.fasta	4974637	4737	4666	4381133	88.0694		204	96	282	YES	YES	YES		YES
Draft	72_2_AC9	ACT	Host-associated	Human_Intestinal	ACRF-BRF of the Australian National University	Illumina MiSeq platform		580560	272.99	471.98	5245773	30.2123	65901	174112	25715	204		ERS3883480		ESCO.0216.00821	B2_72_2_AC9.fasta	5245303	5041	4974	4578117	87.2803		208	96	282	YES	YES	YES		YES
Draft	23_1_TC4	ACT	Host-associated	Human_Intestinal	ACRF-BRF of the Australian National University	Illumina MiSeq platform		1182156	269.06	346.66	5131247	61.9871	55429	189974	18392	279		ERS3883481		ESCO.0216.00822	B2_23_1_TC4.fasta	5130756	4786	4726	4450949	86.7504		284	96	282	YES	YES	YES		YES
Draft	B1933	ACT	Host-associated	Bird_Faecal	ACRF-BRF of the Australian National University	Illumina MiSeq platform		959454	218.17	318.54	4511017	46.4029	49279	164965	13386	337		ERS3883482		ESCO.0216.00823	A_B1933.fasta	4499018	4256	4177	3912012	86.9526		301	96	282	YES	YES	YES		YES
Draft	E5548	SA	Environmental	Water	ACRF-BRF of the Australian National University	Illumina MiSeq platform		771142	281.38	496.44	5107701	42.4817	56634	148226	25796	198		ERS3883483		ESCO.0216.00824	B1_E5548.fasta	5107223	4877	4797	4469669	87.5166		202	97	282	YES	YES	YES		YES
Draft	44_1_Ti4	ACT	Host-associated	Human_Intestinal	ACRF-BRF of the Australian National University	Illumina MiSeq platform		1620072	239.72	288.84	5030195	77.2065	57746	162689	25405	198		ERS3883484		ESCO.0216.00825	B1_44_1_Ti4.fasta	5029952	4829	4758	4401048	87.4968		203	97	282	YES	YES	YES		YES
Draft	A4_15	ACT	Host-associated	Poultry_Meat	ACRF-BRF of the Australian National University	Illumina MiSeq platform		610934	273.22	458.94	5117340	32.6184	60571	163966	19024	269		ERS3883485		ESCO.0216.00826	A_A4_15.fasta	5116817	4898	4824	4434012	86.6557		276	97	282	YES	YES	YES		YES
Draft	29_2_DC4	ACT	Host-associated	Human_Intestinal	ACRF-BRF of the Australian National University	Illumina MiSeq platform		751090	282.41	413.96	5109404	41.5147	55265	289755	18854	271		ERS3883486		ESCO.0216.00827	B2_29_2_DC4.fa	5109089	4867	4794	4446010	87.0216		278	97	282	YES	YES	YES		YES
Draft	C1_84	ACT	Host-associated	Poultry_Meat	ACRF-BRF of the Australian National University	Illumina MiSeq platform		880952	251.45	344.11	4939729	44.8436	54582	145680	24334	203		ERS3883487		ESCO.0216.00829	B1_C1_84.fasta	4939673	4705	4626	4321592	87.4874		206	98	281	YES	YES	YES		YES
Draft	40_3_R7	ACT	Host-associated	Human_Intestinal	ACRF-BRF of the Australian National University	Illumina MiSeq platform		1047564	266.94	396.85	5023629	55.6643	51394	213327	24993	201		ERS3883488		ESCO.0216.00830	B2_40_3_R7.fasta	5023319	4768	4692	4397332	87.5384		206	98	282	YES	YES	YES		YES
Draft	B1688	QLD	Host-associated	Bird_Faecal	ACRF-BRF of the Australian National University	Illumina MiSeq platform		692832	282.64	443.88	4954118	39.5271	58519	176867	24166	205		ERS3883489		ESCO.0216.00831	B1_B1688.fasta	4953025	4689	4627	4332009	87.4619		212	98	282	YES	YES	YES		YES
Draft	H1512649	NSW	Environmental	Water	ACRF-BRF of the Australian National University	Illumina MiSeq platform		716096	254.84	299.34	4878586	37.4063	56766	140531	23455	208		ERS3883490		ESCO.0216.00832	E_B1_A_H1512649.fasta	4878311	4679	4604	4266593	87.4605		212	98	282	YES	YES	YES		YES
Draft	W2_78	ACT	Host-associated	Poultry_Meat	ACRF-BRF of the Australian National University	Illumina MiSeq platform		1035680	275.68	404.19	5487692	52.0285	80742	263194	19811	277		ERS3883491		ESCO.0216.00833	A_W2_78.fasta	5486850	5278	5205	4717008	85.9693		287	98	281	YES	YES	YES		YES
Draft	73_1_Si1	ACT	Host-associated	Human_Intestinal	ACRF-BRF of the Australian National University	Illumina MiSeq platform		955268	263.91	409.31	4753805	53.0322	47354	302494	24759	192		ERS3883492		ESCO.0216.00834	B1_73_1_Si1.fasta	4753491	4493	4415	4195312	88.2575		197	99	282	YES	YES	YES		YES
Draft	W1_79	ACT	Host-associated	Poultry_Meat	ACRF-BRF of the Australian National University	Illumina MiSeq platform		549050	281.93	526.49	5120541	30.2299	59347	159114	26950	190		ERS3883493		ESCO.0216.00835	E_W1_79.fasta	5120147	4778	4696	4485566	87.6062		197	99	282	YES	YES	YES		YES
Draft	M682	TAS	Host-associated	Mammal_Faecal	ACRF-BRF of the Australian National University	Illumina MiSeq platform		510756	280.49	503.67	4655896	30.77	52282	140895	22171	210		ERS3883494		ESCO.0216.00836	A_M682.fasta	4650159	4364	4306	4070707	87.5391		222	99	281	YES	YES	YES		YES
Draft	W3_20	ACT	Host-associated	Poultry_Meat	ACRF-BRF of the Australian National University	Illumina MiSeq platform		841020	279.13	398.24	4982285	47.1177	56208	182007	22750	219		ERS3883495		ESCO.0216.00837	B1_W3_20.fasta	4981923	4747	4669	4353330	87.3825		225	99	282	YES	YES	YES		YES
Draft	A1_14	ACT	Host-associated	Poultry_Meat	ACRF-BRF of the Australian National University	Illumina MiSeq platform		1028522	238.36	311.74	5470585	44.8139	71728	207986	23379	234		ERS3883496		ESCO.0216.00838	E_A1_14.fasta	5470514	5252	5183	4744774	86.7336		235	99	281	YES	YES	YES		YES
Draft	H1508309	NSW	Environmental	Water	ACRF-BRF of the Australian National University	Illumina MiSeq platform		642108	267.13	330.53	4909054	34.9408	28211	156235	21160	232		ERS3883497		ESCO.0216.00839	E_B1_A_H1508309.fasta	4908873	4721	4649	4271956	87.0252		236	99	282	YES	YES	YES		YES
Draft	13_3_TC6	ACT	Host-associated	Human_Intestinal	ACRF-BRF of the Australian National University	Illumina MiSeq platform		682786	286.53	497.17	4841514	40.4086	47447	201206	19444	249		ERS3883498		ESCO.0216.00840	B2_13_3_TC6.fa	4840879	4577	4502	4239556	87.5782		256	99	282	YES	YES	YES		YES
Draft	B264	NSW	Host-associated	Bird_Faecal	ACRF-BRF of the Australian National University	Illumina MiSeq platform		942508	278.41	416.66	5507821	47.642	57623	313965	21103	261		ERS3883499		ESCO.0216.00841	B2_B264.fa	5506340	5280	5205	4782901	86.8617		276	99	282	YES	YES	YES		YES
Draft	15_5_C3	ACT	Host-associated	Human_Intestinal	ACRF-BRF of the Australian National University	Illumina MiSeq platform		966734	275.22	406.75	4904784	54.2459	49755	150038	16459	298		ERS3883500		ESCO.0216.00842	B2_15_5_C3.fa	4904448	4548	4471	4276634	87.1991		301	99	282	YES	YES	YES		YES
Draft	B525	NSW	Host-associated	Bird_Faecal	ACRF-BRF of the Australian National University	Illumina MiSeq platform		894848	280.64	439.03	5233881	47.9816	58956	206325	17446	300		ERS3883501		ESCO.0216.00843	B2_B525.fa	5233504	4997	4914	4558511	87.1025		304	99	282	YES	YES	YES		YES
Draft	23_4_R13	ACT	Host-associated	Human_Intestinal	ACRF-BRF of the Australian National University	Illumina MiSeq platform		820078	279.83	404.72	5335034	43.0142	59629	196723	17378	307		ERS3883502		ESCO.0216.00844	B2_23_4_R13.fasta	5334570	5051	4973	4598518	86.2022		312	99	282	YES	YES	YES		YES
Draft	B250	NSW	Host-associated	Bird_Faecal	ACRF-BRF of the Australian National University	Illumina MiSeq platform		709292	278.32	482.07	4963368	39.7734	51319	200040	24212	205		ERS3883503		ESCO.0216.00845	B1_B250.fasta	4962962	4724	4653	4349704	87.6433		207	100	282	YES	YES	YES		YES
Draft	E4726	QLD	Environmental	Water	ACRF-BRF of the Australian National University	Illumina MiSeq platform		449786	285.11	516.93	4803870	26.6948	51735	137389	24140	199		ERS3883504		ESCO.0216.00846	B1_E4726.fasta	4802596	4561	4481	4214205	87.7485		209	100	281	YES	YES	YES		YES
Draft	H053	ACT	Host-associated	Human_Extra-intestinal	ACRF-BRF of the Australian National University	Illumina MiSeq platform		564210	260.87	409.3	4812947	30.5812	49080	197459	22490	214		ERS3883505		ESCO.0216.00847	A_H053.fasta	4810356	4541	4463	4195459	87.2172		216	100	282	YES	YES	YES		YES
Draft	A2_59	ACT	Host-associated	Poultry_Meat	ACRF-BRF of the Australian National University	Illumina MiSeq platform		719002	272.83	438.25	5492507	35.7151	66433	203303	19138	287		ERS3883506		ESCO.0216.00848	A_A2_59.fasta	5492115	5317	5253	4724793	86.0287		291	100	281	YES	YES	YES		YES
Draft	E2064	NSW	Host-associated	Alone	ACRF-BRF of the Australian National University	Illumina MiSeq platform		1829098	238.68	401.87	4774574	91.4362	59319	230470	4421	1080				ESCO.0216.00849	A_E2064.fasta	4774224	4371	4288	3982042	83.4071		1084	100	281	NO	YES	YES		NO
Draft	18_1_DC10_redo	ACT	Host-associated	Human_Intestinal	ACRF-BRF of the Australian National University	Illumina MiSeq platform		842660	266.15	425.97	4878025	45.9764	48575	197408	23680	206		ERS3883507		ESCO.0216.00850	B1_18_1_DC10_redo.fasta	4877683	4604	4529	4272846	87.5999		210	101	282	YES	YES	YES		YES
Draft	E6062	QLD	Environmental	Water	ACRF-BRF of the Australian National University	Illumina MiSeq platform		557370	274.57	453.01	4832079	31.6711	47823	166012	23343	207		ERS3883508		ESCO.0216.00851	B1_E6062.fasta	4831545	4567	4495	4244738	87.8547		214	101	282	YES	YES	YES		YES
Draft	TA009	TAS	Host-associated	Mammal_Faecal	ACRF-BRF of the Australian National University	Illumina MiSeq platform		972304	276.73	463.17	4767465	56.4379	59169	174809	20910	228		ERS3883509		ESCO.0216.00852	A_TA009.fasta	4767232	4519	4443	4146384	86.9768		231	101	281	YES	YES	YES		YES
Draft	B1598	WA	Host-associated	Bird_Faecal	ACRF-BRF of the Australian National University	Illumina MiSeq platform		664120	285.89	518.4	5047486	37.6158	50892	201705	19413	260		ERS3883510		ESCO.0216.00853	D_B1598.fa	5047198	4749	4671	4415226	87.4788		266	101	282	YES	YES	YES		YES
Draft	A2_35	ACT	Host-associated	Poultry_Meat	ACRF-BRF of the Australian National University	Illumina MiSeq platform		298798	279.17	522.76	4931573	16.9146	49012	147740	18751	263		ERS3883511		ESCO.0216.00854	A_A2_35.fasta	4931126	4660	4584	4267276	86.5376		268	101	282	YES	YES	YES		YES
Draft	B1939	NSW	Host-associated	Bird_Faecal	ACRF-BRF of the Australian National University	Illumina MiSeq platform		720250	281.29	481.98	5056371	40.0681	50843	223428	17557	288		ERS3883512		ESCO.0216.00855	B2_B1939.fa	5055330	4816	4732	4393468	86.9076		294	101	282	YES	YES	YES		YES
Draft	21_1_TC7	ACT	Host-associated	Human_Intestinal	ACRF-BRF of the Australian National University	Illumina MiSeq platform		1217470	270.47	339.64	5330314	61.7767	58755	290067	14644	364		ERS3883513		ESCO.0216.00856	B2_21_1_TC7.fa	5329859	5026	4948	4578794	85.9084		370	101	282	YES	YES	YES		YES
Draft	B1341	NSW	Host-associated	Bird_Faecal	ACRF-BRF of the Australian National University	Illumina MiSeq platform		517048	281.7	507.73	4994580	29.1621	50426	183282	23123	216		ERS3883514		ESCO.0216.00857	D_B1341.fasta	4992381	4644	4567	4351992	87.1727		233	102	281	YES	YES	YES		YES
Draft	M663105	ACT	Host-associated	Human_Extra-intestinal	ACRF-BRF of the Australian National University	Illumina MiSeq platform		1398862	248.69	272.47	5003121	69.5332	50433	166019	19775	253		ERS3883515		ESCO.0216.00858	B2_M663105.fasta	5002626	4745	4671	4365337	87.2609		259	102	282	YES	YES	YES		YES
Draft	TA139	NT	Host-associated	Mammal_Faecal	ACRF-BRF of the Australian National University	Illumina MiSeq platform		583944	274.18	474.2	5059552	31.6443	53850	191664	15664	323		ERS3883516		ESCO.0216.00861	B2_TA139.fa	5058724	4746	4679	4367481	86.3356		331	102	282	YES	YES	YES		YES
Draft	C4_100	ACT	Host-associated	Poultry_Meat	ACRF-BRF of the Australian National University	Illumina MiSeq platform		616184	266.98	453.01	5367881	30.6469	47898	209710	25807	208		ERS3883517		ESCO.0216.00862	B2_C4_100.fasta	5367860	5140	5066	4713652	87.8125		210	103	282	YES	YES	YES		YES
Draft	58_3_Ti7	ACT	Host-associated	Human_Intestinal	ACRF-BRF of the Australian National University	Illumina MiSeq platform		1211496	259.47	325.44	4917522	63.9238	52769	173960	22454	219		ERS3883518		ESCO.0216.00863	A_58_3_Ti7.fasta	4917200	4651	4581	4307076	87.592		224	103	281	YES	YES	YES		YES
Draft	W2_87	ACT	Host-associated	Poultry_Meat	ACRF-BRF of the Australian National University	Illumina MiSeq platform		588310	276.86	470.01	5113516	31.8527	55215	178188	22626	226		ERS3883519		ESCO.0216.00864	E_W2_87.fasta	5112827	4827	4770	4454293	87.12		235	103	281	YES	YES	YES		YES
Draft	B148	NSW	Host-associated	Bird_Faecal	ACRF-BRF of the Australian National University	Illumina MiSeq platform		782216	275.74	380.39	5096820	42.3182	51279	145975	21237	240		ERS3883520		ESCO.0216.00865	B1_B148.fasta	5095724	4910	4827	4454971	87.4257		252	103	282	YES	YES	YES		YES
Draft	A2_5	ACT	Host-associated	Poultry_Meat	ACRF-BRF of the Australian National University	Illumina MiSeq platform		927800	276.53	445.24	4854875	52.8468	50854	178015	22068	220		ERS3883521		ESCO.0216.00866	B1_A2_5.fasta	4854516	4589	4526	4259208	87.737		224	104	281	YES	YES	YES		YES
Draft	C4_21	ACT	Host-associated	Poultry_Meat	ACRF-BRF of the Australian National University	Illumina MiSeq platform		981184	252.59	380.26	5128686	48.3237	55625	198345	22299	230		ERS3883522		ESCO.0216.00867	B1_C4_21.fasta	5128190	4943	4869	4476691	87.2957		233	104	282	YES	YES	YES		YES
Draft	E5203	NSW	Environmental	Water	ACRF-BRF of the Australian National University	Illumina MiSeq platform		580738	281.84	595.13	4788312	34.1822	48412	160627	18417	260		ERS3883523		ESCO.0216.00868	A_E5203.fasta	4775910	4598	4518	4164548	87.199		255	104	282	YES	YES	YES		YES
Draft	W4_59	ACT	Host-associated	Poultry_Meat	ACRF-BRF of the Australian National University	Illumina MiSeq platform		1033926	275.49	403.72	5648956	50.4228	66899	223566	20103	281		ERS3883524		ESCO.0216.00869	A_W4_59.fasta	5648364	5509	5429	4855756	85.9675		291	104	282	YES	YES	YES		YES
Draft	H447	ACT	Host-associated	Human_Faecal	ACRF-BRF of the Australian National University	Illumina MiSeq platform		847194	269.29	449.2	4765289	47.8756	51268	146335	23359	204		ERS3883525		ESCO.0216.00870	A_H447.fasta	4764842	4480	4400	4182247	87.773		207	105	282	YES	YES	YES		YES
Draft	E5129	NSW	Environmental	Water	ACRF-BRF of the Australian National University	Illumina MiSeq platform		734432	281.19	492.52	4916532	42.0042	48073	143780	23082	213		ERS3883526		ESCO.0216.00872	B1_E5129.fasta	4915577	4705	4637	4314026	87.7624		222	105	282	YES	YES	YES		YES
Draft	E2408	VIC	Environmental	Water	ACRF-BRF of the Australian National University	Illumina MiSeq platform		488596	283.56	508.45	4850237	28.5648	57081	125921	22249	218		ERS3883527		ESCO.0216.00873	B1_E2408.fasta	4847517	4565	4503	4217808	87.0097		241	105	282	YES	YES	YES		YES
Draft	C4_44	ACT	Host-associated	Poultry_Meat	ACRF-BRF of the Australian National University	Illumina MiSeq platform		557324	278.82	527.6	4992121	31.1277	47768	161974	21153	236		ERS3883528		ESCO.0216.00874	D_C4_44.fasta	4991062	4668	4598	4332226	86.7997		248	105	282	YES	YES	YES		YES
Draft	25_2_DC7	ACT	Host-associated	Human_Intestinal	ACRF-BRF of the Australian National University	Illumina MiSeq platform		674972	283.94	426.56	5128054	37.3732	57774	142307	17442	294		ERS3883529		ESCO.0216.00875	D_25_2_DC7.fa	5126740	4798	4719	4462810	87.0497		304	105	282	YES	YES	YES		YES
Draft	E9644	NSW	Environmental	Water	ACRF-BRF of the Australian National University	Illumina MiSeq platform		606098	276.45	397.98	5083262	32.9623	51645	185160	16240	313		ERS3883530		ESCO.0216.00876	B2_E9644.fa	5082763	4834	4763	4429488	87.1472		320	105	281	YES	YES	YES		YES
Draft	E2540	QLD	Environmental	Water	ACRF-BRF of the Australian National University	Illumina MiSeq platform		771996	284.65	476.04	4828906	45.5069	45869	174398	22151	218		ERS3883531		ESCO.0216.00877	B1_E2540.fasta	4828110	4612	4540	4237503	87.7673		223	106	282	YES	YES	YES		YES
Draft	C1_79	ACT	Host-associated	Poultry_Meat	ACRF-BRF of the Australian National University	Illumina MiSeq platform		1033718	275.91	400.56	4971261	57.3724	51534	206902	22293	223		ERS3883532		ESCO.0216.00878	B1_C1_79.fasta	4970703	4712	4641	4342643	87.3648		232	106	282	YES	YES	YES		YES
Draft	C4_43	ACT	Host-associated	Poultry_Meat	ACRF-BRF of the Australian National University	Illumina MiSeq platform		847264	274.43	455.43	5011628	46.395	51100	223581	20624	243		ERS3883533		ESCO.0216.00879	D_C4_43.fasta	5010990	4669	4600	4365878	87.1261		252	106	282	YES	YES	YES		YES
Draft	A1_42	ACT	Host-associated	Poultry_Meat	ACRF-BRF of the Australian National University	Illumina MiSeq platform		786218	279.3	496.98	5228885	41.9957	55206	180080	21342	245		ERS3883534		ESCO.0216.00880	D_A1_42.fasta	5227686	4878	4800	4533949	86.7296		258	106	280	YES	YES	YES		YES
Draft	B1813	NSW	Host-associated	Bird_Faecal	ACRF-BRF of the Australian National University	Illumina MiSeq platform		811150	280.1	431.71	4751170	47.8205	49142	195240	17532	271		ERS3883535		ESCO.0216.00881	D_B1813.fasta	4750478	4467	4387	4154842	87.4616		278	106	282	YES	YES	YES		YES
Draft	M660875	ACT	Host-associated	Human_Faecal	ACRF-BRF of the Australian National University	Illumina MiSeq platform		1056298	214.97	219.14	5370688	42.2799	52543	153964	18845	285		ERS3883536		ESCO.0216.00882	B2_M660875.fasta	5370611	5177	5099	4654422	86.6647		290	106	282	YES	YES	YES		YES
Draft	E9693	NSW	Environmental	Water	ACRF-BRF of the Australian National University	Illumina MiSeq platform		483136	278.55	435.55	4970834	27.0734	49546	149279	16850	295		ERS3883537		ESCO.0216.00883	B2_E9693.fa	4970288	4619	4550	4323612	86.9892		301	106	282	YES	YES	YES		YES
Draft	29_3_DC10	ACT	Host-associated	Human_Intestinal	ACRF-BRF of the Australian National University	Illumina MiSeq platform		922996	260.97	317.12	5051775	47.6811	61931	204501	16349	309		ERS3883538		ESCO.0216.00884	B1_29_3_DC10.fa	5051695	4745	4667	4362213	86.3515		311	106	282	YES	YES	YES		YES
Draft	A4_12	ACT	Host-associated	Poultry_Meat	ACRF-BRF of the Australian National University	Illumina MiSeq platform		713076	275	447.2	5363611	36.5604	50935	204949	23320	230		ERS3883539		ESCO.0216.00886	E_A4_12.fasta	5363297	5016	4948	4654356	86.7816		234	107	282	YES	YES	YES		YES
Draft	A1_1	ACT	Host-associated	Poultry_Meat	ACRF-BRF of the Australian National University	Illumina MiSeq platform		723342	285.01	492.38	5421801	38.0242	53013	223969	23170	234		ERS3883540		ESCO.0216.00887	A_A1_1.fasta	5420659	5228	5150	4727256	87.2081		245	107	282	YES	YES	YES		YES
Draft	BS87	ACT	Host-associated	Human_Extra-intestinal	ACRF-BRF of the Australian National University	Illumina MiSeq platform		1121832	192	185.34	5149939	41.8241	51645	159844	20682	249		ERS3883541		ESCO.0216.00888	B2_BS87.fasta	5149875	4935	4858	4493697	87.2584		250	107	282	YES	YES	YES		YES
Draft	W2_75	ACT	Host-associated	Poultry_Meat	ACRF-BRF of the Australian National University	Illumina MiSeq platform		1051954	278.77	448.39	5625705	52.1274	62026	190115	22593	249		ERS3883542		ESCO.0216.00889	D_W2_75.fasta	5625097	5370	5295	4879359	86.7427		255	107	282	YES	YES	YES		YES
Draft	A2_49	ACT	Host-associated	Poultry_Meat	ACRF-BRF of the Australian National University	Illumina MiSeq platform		577526	271.57	406.35	5029902	31.1813	49254	161392	18425	273		ERS3883543		ESCO.0216.00890	A_A2_49.fasta	5025967	4804	4728	4382735	87.2018		269	107	282	YES	YES	YES		YES
Draft	B1729	QLD	Host-associated	Bird_Faecal	ACRF-BRF of the Australian National University	Illumina MiSeq platform		532592	268.55	516.41	4868728	29.3768	49021	152028	17265	282		ERS3883544		ESCO.0216.00891	A_B1729.fasta	4860981	4615	4535	4245354	87.3353		277	107	282	YES	YES	YES		YES
Draft	A2_41	ACT	Host-associated	Poultry_Meat	ACRF-BRF of the Australian National University	Illumina MiSeq platform		544668	278.93	451.2	4882988	31.113	48018	139820	15752	310		ERS3883545		ESCO.0216.00892	A_A2_41.fasta	4882178	4614	4538	4211313	86.2589		323	107	281	YES	YES	YES		YES
Draft	W2_9	ACT	Host-associated	Poultry_Meat	ACRF-BRF of the Australian National University	Illumina MiSeq platform		519276	281.86	550.29	4894468	29.9038	54179	137231	15440	317		ERS3883546		ESCO.0216.00893	A_W2_9.fasta	4893170	4559	4490	4229220	86.4311		326	107	282	YES	YES	YES		YES
Draft	E600	NSW	Environmental	Water	ACRF-BRF of the Australian National University	Illumina MiSeq platform		2784280	100	181.4	5649802	49.281	78626	202014	17656	320		ERS3883547		ESCO.0216.00894	E_E600.fasta	5636821	5381	5333	4868834	86.3755		392	107	282	YES	YES	YES		YES
Draft	20_1_TC6	ACT	Host-associated	Human_Intestinal	ACRF-BRF of the Australian National University	Illumina MiSeq platform		1006740	262.67	373.58	4812594	54.9476	47155	203448	15182	317		ERS3883548		ESCO.0216.00895	B1_20_1_TC6.fa	4812362	4549	4457	4200453	87.2846		319	108	281	YES	YES	YES		YES
Draft	B1694	QLD	Host-associated	Bird_Faecal	ACRF-BRF of the Australian National University	Illumina MiSeq platform		610016	280.17	470.61	4912216	34.7925	48197	106128	14751	333		ERS3883549		ESCO.0216.00896	D_B1694.fa	4911286	4564	4482	4284545	87.2388		341	108	281	YES	YES	YES		YES
Draft	H482	ACT	Host-associated	Human_Faecal	ACRF-BRF of the Australian National University	Illumina MiSeq platform		721706	281.84	466.76	4863178	41.8257	45796	201890	22206	219		ERS3883550		ESCO.0216.00897	A_H482.fasta	4862580	4679	4603	4257885	87.5643		224	109	282	YES	YES	YES		YES
Draft	67_4_Ti7	ACT	Host-associated	Human_Intestinal	ACRF-BRF of the Australian National University	Illumina MiSeq platform		1115990	274.4	394	4891289	62.6067	49010	218754	22233	220		ERS3883551		ESCO.0216.00898	A_67_4_Ti7.fasta	4890763	4685	4611	4280730	87.5268		227	109	282	YES	YES	YES		YES
Draft	C4_24	ACT	Host-associated	Poultry_Meat	ACRF-BRF of the Australian National University	Illumina MiSeq platform		555834	278.2	489.87	5037431	30.6968	52829	157998	21713	232		ERS3883552		ESCO.0216.00899	B1_C4_24.fasta	5036786	4782	4713	4387084	87.1009		239	109	282	YES	YES	YES		YES
Draft	TA119	WA	Host-associated	Mammal_Faecal	ACRF-BRF of the Australian National University	Illumina MiSeq platform		634428	275.06	542.74	4775221	36.544	53088	203327	18296	261		ERS3883553		ESCO.0216.00900	A_TA119.fasta	4765150	4558	4485	4137990	86.8386		261	109	282	YES	YES	YES		YES
Draft	B948	ACT	Host-associated	Bird_Faecal	ACRF-BRF of the Australian National University	Illumina MiSeq platform		484834	283.86	522.48	4990123	27.5795	47670	139249	17207	290		ERS3883554		ESCO.0216.00901	B2_B948.fa	4988987	4661	4587	4346331	87.1185		303	109	282	YES	YES	YES		YES
Draft	C1_13	ACT	Host-associated	Poultry_Meat	ACRF-BRF of the Australian National University	Illumina MiSeq platform		879540	282.51	456.57	5073587	48.975	46582	184082	15328	331		ERS3883555		ESCO.0216.00902	A_C1_13.fasta	5072713	4843	4768	4408970	86.9154		342	109	282	YES	YES	YES		YES
Draft	W2_16	ACT	Host-associated	Poultry_Meat	ACRF-BRF of the Australian National University	Illumina MiSeq platform		511270	281.98	569	4955465	29.0927	51397	185561	14792	335		ERS3883556		ESCO.0216.00903	A_W2_16.fasta	4954669	4696	4629	4286898	86.5224		344	109	281	YES	YES	YES		YES
Draft	B045	ACT	Host-associated	Bird_Faecal	ACRF-BRF of the Australian National University	Illumina MiSeq platform		1048902	279.39	418.97	5452999	53.7416	54811	187086	14127	386		ERS3883557		ESCO.0216.00904	B2_B045.fa	5451957	5454	5381	4679156	85.8253		397	109	282	YES	YES	YES		YES
Draft	E4478	NSW	Environmental	Water	ACRF-BRF of the Australian National University	Illumina MiSeq platform		413874	277.72	432.87	4491177	25.5926	40385	122567	20322	221		ERS3883558		ESCO.0216.00905	A_E4478.fasta	4484001	4248	4177	3934404	87.7432		219	110	282	YES	YES	YES		YES
Draft	A1_49	ACT	Host-associated	Poultry_Meat	ACRF-BRF of the Australian National University	Illumina MiSeq platform		632620	263.72	451.32	5224610	31.9324	49158	142831	23966	218		ERS3883559		ESCO.0216.00906	B2_A1_49.fasta	5224327	4975	4914	4577834	87.6253		222	110	282	YES	YES	YES		YES
Draft	A2_36	ACT	Host-associated	Poultry_Meat	ACRF-BRF of the Australian National University	Illumina MiSeq platform		786048	280.93	470.47	5093825	43.3514	47684	159923	22147	230		ERS3883560		ESCO.0216.00907	B1_A2_36.fasta	5093607	4864	4802	4433717	87.0447		233	110	282	YES	YES	YES		YES
Draft	W3_72	ACT	Host-associated	Poultry_Meat	ACRF-BRF of the Australian National University	Illumina MiSeq platform		862428	277.73	429.88	5349187	44.7773	49151	195157	23359	229		ERS3883561		ESCO.0216.00908	E_W3_72.fasta	5348434	4990	4910	4647146	86.888		237	110	282	YES	YES	YES		YES
Draft	E9141	QLD	Environmental	Water	ACRF-BRF of the Australian National University	Illumina MiSeq platform		705672	280.51	501.81	4644478	42.6201	48848	142919	20371	228		ERS3883562		ESCO.0216.00909	A_E9141.fasta	4640994	4384	4321	4046488	87.1901		238	110	282	YES	YES	YES		YES
Draft	TA013	TAS	Host-associated	Mammal_Faecal	ACRF-BRF of the Australian National University	Illumina MiSeq platform		606888	277.19	513.63	4732438	35.5469	47977	176333	20138	235		ERS3883563		ESCO.0216.00910	A_TA013.fasta	4731584	4464	4406	4110009	86.8633		243	110	280	YES	YES	YES		YES
Draft	63_2_TC7	ACT	Host-associated	Human_Intestinal	ACRF-BRF of the Australian National University	Illumina MiSeq platform		485146	286.5	471.69	5042369	27.5653	52226	156682	21186	238		ERS3883564		ESCO.0216.00911	B2_63_2_TC7.fasta	5040872	4713	4647	4397108	87.2291		251	110	282	YES	YES	YES		YES
Draft	A3_32	ACT	Host-associated	Poultry_Meat	ACRF-BRF of the Australian National University	Illumina MiSeq platform		580004	267.67	476.95	4949259	31.3683	45061	139089	18747	264		ERS3883565		ESCO.0216.00912	D_A3_32.fasta	4948471	4588	4512	4299411	86.8836		272	110	279	YES	YES	YES		YES
Draft	E9465	NSW	Environmental	Water	ACRF-BRF of the Australian National University	Illumina MiSeq platform		735666	250.82	386.14	4908847	37.5892	47707	112485	15733	312		ERS3883566		ESCO.0216.00913	B1_E9465.fasta	4908698	4608	4522	4286903	87.3328		314	110	282	YES	YES	YES		YES
Draft	C4_42	ACT	Host-associated	Poultry_Meat	ACRF-BRF of the Australian National University	Illumina MiSeq platform		1589024	241.93	258.46	5530030	69.5173	56574	205177	15937	347		ERS3883567		ESCO.0216.00914	D_C4_42.fasta	5529928	5313	5224	4750919	85.9129		348	110	282	YES	YES	YES		YES
Draft	29_4_DC8	ACT	Host-associated	Human_Intestinal	ACRF-BRF of the Australian National University	Illumina MiSeq platform		790658	278.42	407.88	5190538	42.4108	53310	190461	14873	349		ERS3883568		ESCO.0216.00915	D_29_4_DC8.fa	5189566	4818	4759	4465241	86.0427		363	110	281	YES	YES	YES		YES
Draft	E8797	NSW	Environmental	Water	ACRF-BRF of the Australian National University	Illumina MiSeq platform		791034	275.27	396.12	5143337	42.3359	53991	181762	16863	305		ERS3883569		ESCO.0216.00916	D_E8797.fa	5143135	4782	4707	4455515	86.6303		310	111	281	YES	YES	YES		YES
Draft	21_2_C8	ACT	Host-associated	Human_Intestinal	ACRF-BRF of the Australian National University	Illumina MiSeq platform		857026	274.4	374.96	5350592	43.9518	52474	230940	15331	349		ERS3883570		ESCO.0216.00917	B2_21_2_C8.fa	5350178	5078	4997	4588168	85.7573		359	111	282	YES	YES	YES		YES
Draft	B1654	WA	Host-associated	Bird_Faecal	ACRF-BRF of the Australian National University	Illumina MiSeq platform		836268	268.88	357.27	5055289	44.4793	47843	186183	21421	236		ERS3883571		ESCO.0216.00918	B1_B1654.fasta	5054914	4852	4782	4429539	87.6284		240	112	281	YES	YES	YES		YES
Draft	E9790	QLD	Environmental	Water	ACRF-BRF of the Australian National University	Illumina MiSeq platform		714610	269.45	503.18	4490290	42.8818	38009	141483	18179	247		ERS3883572		ESCO.0216.00919	A_E9790.fasta	4485617	4209	4140	3915905	87.2991		243	112	281	YES	YES	YES		YES
Draft	C3_59	ACT	Host-associated	Poultry_Meat	ACRF-BRF of the Australian National University	Illumina MiSeq platform		739264	268.63	391.34	5385560	36.8743	52726	144872	21893	246		ERS3883573		ESCO.0216.00920	D_C3_59.fasta	5385076	5099	5023	4648292	86.318		251	112	282	YES	YES	YES		YES
Draft	2H_157_1	ACT	Host-associated	Human_Faecal	ACRF-BRF of the Australian National University	Illumina MiSeq platform		1099684	278.55	414.11	5023146	60.9811	54543	135449	20173	249		ERS3883574		ESCO.0216.00921	A_2H_157_1.fasta	5022809	4805	4725	4366317	86.9298		254	112	282	YES	YES	YES		YES
Draft	E6181	NSW	Environmental	Water	ACRF-BRF of the Australian National University	Illumina MiSeq platform		527570	278.6	428.39	4980822	29.5094	46472	111711	18585	268		ERS3883575		ESCO.0216.00922	D_E6181.fa	4980029	4636	4562	4345247	87.2534		274	112	282	YES	YES	YES		YES
Draft	A2_58	ACT	Host-associated	Poultry_Meat	ACRF-BRF of the Australian National University	Illumina MiSeq platform		1194568	252.72	347.34	5398082	55.9256	68613	191317	19701	274		ERS3883576		ESCO.0216.00923	A_A2_58.fasta	5397902	5140	5087	4640320	85.9653		277	112	282	YES	YES	YES		YES
Draft	12_1_Ti12	ACT	Host-associated	Human_Intestinal	GenoScreen	HiSeq2000		3171066	100	159.46	5018100	63.1926	43869	201721	22402	224		ERS3883577		ESCO.0216.00924	B2_12_1_Ti12.fasta	5006847	4659	4605	4352941	86.9398		285	112	282	YES	YES	YES		YES
Draft	C3_2	ACT	Host-associated	Poultry_Meat	ACRF-BRF of the Australian National University	Illumina MiSeq platform		574088	287.97	575.71	5322046	31.0633	64299	202350	13823	385		ERS3883578		ESCO.0216.00925	A_C3_2.fasta	5318964	5116	5038	4549796	85.5391		411	112	281	YES	YES	YES		YES
Draft	TA106	VIC	Host-associated	Mammal_Faecal	ACRF-BRF of the Australian National University	Illumina MiSeq platform		702528	273.7	449.12	5365489	35.8368	46448	193038	9348	574		ERS3883579		ESCO.0216.00926	D_TA106.fa	5364506	5133	5042	4599578	85.7409		581	112	282	YES	YES	YES		YES
Draft	68_4_TC14	ACT	Host-associated	Human_Intestinal	ACRF-BRF of the Australian National University	Illumina MiSeq platform		981662	247.39	290.61	4850028	50.0726	43063	167493	21272	228		ERS3883580		ESCO.0216.00927	B1_68_4_TC14.fasta	4849871	4614	4528	4249206	87.6148		231	113	282	YES	YES	YES		YES
Draft	B1547	WA	Host-associated	Bird_Faecal	ACRF-BRF of the Australian National University	Illumina MiSeq platform		521996	271.07	389.98	5053227	28.0014	52669	154475	21412	236		ERS3883581		ESCO.0216.00928	B2_B1547.fasta	5052896	4780	4708	4412103	87.3183		240	113	281	YES	YES	YES		YES
Draft	M761	TAS	Host-associated	Mammal_Faecal	ACRF-BRF of the Australian National University	Illumina MiSeq platform		676640	278.12	454.86	4989959	37.7132	48223	190909	21416	233		ERS3883582		ESCO.0216.00929	A_M761.fasta	4988384	4758	4687	4373822	87.6801		243	113	282	YES	YES	YES		YES
Draft	E5448	QLD	Environmental	Water	ACRF-BRF of the Australian National University	Illumina MiSeq platform		544652	266.91	531.91	4437735	32.7584	42640	150080	16315	272		ERS3883583		ESCO.0216.00930	A_E5448.fasta	4426735	4116	4051	3877568	87.5943		254	113	282	YES	YES	YES		YES
Draft	A1_33	ACT	Host-associated	Poultry_Meat	ACRF-BRF of the Australian National University	Illumina MiSeq platform		667508	282.15	490.76	5351541	35.1931	60133	254167	19460	275		ERS3883584		ESCO.0216.00931	A_A1_33.fasta	5350540	5074	5017	4600232	85.977		285	113	281	YES	YES	YES		YES
Draft	POSS_78	VIC	Host-associated	Mammal_Faecal	ACRF-BRF of the Australian National University	Illumina MiSeq platform		904934	236.1	452.49	5351126	39.9271	55870	160820	16775	319		ERS3883585		ESCO.0216.00932	B2_POSS_78.fasta	5338508	5134	5056	4646538	87.0381		288	113	282	YES	YES	YES		YES
Draft	13_2_TC5	ACT	Host-associated	Human_Intestinal	ACRF-BRF of the Australian National University	Illumina MiSeq platform		613592	284.32	510.95	4818630	36.2046	49684	195841	16673	289		ERS3883586		ESCO.0216.00933	B2_13_2_TC5.fa	4817441	4543	4469	4219943	87.5972		298	113	282	YES	YES	YES		YES
Draft	H492	ACT	Host-associated	Human_Faecal	ACRF-BRF of the Australian National University	Illumina MiSeq platform		840428	238.36	425.9	4942475	40.5312	52456	133452	13075	378		ERS3883587		ESCO.0216.00934	A_H492.fasta	4919497	4693	4616	4261931	86.6335		318	113	282	YES	YES	YES		YES
Draft	A3_74	ACT	Host-associated	Poultry_Meat	ACRF-BRF of the Australian National University	Illumina MiSeq platform		535610	281.24	554.41	4934122	30.5292	49826	188078	15714	314		ERS3883588		ESCO.0216.00935	A_A3_74.fasta	4933570	4674	4594	4243660	86.016		325	113	282	YES	YES	YES		YES
Draft	C2_22	ACT	Host-associated	Poultry_Meat	ACRF-BRF of the Australian National University	Illumina MiSeq platform		543362	272.86	462.25	4742783	31.2605	42826	110848	20012	237		ERS3883589		ESCO.0216.00936	B1_C2_22.fasta	4742485	4455	4380	4163338	87.7881		242	114	281	YES	YES	YES		YES
Draft	E2427	VIC	Environmental	Water	ACRF-BRF of the Australian National University	Illumina MiSeq platform		526462	281.99	472.98	4960199	29.9296	49488	210296	18932	262		ERS3883590		ESCO.0216.00938	B1_E2427.fasta	4958450	4755	4682	4315969	87.0427		279	114	280	YES	YES	YES		YES
Draft	TA447	WA	Host-associated	Mammal_Faecal	ACRF-BRF of the Australian National University	Illumina MiSeq platform		753830	268.14	433.44	5371109	37.6332	52408	257901	16629	323		ERS3883591		ESCO.0216.00939	E_TA447.fasta	5370737	5116	5031	4656294	86.6975		330	114	282	YES	YES	YES		YES
Draft	TA383	SA	Host-associated	Mammal_Faecal	ACRF-BRF of the Australian National University	Illumina MiSeq platform		766772	279.07	404.66	4925871	43.4407	49852	115527	13171	374		ERS3883592		ESCO.0216.00940	D_TA383.fa	4924833	4572	4492	4272684	86.7579		384	114	282	YES	YES	YES		YES
Draft	C2_94	ACT	Host-associated	Poultry_Meat	ACRF-BRF of the Australian National University	Illumina MiSeq platform		721468	275.78	430.73	5382344	36.9665	47480	218267	21529	250		ERS3883593		ESCO.0216.00942	E_C2_94.fasta	5382092	5035	4954	4664050	86.6587		254	115	282	YES	YES	YES		YES
Draft	A4_61	ACT	Host-associated	Poultry_Meat	ACRF-BRF of the Australian National University	Illumina MiSeq platform		901764	277.14	430.77	5627349	44.4108	56055	201856	20920	269		ERS3883594		ESCO.0216.00943	D_A4_61.fasta	5626896	5406	5319	4851118	86.213		274	115	282	YES	YES	YES		YES
Draft	A3_61	ACT	Host-associated	Poultry_Meat	ACRF-BRF of the Australian National University	Illumina MiSeq platform		551100	256.45	411.42	4840173	29.1993	42849	134886	16080	301		ERS3883595		ESCO.0216.00944	A_A3_61.fasta	4840012	4582	4516	4216853	87.1248		304	115	282	YES	YES	YES		YES
Draft	C4_52	ACT	Host-associated	Poultry_Meat	ACRF-BRF of the Australian National University	Illumina MiSeq platform		971658	273.71	430.02	5502156	48.3361	58704	203282	18280	301		ERS3883596		ESCO.0216.00945	A_C4_52.fasta	5500703	5363	5286	4733173	86.0467		315	115	282	YES	YES	YES		YES
Draft	A3_62	ACT	Host-associated	Poultry_Meat	ACRF-BRF of the Australian National University	Illumina MiSeq platform		558684	277.16	475.17	4831648	32.048	45561	201689	11871	407		ERS3883597		ESCO.0216.00946	A_A3_62.fasta	4831179	4537	4468	4149982	85.9		412	115	281	YES	YES	YES		YES
Draft	E2004	NSW	Environmental	Water	ACRF-BRF of the Australian National University	Illumina MiSeq platform		1115548	234.63	418.02	4926152	53.133	45093	135075	11351	434		ERS3883598		ESCO.0216.00947	B1_E2004.fasta	4925548	4603	4529	4262048	86.5294		442	115	282	YES	YES	YES		YES
Draft	72_5_Ti14	ACT	Host-associated	Human_Intestinal	ACRF-BRF of the Australian National University	Illumina MiSeq platform		778160	272.63	437.86	4877653	43.4942	40215	137686	21971	222		ERS3883599		ESCO.0216.00948	D_72_5_Ti14.fasta	4877224	4564	4485	4275145	87.6553		225	116	282	YES	YES	YES		YES
Draft	E9427	NSW	Environmental	Water	ACRF-BRF of the Australian National University	Illumina MiSeq platform		734124	280.85	485.49	4862064	42.4056	43378	128817	20008	243		ERS3883600		ESCO.0216.00949	B1_E9427.fasta	4861746	4607	4541	4229573	86.997		247	116	282	YES	YES	YES		YES
Draft	H446	ACT	Host-associated	Human_Faecal	ACRF-BRF of the Australian National University	Illumina MiSeq platform		926652	242.9	377.66	4574452	49.2045	42970	138441	18825	243		ERS3883601		ESCO.0216.00951	A_H446.fasta	4573872	4311	4247	3995646	87.3581		249	116	282	YES	YES	YES		YES
Draft	E2873	QLD	Environmental	Water	ACRF-BRF of the Australian National University	Illumina MiSeq platform		664400	266.96	406.33	5040069	35.1916	45883	182002	17320	291		ERS3883602		ESCO.0216.00952	D_E2873.fasta	5039779	4752	4675	4400305	87.3115		296	116	281	YES	YES	YES		YES
Draft	3_1_AU1	ACT	Host-associated	Human_Intestinal	GenoScreen	HiSeq2000		2408958	100	173	4809784	50.0845	47352	197845	19712	244		ERS3883603		ESCO.0216.00953	A_3_1_AU1.fasta	4804684	4524	4464	4180132	87.0012		321	116	282	YES	YES	YES		YES
Draft	E2061	NSW	Environmental	Water	ACRF-BRF of the Australian National University	Illumina MiSeq platform		3402550	171.92	210.78	4725754	123.783	47616	141001	9321	507		ERS3883604		ESCO.0216.00954	A_E2061.fasta	4678700	4405	4328	4066234	86.9095		346	116	282	YES	YES	YES		YES
Draft	C4_2	ACT	Host-associated	Poultry_Meat	ACRF-BRF of the Australian National University	Illumina MiSeq platform		763972	283.91	500.77	4994254	43.4298	47634	132524	14188	352		ERS3883605		ESCO.0216.00955	A_C4_2.fasta	4993159	4725	4641	4313784	86.3939		359	116	282	YES	YES	YES		YES
Draft	43_2_R17	ACT	Host-associated	Human_Intestinal	ACRF-BRF of the Australian National University	Illumina MiSeq platform		1059934	265.01	380.79	4700158	59.7625	41403	155806	22276	211		ERS3883606		ESCO.0216.00956	B1_43_2_R17.fasta	4699927	4394	4323	4144096	88.1736		215	117	282	YES	YES	YES		YES
Draft	C2_115	ACT	Host-associated	Poultry_Meat	ACRF-BRF of the Australian National University	Illumina MiSeq platform		829760	282.51	475.15	5476797	42.8016	51055	110617	22354	245		ERS3883607		ESCO.0216.00957	E_C2_115.fasta	5475825	5199	5123	4775624	87.2129		254	117	282	YES	YES	YES		YES
Draft	W3_32	ACT	Host-associated	Poultry_Meat	ACRF-BRF of the Australian National University	Illumina MiSeq platform		1059064	266.66	339.35	4985785	56.643	48585	151200	18814	265		ERS3883608		ESCO.0216.00958	B1_W3_32.fasta	4985441	4804	4725	4323770	86.7279		270	117	282	YES	YES	YES		YES
Draft	A1_45	ACT	Host-associated	Poultry_Meat	ACRF-BRF of the Australian National University	Illumina MiSeq platform		814102	279.26	489.3	5237676	43.4059	53482	160098	19544	268		ERS3883609		ESCO.0216.00959	D_A1_45.fasta	5237358	4902	4816	4544127	86.7637		271	117	282	YES	YES	YES		YES
Draft	B1951	NSW	Host-associated	Bird_Faecal	ACRF-BRF of the Australian National University	Illumina MiSeq platform		816582	265.72	473.04	4684136	46.3228	44042	116633	15825	296		ERS3883610		ESCO.0216.00960	A_B1951.fasta	4671611	4371	4294	4067065	87.0592		284	117	282	YES	YES	YES		YES
Draft	M675220	ACT	Host-associated	Human_Faecal	ACRF-BRF of the Australian National University	Illumina MiSeq platform		1252676	187.84	175.13	5496826	42.807	49899	202777	18955	290		ERS3883611		ESCO.0216.00961	B2_M675220.fasta	5496826	5357	5285	4734944	86.1396		290	117	282	YES	YES	YES		YES
Draft	2H_327_14	ACT	Host-associated	Human_Faecal	ACRF-BRF of the Australian National University	Illumina MiSeq platform		412760	277.46	491.08	5108650	22.4177	49334	181451	15965	320		ERS3883612		ESCO.0216.00962	B2_2H_327_14.fasta	5108337	4839	4764	4457640	87.2621		325	117	282	YES	YES	YES		YES
Draft	W4_35	ACT	Host-associated	Poultry_Meat	ACRF-BRF of the Australian National University	Illumina MiSeq platform		558740	273.78	498.39	5274294	29.0033	45680	139684	22734	232		ERS3883613		ESCO.0216.00963	B2_W4_35.fasta	5273069	5074	4991	4605990	87.3493		239	118	281	YES	YES	YES		YES
Draft	64_Ti5	ACT	Host-associated	Human_Intestinal	ACRF-BRF of the Australian National University	Illumina MiSeq platform		584066	285.51	464.3	5172691	32.2379	46694	169305	22393	231		ERS3883614		ESCO.0216.00964	D_64_Ti5.fasta	5171236	4878	4812	4500143	87.0226		247	118	281	YES	YES	YES		YES
Draft	E5897	QLD	Environmental	Water	ACRF-BRF of the Australian National University	Illumina MiSeq platform		518058	269.01	487.73	4829338	28.8575	47018	137453	16769	288		ERS3883615		ESCO.0216.00965	B1_E5897.fasta	4816632	4505	4431	4216257	87.5354		271	118	282	YES	YES	YES		YES
Draft	W4_17	ACT	Host-associated	Poultry_Meat	ACRF-BRF of the Australian National University	Illumina MiSeq platform		954192	269.39	345.24	5125140	50.1547	49116	149683	18174	282		ERS3883616		ESCO.0216.00966	B1_W4_17.fasta	5124828	5001	4923	4437218	86.5828		288	118	282	YES	YES	YES		YES
Draft	BS14	ACT	Host-associated	Human_Extra-intestinal	ACRF-BRF of the Australian National University	Illumina MiSeq platform		1393658	168.12	149.44	5215144	44.9272	51340	275147	17739	294		ERS3883617		ESCO.0216.00967	B2_BS14.fasta	5215144	4964	4899	4516506	86.6037		294	118	282	YES	YES	YES		YES
Draft	A2_7	ACT	Host-associated	Poultry_Meat	ACRF-BRF of the Australian National University	Illumina MiSeq platform		807852	278.55	488.27	5589900	40.256	47919	207552	20327	275		ERS3883618		ESCO.0216.00968	D_A2_7.fasta	5589020	5307	5239	4847038	86.7243		282	119	281	YES	YES	YES		YES
Draft	POSS_76	VIC	Host-associated	Mammal_Faecal	ACRF-BRF of the Australian National University	Illumina MiSeq platform		994612	239.41	428.29	5309673	44.8465	43251	141521	16490	322		ERS3883619		ESCO.0216.00969	B2_POSS_76.fasta	5296641	5119	5043	4626706	87.3517		284	119	282	YES	YES	YES		YES
Draft	A2_3	ACT	Host-associated	Poultry_Meat	ACRF-BRF of the Australian National University	Illumina MiSeq platform		458676	279.86	507.43	4788918	26.8046	43941	128574	14295	335		ERS3883620		ESCO.0216.00970	A_A2_3.fasta	4787871	4503	4433	4143626	86.5442		344	119	282	YES	YES	YES		YES
Draft	M688	TAS	Host-associated	Mammal_Faecal	ACRF-BRF of the Australian National University	Illumina MiSeq platform		487070	270.32	425.47	5012342	26.2681	45918	128284	13885	361		ERS3883621		ESCO.0216.00971	E_M688.fasta	5011113	4654	4577	4348120	86.7695		375	119	281	YES	YES	YES		YES
Draft	B1725	ACT	Host-associated	Bird_Faecal	ACRF-BRF of the Australian National University	Illumina MiSeq platform		715108	264.33	412.47	4721883	40.0316	47194	151195	19840	238		ERS3883622		ESCO.0216.00972	A_B1725.fasta	4719969	4434	4361	4125369	87.4025		239	120	282	YES	YES	YES		YES
Draft	A3_11	ACT	Host-associated	Poultry_Meat	ACRF-BRF of the Australian National University	Illumina MiSeq platform		616274	247.37	420.24	5129815	29.718	43522	150671	20438	251		ERS3883623		ESCO.0216.00973	D_A3_11.fasta	5129159	4825	4757	4489128	87.5217		257	120	282	YES	YES	YES		YES
Draft	A2_2	ACT	Host-associated	Poultry_Meat	ACRF-BRF of the Australian National University	Illumina MiSeq platform		769638	281.13	473.26	4664514	46.386	43470	107741	17736	263		ERS3883624		ESCO.0216.00974	A_A2_2.fasta	4664148	4428	4358	4051671	86.8684		269	120	282	YES	YES	YES		YES
Draft	M652995	ACT	Host-associated	Human_Extra-intestinal	ACRF-BRF of the Australian National University	Illumina MiSeq platform		1383346	259.2	304.41	5256045	68.2192	43674	130762	19834	265		ERS3883625		ESCO.0216.00975	B2_M652995.fasta	5255750	5046	4969	4567508	86.905		269	120	282	YES	YES	YES		YES
Draft	A4_27	ACT	Host-associated	Poultry_Meat	ACRF-BRF of the Australian National University	Illumina MiSeq platform		682708	283.45	466.46	5329160	36.3122	56327	138032	19170	278		ERS3883626		ESCO.0216.00976	A_A4_27.fasta	5327090	5126	5060	4588276	86.131		295	120	281	YES	YES	YES		YES
Draft	E2095	NSW	Environmental	Water	ACRF-BRF of the Australian National University	Illumina MiSeq platform		1680462	117.93	192.77	4235704	46.7872	37561	118356	12797	331		ERS3883627		ESCO.0216.00977	B1_E2095.fasta	4233505	4048	3979	3658248	86.4118		343	120	281	YES	YES	YES		YES
Draft	E3809	NSW	Environmental	Water	ACRF-BRF of the Australian National University	Illumina MiSeq platform		3349728	176.99	217.98	5027876	117.916	48897	148041	11273	446		ERS3883628		ESCO.0216.00978	A_E3809.fasta	5001367	4768	4683	4309053	86.1575		360	120	282	YES	YES	YES		YES
Draft	TA132	WA	Host-associated	Mammal_Faecal	ACRF-BRF of the Australian National University	Illumina MiSeq platform		679802	281.4	465.46	5243864	36.48	46618	138917	14173	370		ERS3883629		ESCO.0216.00979	D_TA132.fasta	5243601	5023	4952	4544654	86.6705		374	120	281	YES	YES	YES		YES
Draft	16_2_Si18	ACT	Host-associated	Human_Intestinal	ACRF-BRF of the Australian National University	Illumina MiSeq platform		1432420	270.72	362.61	4643373	83.5136	39517	119742	19759	235		ERS3883630		ESCO.0216.00980	A_16_2_Si18.fasta	4643026	4400	4329	4069936	87.657		238	121	282	YES	YES	YES		YES
Draft	E7267	QLD	Environmental	Water	ACRF-BRF of the Australian National University	Illumina MiSeq platform		601488	284.65	478.46	4850460	35.2984	46333	121817	18584	261		ERS3883631		ESCO.0216.00981	A_E7267.fasta	4845193	4526	4462	4212044	86.9324		272	121	282	YES	YES	YES		YES
Draft	C2_93	ACT	Host-associated	Poultry_Meat	ACRF-BRF of the Australian National University	Illumina MiSeq platform		831116	280.89	454.77	5669345	41.178	46919	153287	18898	300		ERS3883632		ESCO.0216.00982	D_C2_93.fasta	5668087	5415	5343	4884393	86.1736		314	121	281	YES	YES	YES		YES
Draft	A3_67	ACT	Host-associated	Poultry_Meat	ACRF-BRF of the Australian National University	Illumina MiSeq platform		439948	266.77	449.25	5011303	23.42	46006	139030	15094	332		ERS3883633		ESCO.0216.00983	A_A3_67.fasta	5011048	4771	4685	4348314	86.7745		337	121	280	YES	YES	YES		YES
Draft	B103	ACT	Host-associated	Bird_Faecal	ACRF-BRF of the Australian National University	Illumina MiSeq platform		695222	275.71	466.61	5029637	38.11	47694	126784	14750	341		ERS3883634		ESCO.0216.00984	B2_B103.fa	5028964	4694	4623	4387963	87.2538		345	121	282	YES	YES	YES		YES
Draft	5_2_R8	ACT	Host-associated	Human_Intestinal	ACRF-BRF of the Australian National University	Illumina MiSeq platform		590794	283.51	508.7	5086059	32.9324	40415	128960	14207	358		ERS3883635		ESCO.0216.00985	B2_5_2_R8.fa	5085374	4794	4729	4399924	86.5211		367	121	280	YES	YES	YES		YES
Draft	B706	NSW	Host-associated	Bird_Faecal	ACRF-BRF of the Australian National University	Illumina MiSeq platform		532434	281.24	544.44	5850071	25.5966	36752	160422	14199	412		ERS3883636		ESCO.0216.00986	D_B706.fasta	6019523	5866	5771	5089532	84.5504		409	121	282	YES	YES	YES		YES
Draft	44_2_Ti11	ACT	Host-associated	Human_Intestinal	ACRF-BRF of the Australian National University	Illumina MiSeq platform		1061928	250.13	354.6	4996459	53.1617	45108	135057	19986	250		ERS3883637		ESCO.0216.00987	B1_44_2_Ti11.fasta	4996115	4774	4718	4361963	87.3071		254	122	282	YES	YES	YES		YES
Draft	E5260	NSW	Environmental	Water	ACRF-BRF of the Australian National University	Illumina MiSeq platform		571870	275.71	540.01	4497256	35.0592	40654	113177	15454	291		ERS3883638		ESCO.0216.00988	A_E5260.fasta	4485966	4219	4148	3907001	87.0939		277	122	282	YES	YES	YES		YES
Draft	A2_46	ACT	Host-associated	Poultry_Meat	ACRF-BRF of the Australian National University	Illumina MiSeq platform		644350	277.75	504.17	5255449	34.0538	42688	138214	19465	270		ERS3883639		ESCO.0216.00989	A_A2_46.fasta	5254509	5017	4956	4536311	86.3318		280	122	282	YES	YES	YES		YES
Draft	E1114	ACT	Environmental	Water	Broad Institute	Roche 454 GS FLX system		na	na	na	na	na	na	na	na	na	https://www.ncbi.nlm.nih.gov/sra?LinkName=biosample_sra&from_uid=13246	SRS005127		ESCO.0216.00990	A_E1114.fasta	5138906	5021	4952	4407878	85.7746		295	122	281	YES	YES	YES		YES
Draft	B1900	NSW	Host-associated	Bird_Faecal	ACRF-BRF of the Australian National University	Illumina MiSeq platform		1922824	202.82	274.88	4977365	78.3521	43112	152577	13903	358		ERS3883640		ESCO.0216.00991	A_B1900.fasta	4962603	4748	4668	4311114	86.872		307	122	282	YES	YES	YES		YES
Draft	B377	NSW	Host-associated	Bird_Faecal	ACRF-BRF of the Australian National University	Illumina MiSeq platform		586712	280.99	475.19	4878916	33.7903	39385	156461	15199	321		ERS3883641		ESCO.0216.00992	B2_B377.fa	4878095	4559	4488	4263024	87.3912		327	122	282	YES	YES	YES		YES
Draft	C3_6	ACT	Host-associated	Poultry_Meat	ACRF-BRF of the Australian National University	Illumina MiSeq platform		500340	274.72	419.26	5054421	27.1947	47233	202088	13443	376		ERS3883642		ESCO.0216.00993	A_C3_6.fasta	5054210	4923	4856	4347704	86.0214		381	122	282	YES	YES	YES		YES
Draft	H400	ACT	Host-associated	Human_Faecal	ACRF-BRF of the Australian National University	Illumina MiSeq platform		510534	270.97	478.9	4778308	28.9515	40008	126188	19910	240		ERS3883643		ESCO.0216.00994	A_H400.fasta	4772135	4460	4393	4205169	88.1192		236	123	282	YES	YES	YES		YES
Draft	H075	ACT	Host-associated	Human_Extra-intestinal	ACRF-BRF of the Australian National University	Illumina MiSeq platform		773704	266.33	451.3	4664405	44.1773	39699	119083	19598	238		ERS3883644		ESCO.0216.00995	A_H075.fasta	4661698	4408	4335	4089322	87.7217		239	123	281	YES	YES	YES		YES
Draft	B1704	VIC	Host-associated	Bird_Faecal	ACRF-BRF of the Australian National University	Illumina MiSeq platform		652900	271.79	453.75	5175375	34.2877	41048	180629	21211	244		ERS3883645		ESCO.0216.00996	B2_B1704.fasta	5174990	4862	4793	4514613	87.2391		249	123	281	YES	YES	YES		YES
Draft	A3_8	ACT	Host-associated	Poultry_Meat	ACRF-BRF of the Australian National University	Illumina MiSeq platform		433120	264.22	447.13	5289152	21.6365	48853	118713	19662	269		ERS3883646		ESCO.0216.00997	E_A3_8.fasta	5288811	4913	4842	4603439	87.0411		273	123	282	YES	YES	YES		YES
Draft	TA423	QLD	Host-associated	Mammal_Faecal	ACRF-BRF of the Australian National University	Illumina MiSeq platform		500662	261.79	449.88	4999049	26.2186	40718	125377	15971	313		ERS3883647		ESCO.0216.00998	D_TA423.fasta	4998899	4683	4605	4366893	87.3571		315	123	281	YES	YES	YES		YES
Draft	14_2_R14	ACT	Host-associated	Human_Intestinal	ACRF-BRF of the Australian National University	Illumina MiSeq platform		610862	287.7	511.65	4954412	35.4724	39585	172399	13283	373		ERS3883648		ESCO.0216.00999	D_14_2_R14.fa	4953036	4593	4520	4290988	86.6335		386	123	279	YES	YES	YES		YES
Draft	B1927	NSW	Host-associated	Bird_Faecal	ACRF-BRF of the Australian National University	Illumina MiSeq platform		464190	286.37	465.87	4987193	26.6543	41831	185284	20780	240		ERS3883649		ESCO.0216.01000	B1_B1927.fasta	4986725	4720	4655	4359972	87.4316		246	124	282	YES	YES	YES		YES
Draft	A3_60	ACT	Host-associated	Poultry_Meat	ACRF-BRF of the Australian National University	Illumina MiSeq platform		588912	278.83	494.93	5048763	32.5241	45298	162344	18769	269		ERS3883650		ESCO.0216.01001	D_A3_60.fasta	5047674	4721	4634	4387022	86.9118		282	124	282	YES	YES	YES		YES
Draft	E5183	NSW	Environmental	Water	ACRF-BRF of the Australian National University	Illumina MiSeq platform		586318	265.74	534.2	4714679	33.0475	39425	129018	15612	302		ERS3883651		ESCO.0216.01002	A_E5183.fasta	4701466	4432	4360	4099574	87.1978		289	124	282	YES	YES	YES		YES
Draft	23_2_AC12	ACT	Host-associated	Human_Intestinal	ACRF-BRF of the Australian National University	Illumina MiSeq platform		944644	274.89	369.24	5125848	50.6596	41523	162018	15772	325		ERS3883652		ESCO.0216.01003	B2_23_2_AC12.fasta	5125426	4801	4727	4453536	86.891		331	124	282	YES	YES	YES		YES
Draft	W4_48	ACT	Host-associated	Poultry_Meat	ACRF-BRF of the Australian National University	Illumina MiSeq platform		939992	277.85	432.45	5446488	47.9532	53714	232954	16455	331		ERS3883653		ESCO.0216.01004	A_W4_48.fasta	5445658	5242	5164	4664869	85.6622		338	124	282	YES	YES	YES		YES
Draft	B1929	NSW	Host-associated	Bird_Faecal	ACRF-BRF of the Australian National University	Illumina MiSeq platform		776434	193.22	276.19	4608606	32.5527	38087	154389	11697	394		ERS3883654		ESCO.0216.01005	A_B1929.fasta	4597247	4381	4304	3977325	86.5154		357	124	282	YES	YES	YES		YES
Draft	65_2_AC1	ACT	Host-associated	Human_Intestinal	ACRF-BRF of the Australian National University	Illumina MiSeq platform		536486	285.93	447.69	5120989	29.9547	40959	128284	20004	256		ERS3883655		ESCO.0216.01006	A_65_2_AC1.fasta	5120406	4911	4843	4445640	86.822		263	125	282	YES	YES	YES		YES
Draft	C2_16	ACT	Host-associated	Poultry_Meat	ACRF-BRF of the Australian National University	Illumina MiSeq platform		1071512	278.76	386.33	5450899	54.7973	48755	205644	12796	426		ERS3883656		ESCO.0216.01007	A_C2_16.fasta	5449922	5298	5224	4648383	85.2927		436	125	282	YES	YES	YES		YES
Draft	E9890	QLD	Environmental	Water	ACRF-BRF of the Australian National University	Illumina MiSeq platform		717578	261.53	423.47	4926772	38.0915	40606	144955	19707	250		ERS3883657		ESCO.0216.01008	B1_E9890.fasta	4922855	4631	4560	4317732	87.7079		249	126	281	YES	YES	YES		YES
Draft	1330_2_1_WA_Bloom	WA	Environmental	Water	ACRF-BRF of the Australian National University	Illumina MiSeq platform		520360	276.36	405.3	4902825	29.3314	39818	112915	18501	265		ERS3883658		ESCO.0216.01009	B1_1330_2_1_WA_Bloom	4902215	4627	4560	4278623	87.2794		273	126	282	YES	YES	YES		YES
Draft	W3_57	ACT	Host-associated	Poultry_Meat	ACRF-BRF of the Australian National University	Illumina MiSeq platform		959010	274.55	385.93	5270955	49.9523	50236	327530	17282	305		ERS3883659		ESCO.0216.01010	A_W3_57.fasta	5270399	5156	5080	4509843	85.5693		311	126	282	YES	YES	YES		YES
Draft	B778	NSW	Host-associated	Bird_Faecal	ACRF-BRF of the Australian National University	Illumina MiSeq platform		419438	273.58	518.52	5275904	21.7498	48715	140055	15074	350		ERS3883660		ESCO.0216.01011	A_B778.fasta	5265267	5113	5030	4558622	86.5791		336	127	282	YES	YES	YES		YES
Draft	W4_1	ACT	Host-associated	Poultry_Meat	ACRF-BRF of the Australian National University	Illumina MiSeq platform		567992	286.69	539.64	5426179	30.0096	48945	140274	12919	420		ERS3883661		ESCO.0216.01012	A_W4_1.fasta	5423652	5203	5128	4632089	85.4054		441	127	282	YES	YES	YES		YES
Draft	C4_33	ACT	Host-associated	Poultry_Meat	ACRF-BRF of the Australian National University	Illumina MiSeq platform		465220	259.22	443.38	5162515	23.3596	44715	128905	18637	277		ERS3883662		ESCO.0216.01013	B2_C4_33.fasta	5161945	4962	4898	4477716	86.7447		283	128	282	YES	YES	YES		YES
Draft	C1_95	ACT	Host-associated	Poultry_Meat	ACRF-BRF of the Australian National University	Illumina MiSeq platform		1019920	277.25	442.42	5433385	52.0436	40577	204499	19336	281		ERS3883663		ESCO.0216.01014	D_C1_95.fasta	5432724	5189	5111	4687505	86.2828		287	128	282	YES	YES	YES		YES
Draft	E2590	NSW	Environmental	Water	ACRF-BRF of the Australian National University	Illumina MiSeq platform		586952	281.72	478.76	4947882	33.4196	41067	160030	17992	275		ERS3883664		ESCO.0216.01015	B1_E2590.fasta	4946477	4758	4687	4331483	87.567		288	128	281	YES	YES	YES		YES
Draft	TA133	SA	Host-associated	Mammal_Faecal	ACRF-BRF of the Australian National University	Illumina MiSeq platform		733010	268.82	413.95	5385536	36.5883	47450	197913	13397	402		ERS3883665		ESCO.0216.01016	D_TA133.fa	5384966	5092	5012	4649556	86.3433		413	128	282	YES	YES	YES		YES
Draft	H242	ACT	Host-associated	Human_Extra-intestinal	ACRF-BRF of the Australian National University	Illumina MiSeq platform		660782	265.5	459.76	4814789	36.4372	38459	144388	18101	266		ERS3883666		ESCO.0216.01017	A_H242.fasta	4808104	4559	4496	4231206	88.0015		264	129	282	YES	YES	YES		YES
Draft	A3_64	ACT	Host-associated	Poultry_Meat	ACRF-BRF of the Australian National University	Illumina MiSeq platform		652440	277.46	450.71	4971363	36.4138	39375	144581	19269	258		ERS3883667		ESCO.0216.01018	B1_A3_64.fasta	4970299	4808	4738	4343153	87.3821		270	129	281	YES	YES	YES		YES
Draft	E7553	QLD	Environmental	Water	ACRF-BRF of the Australian National University	Illumina MiSeq platform		306210	290.96	478.6	4980939	17.8872	40732	181518	18939	263		ERS3883668		ESCO.0216.01019	B1_E7553.fasta	4978237	4709	4646	4317324	86.724		281	129	282	YES	YES	YES		YES
Draft	B1853	NSW	Host-associated	Bird_Faecal	ACRF-BRF of the Australian National University	Illumina MiSeq platform		858062	264.64	405.9	4532451	50.1004	37420	98815	17774	255		ERS3883669		ESCO.0216.01020	A_B1853.fasta	4532311	4297	4223	3957194	87.3107		256	130	282	YES	YES	YES		YES
Draft	H389	ACT	Host-associated	Human_Faecal	ACRF-BRF of the Australian National University	Illumina MiSeq platform		659374	240.6	408.45	4544564	34.9088	34568	129102	17346	262		ERS3883670		ESCO.0216.01021	A_H389.fasta	4542485	4261	4178	3960322	87.184		261	130	282	YES	YES	YES		YES
Draft	B894	ACT	Host-associated	Bird_Faecal	ACRF-BRF of the Australian National University	Illumina MiSeq platform		605816	279.39	498.34	4915321	34.435	42971	113081	18409	267		ERS3883671		ESCO.0216.01022	B1_B894.fasta	4914976	4648	4566	4313404	87.7604		271	130	282	YES	YES	YES		YES
Draft	26_1_C13	ACT	Host-associated	Human_Intestinal	ACRF-BRF of the Australian National University	Illumina MiSeq platform		773468	273.58	378.37	5089367	41.5779	40622	189666	14583	349		ERS3883672		ESCO.0216.01023	D_26_1_C13.fa	5088518	4761	4681	4372646	85.9316		357	130	282	YES	YES	YES		YES
Draft	M114	NSW	Host-associated	Mammal_Faecal	Broad Institute	Roche 454 GS FLX system		na	na	na	na	na	na	na	na	na	https://www.ncbi.nlm.nih.gov/assembly/GCF_001186315.1/	Esch_coli_M114_V2		ESCO.0216.01024	D_M114.fasta	5348057	5317	5240	4564910	85.3564		373	130	282	YES	YES	YES		YES
Draft	H656	ACT	Host-associated	Human_Faecal	ACRF-BRF of the Australian National University	Illumina MiSeq platform		512244	252.4	454.09	4741612	27.2672	34047	138496	17497	271		ERS3883673		ESCO.0216.01025	A_H656.fasta	4735053	4503	4450	4148991	87.6229		270	131	282	YES	YES	YES		YES
Draft	TA098	VIC	Host-associated	Mammal_Faecal	ACRF-BRF of the Australian National University	Illumina MiSeq platform		529618	276.34	425.51	4958736	29.5145	42711	130536	14415	344		ERS3883674		ESCO.0216.01026	B2_TA098.fa	4958697	4656	4589	4314113	87.0009		345	131	279	YES	YES	YES		YES
Draft	E9432	NSW	Environmental	Water	ACRF-BRF of the Australian National University	Illumina MiSeq platform		591300	284.13	525.98	4218044	39.8303	35444	113927	17575	240		ERS3883675		ESCO.0216.01027	B1_E9432.fasta	4217114	4015	3955	3681387	87.2964		248	132	281	YES	YES	YES		YES
Draft	2H_145_14	ACT	Host-associated	Human_Faecal	ACRF-BRF of the Australian National University	Illumina MiSeq platform		818956	280.54	435.48	5081941	45.2091	39957	173247	19697	258		ERS3883676		ESCO.0216.01028	C_2H_145_14.fasta	5081043	4797	4740	4442791	87.4386		269	132	282	YES	YES	YES		YES
Draft	TA078	WA	Host-associated	Mammal_Faecal	ACRF-BRF of the Australian National University	Illumina MiSeq platform		768540	273.05	477.9	5161169	40.6594	40488	136131	16703	309		ERS3883677		ESCO.0216.01029	B1_TA078.fasta	5155725	4993	4922	4483152	86.9548		314	132	281	YES	YES	YES		YES
Draft	B1735	ACT	Host-associated	Bird_Faecal	ACRF-BRF of the Australian National University	Illumina MiSeq platform		620982	273.52	391.45	4908995	34.6	36535	108839	17916	274		ERS3883678		ESCO.0216.01030	B1_B1735.fasta	4908725	4716	4635	4289979	87.395		279	133	281	YES	YES	YES		YES
Draft	E5415	QLD	Environmental	Water	ACRF-BRF of the Australian National University	Illumina MiSeq platform		460648	280.67	471.07	5133187	25.1871	40601	179327	18803	273		ERS3883679		ESCO.0216.01031	B1_E5415.fasta	5132722	4850	4791	4456610	86.8274		279	133	281	YES	YES	YES		YES
Draft	C3_22	ACT	Host-associated	Poultry_Meat	ACRF-BRF of the Australian National University	Illumina MiSeq platform		1191732	273.36	410.54	5002674	65.1195	43128	171366	18060	277		ERS3883680		ESCO.0216.01032	B1_C3_22.fasta	5002195	4812	4741	4374516	87.4519		283	133	282	YES	YES	YES		YES
Draft	69_1_TC1	ACT	Host-associated	Human_Intestinal	GenoScreen	HiSeq2000		2789798	100	167.31	4845262	57.5779	36448	117465	20885	232		ERS3883681		ESCO.0216.01033	B2_69_1_TC1.fasta	4836192	4535	4477	4240060	87.6735		283	133	281	YES	YES	YES		YES
Draft	TA317	TAS	Host-associated	Mammal_Faecal	ACRF-BRF of the Australian National University	Illumina MiSeq platform		1100640	243.03	349.34	5069645	52.7628	40627	150815	17726	286		ERS3883682		ESCO.0216.01034	B1_TA317.fasta	5068714	4834	4764	4425582	87.3117		289	133	282	YES	YES	YES		YES
Draft	GOOG6	ACT	Environmental	Water	ACRF-BRF of the Australian National University	Illumina MiSeq platform		632668	276.71	404.15	4217574	41.5086	34771	136729	13347	316		ERS3883683		ESCO.0216.01035	B1_GOOG6.fasta	4217514	4013	3947	3665081	86.9015		317	133	281	YES	YES	YES		YES
Draft	E2469	VIC	Environmental	Water	ACRF-BRF of the Australian National University	Illumina MiSeq platform		692836	282.49	463.63	5226553	37.4471	42223	257813	16436	318		ERS3883684		ESCO.0216.01036	B1_E2469.fasta	5224702	5025	4950	4515951	86.4346		333	133	281	YES	YES	YES		YES
Draft	E2712	NSW	Environmental	Water	ACRF-BRF of the Australian National University	Illumina MiSeq platform		2198846	183.4	243.74	4670954	86.3353	39673	106021	12324	379		ERS3883685		ESCO.0216.01037	A_E2712.fasta	4659533	4378	4307	4056348	87.0548		345	133	282	YES	YES	YES		YES
Draft	B1565	WA	Host-associated	Bird_Faecal	ACRF-BRF of the Australian National University	Illumina MiSeq platform		536718	282.1	499.86	5090265	29.7446	38528	162119	14627	348		ERS3883686		ESCO.0216.01038	D_B1565.fa	5089412	4781	4698	4412602	86.7016		356	133	282	YES	YES	YES		YES
Draft	14_1_R13	ACT	Host-associated	Human_Intestinal	ACRF-BRF of the Australian National University	Illumina MiSeq platform		650852	278.27	481.03	4970442	36.4379	39215	113245	13543	367		ERS3883687		ESCO.0216.01039	D_14_1_R13.fa	4969722	4601	4530	4322883	86.9844		373	133	282	YES	YES	YES		YES
Draft	TA058	ACT	Host-associated	Mammal_Faecal	ACRF-BRF of the Australian National University	Illumina MiSeq platform		705324	277.61	414.31	5215725	37.5413	37761	153690	13547	385		ERS3883688		ESCO.0216.01040	D_TA058.fa	5214940	4921	4839	4515708	86.5918		397	133	281	YES	YES	YES		YES
Draft	B1089	TAS	Host-associated	Bird_Faecal	ACRF-BRF of the Australian National University	Illumina MiSeq platform		827596	282.99	471.33	5231124	44.7708	40126	200055	13345	392		ERS3883689		ESCO.0216.01041	D_B1089.fa	5230344	4866	4797	4536611	86.7364		400	133	282	YES	YES	YES		YES
Draft	C1_1	ACT	Host-associated	Poultry_Meat	ACRF-BRF of the Australian National University	Illumina MiSeq platform		1016462	267.75	378.2	5614937	48.4703	43955	223634	18906	297		ERS3883690		ESCO.0216.01042	A_C1_1.fasta	5614369	5457	5387	4834411	86.1078		306	134	282	YES	YES	YES		YES
Draft	H354	ACT	Host-associated	Human_Extra-intestinal	ACRF-BRF of the Australian National University	Illumina MiSeq platform		1569536	247.65	272.52	5321481	73.0427	42033	190768	17447	305		ERS3883691		ESCO.0216.01043	B2_H354.fasta	5321256	5127	5045	4616511	86.756		309	134	282	YES	YES	YES		YES
Draft	C4_53	ACT	Host-associated	Poultry_Meat	ACRF-BRF of the Australian National University	Illumina MiSeq platform		608682	237.46	299.46	5336582	27.0843	43755	144797	17440	306		ERS3883692		ESCO.0216.01044	E_C4_53.fasta	5336400	4964	4898	4612245	86.4299		310	134	282	YES	YES	YES		YES
Draft	W1_67	ACT	Host-associated	Poultry_Meat	ACRF-BRF of the Australian National University	Illumina MiSeq platform		840124	278.22	469.74	5552207	42.0984	52144	186787	17136	324		ERS3883693		ESCO.0216.01045	A_W1_67.fasta	5550399	5399	5327	4768741	85.9171		337	134	282	YES	YES	YES		YES
Draft	E2938	NSW	Environmental	Water	ACRF-BRF of the Australian National University	Illumina MiSeq platform		537182	279.73	436.14	4794479	31.3414	38137	176350	17309	277		ERS3883694		ESCO.0216.01046	B1_E2938.fasta	4793494	4491	4420	4183735	87.2794		287	135	279	YES	YES	YES		YES
Draft	CD_59_LN3	ACT	Host-associated	Human_Extra-intestinal	GenoScreen	HiSeq2000		1811872	100	190.43	5108080	35.4707	43113	165181	17614	290		ERS3883695		ESCO.0216.01047	A_CD_59_LN3.fasta	5098047	4790	4732	4413080	86.5641		360	135	282	YES	YES	YES		YES
Draft	C2_12	ACT	Host-associated	Poultry_Meat	ACRF-BRF of the Australian National University	Illumina MiSeq platform		386276	278.29	486.08	4820185	22.3014	39382	128670	13427	359		ERS3883696		ESCO.0216.01048	A_C2_12.fasta	4819796	4552	4474	4166276	86.4409		361	135	282	YES	YES	YES		YES
Draft	16_3_C13	ACT	Host-associated	Human_Intestinal	ACRF-BRF of the Australian National University	Illumina MiSeq platform		737568	271.6	372.81	4642638	43.1486	38165	118079	12028	386		ERS3883697		ESCO.0216.01049	A_16_3_C13.fa	4641950	4364	4292	4028539	86.7855		394	135	282	YES	YES	YES		YES
Draft	DMG_2015_G2	ACT	Host-associated	Human_Faecal	ACRF-BRF of the Australian National University	Illumina MiSeq platform		829294	259.05	409.97	4857732	44.2241	38844	140902	19354	251		ERS3883698		ESCO.0216.01050	B2_DMG_2015_G2.fasta	4857466	4521	4453	4258128	87.6615		253	136	282	YES	YES	YES		YES
Draft	E2711	NSW	Environmental	Water	ACRF-BRF of the Australian National University	Illumina MiSeq platform		619692	283.59	451.85	4214438	41.6991	31774	117774	16791	251		ERS3883699		ESCO.0216.01051	B1_E2711.fasta	4213607	4034	3971	3683137	87.4105		258	136	281	YES	YES	YES		YES
Draft	67_1_Ti13	ACT	Host-associated	Human_Intestinal	ACRF-BRF of the Australian National University	Illumina MiSeq platform		573438	273.63	394.15	4815351	32.5853	39751	137773	18664	258		ERS3883700		ESCO.0216.01052	D_67_1_Ti13.fasta	4814864	4469	4404	4235222	87.9614		264	136	282	YES	YES	YES		YES
Draft	E3466	NSW	Environmental	Water	ACRF-BRF of the Australian National University	Illumina MiSeq platform		614404	280.23	481.83	4851544	35.4886	38349	108876	18308	265		ERS3883701		ESCO.0216.01053	B1_E3466.fasta	4851152	4589	4506	4231703	87.2309		268	136	281	YES	YES	YES		YES
Draft	E4830	NSW	Environmental	Water	ACRF-BRF of the Australian National University	Illumina MiSeq platform		505994	282.51	479.54	4743546	30.1353	37790	142855	18175	261		ERS3883702		ESCO.0216.01054	B1_E4830.fasta	4740634	4464	4391	4172795	88.0219		287	136	282	YES	YES	YES		YES
Draft	DMG_1993	ACT	Host-associated	Human_Faecal	ACRF-BRF of the Australian National University	Illumina MiSeq platform		724250	264.04	467.5	5010398	38.1668	37277	113360	17042	294		ERS3883703		ESCO.0216.01055	B2_DMG_1993.fasta	5010183	4697	4632	4366395	87.1504		296	136	281	YES	YES	YES		YES
Draft	E8272	QLD	Environmental	Water	ACRF-BRF of the Australian National University	Illumina MiSeq platform		631292	283.65	481.03	4200368	42.631	32692	113961	16869	249		ERS3883704		ESCO.0216.01056	B1_E8272.fasta	4199726	4006	3943	3669289	87.3697		255	137	281	YES	YES	YES		YES
Draft	66_1_AC1	ACT	Host-associated	Human_Intestinal	ACRF-BRF of the Australian National University	Illumina MiSeq platform		1032916	241.27	308.51	4772616	52.217	36434	119388	18499	258		ERS3883705		ESCO.0216.01057	D_66_1_AC1.fasta	4772329	4398	4322	4191673	87.8329		264	137	281	YES	YES	YES		YES
Draft	65_1_AC2	ACT	Host-associated	Human_Intestinal	ACRF-BRF of the Australian National University	Illumina MiSeq platform		512440	285.28	532.9	5327444	27.4407	39679	199435	20412	261		ERS3883706		ESCO.0216.01058	D_65_1_AC2.fasta	5325713	5010	4936	4609067	86.5437		279	137	282	YES	YES	YES		YES
Draft	B1783	QLD	Host-associated	Bird_Faecal	ACRF-BRF of the Australian National University	Illumina MiSeq platform		665764	272.25	437.66	5097445	35.5579	38572	143469	18205	280		ERS3883707		ESCO.0216.01059	B2_B1783.fasta	5097231	4844	4781	4454411	87.3888		282	137	282	YES	YES	YES		YES
Draft	C4_35	ACT	Host-associated	Poultry_Meat	ACRF-BRF of the Australian National University	Illumina MiSeq platform		479666	252.67	421.08	5152285	23.523	38505	136553	18206	283		ERS3883708		ESCO.0216.01060	B2_C4_35.fasta	5151897	4927	4863	4484923	87.0538		290	137	280	YES	YES	YES		YES
Draft	M658539	ACT	Host-associated	Human_Faecal	ACRF-BRF of the Australian National University	Illumina MiSeq platform		1427058	200.27	193.68	5001312	57.1444	39534	96246	16671	300		ERS3883709		ESCO.0216.01061	B2_M658539.fasta	5001231	4855	4779	4360012	87.1788		302	137	282	YES	YES	YES		YES
Draft	H287	ACT	Host-associated	Human_Faecal	ACRF-BRF of the Australian National University	Illumina MiSeq platform		762572	276.08	466.13	5206168	40.4387	41155	99673	17182	303		ERS3883710		ESCO.0216.01062	A_H287.fasta	5205562	5031	4957	4524301	86.9128		310	137	281	YES	YES	YES		YES
Draft	B1317	NSW	Host-associated	Bird_Faecal	ACRF-BRF of the Australian National University	Illumina MiSeq platform		742184	275.18	438.12	4659197	43.8346	35106	201539	14205	328		ERS3883711		ESCO.0216.01063	B2_B1317.fa	4659162	4463	4391	4053276	86.9958		329	137	282	YES	YES	YES		YES
Draft	E5493	QLD	Environmental	Water	ACRF-BRF of the Australian National University	Illumina MiSeq platform		560762	283.26	492.96	5155791	30.8084	46027	183011	16525	312		ERS3883712		ESCO.0216.01064	B1_E5493.fasta	5153647	5005	4942	4478394	86.8976		335	137	278	YES	YES	YES		YES
Draft	W4_40	ACT	Host-associated	Poultry_Meat	ACRF-BRF of the Australian National University	Illumina MiSeq platform		873004	276.95	435.59	5533872	43.6906	41855	202087	16820	329		ERS3883713		ESCO.0216.01065	A_W4_40.fasta	5533010	5324	5270	4747286	85.7993		337	137	282	YES	YES	YES		YES
Draft	A2_47	ACT	Host-associated	Poultry_Meat	ACRF-BRF of the Australian National University	Illumina MiSeq platform		459972	272.4	464.99	4797142	26.119	40174	108182	13706	350		ERS3883714		ESCO.0216.01066	A_A2_47.fasta	4796189	4527	4451	4153327	86.5964		358	137	281	YES	YES	YES		YES
Draft	15_7_TC2	ACT	Host-associated	Human_Intestinal	ACRF-BRF of the Australian National University	Illumina MiSeq platform		681958	259.23	354.99	4886226	36.1801	36758	102170	12995	376		ERS3883715		ESCO.0216.01067	B2_15_7_TC2.fasta	4886104	4541	4471	4261126	87.2091		378	137	280	YES	YES	YES		YES
Draft	B1894	NSW	Host-associated	Bird_Faecal	ACRF-BRF of the Australian National University	Illumina MiSeq platform		560056	279.51	445.81	4553111	34.3812	30852	109332	17312	263		ERS3883716		ESCO.0216.01068	A_B1894.fasta	4549239	4277	4197	3966633	87.1933		263	138	282	YES	YES	YES		YES
Draft	C2_117	ACT	Host-associated	Poultry_Meat	ACRF-BRF of the Australian National University	Illumina MiSeq platform		638016	271.41	448.99	5171723	33.4828	41583	166649	18470	280		ERS3883717		ESCO.0216.01069	B2_C2_117.fasta	5171215	4945	4877	4513130	87.2741		286	138	281	YES	YES	YES		YES
Draft	A4_14	ACT	Host-associated	Poultry_Meat	ACRF-BRF of the Australian National University	Illumina MiSeq platform		659946	275.16	434.97	5150756	35.2552	40555	142856	18010	286		ERS3883718		ESCO.0216.01070	B1_A4_14.fasta	5150509	4985	4913	4504476	87.4569		290	138	281	YES	YES	YES		YES
Draft	C1_111	ACT	Host-associated	Poultry_Meat	ACRF-BRF of the Australian National University	Illumina MiSeq platform		581472	280	505.98	5544451	29.3649	42977	144083	19319	287		ERS3883719		ESCO.0216.01071	E_C1_111.fasta	5542869	5223	5151	4808005	86.7422		298	138	282	YES	YES	YES		YES
Draft	A3_9	ACT	Host-associated	Poultry_Meat	ACRF-BRF of the Australian National University	Illumina MiSeq platform		636812	273.61	453.03	5369848	32.4475	42623	195169	18390	292		ERS3883720		ESCO.0216.01072	E_A3_9.fasta	5369070	5012	4945	4650921	86.6243		299	138	282	YES	YES	YES		YES
Draft	8_1_AC8	ACT	Host-associated	Human_Intestinal	ACRF-BRF of the Australian National University	Illumina MiSeq platform		1228246	269.55	351.7	5360589	61.7607	48948	176723	17869	300		ERS3883721		ESCO.0216.01073	D_8_1_AC8.fasta	5360220	5129	5041	4654687	86.8376		307	138	282	YES	YES	YES		YES
Draft	W3_61	ACT	Host-associated	Poultry_Meat	ACRF-BRF of the Australian National University	Illumina MiSeq platform		886930	279.66	459.64	5602878	44.2699	47268	128710	17346	323		ERS3883722		ESCO.0216.01074	A_W3_61.fasta	5601511	5418	5355	4813037	85.9239		339	138	282	YES	YES	YES		YES
Draft	C1_90	ACT	Host-associated	Poultry_Meat	ACRF-BRF of the Australian National University	Illumina MiSeq platform		861174	279.12	429.77	5476483	43.8915	47260	195381	16545	331		ERS3883723		ESCO.0216.01075	A_C1_90.fasta	5474779	5270	5196	4709115	86.0147		345	138	282	YES	YES	YES		YES
Draft	A4_29	ACT	Host-associated	Poultry_Meat	ACRF-BRF of the Australian National University	Illumina MiSeq platform		960194	276.16	377.65	5554351	47.7404	42148	202497	16482	337		ERS3883724		ESCO.0216.01076	D_A4_29.fasta	5553724	5311	5244	4756503	85.6453		348	138	281	YES	YES	YES		YES
Draft	A3_23	ACT	Host-associated	Poultry_Meat	ACRF-BRF of the Australian National University	Illumina MiSeq platform		406290	265.8	401.32	4997113	21.6109	39693	137533	13653	366		ERS3883725		ESCO.0216.01077	A_A3_23.fasta	4996993	4744	4660	4325710	86.5663		368	138	282	YES	YES	YES		YES
Draft	E5021	NSW	Environmental	Water	ACRF-BRF of the Australian National University	Illumina MiSeq platform		422794	269.64	471.3	4700235	24.2546	33947	103174	15933	295		ERS3883726		ESCO.0216.01078	A_E5021.fasta	4694189	4450	4384	4076645	86.8445		293	139	281	YES	YES	YES		YES
Draft	H472	ACT	Host-associated	Human_Faecal	ACRF-BRF of the Australian National University	Illumina MiSeq platform		918502	262.59	370.73	4833414	49.9004	42310	118547	16274	297		ERS3883727		ESCO.0216.01079	A_H472.fasta	4830634	4530	4456	4201891	86.9843		294	139	282	YES	YES	YES		YES
Draft	C2_46	ACT	Host-associated	Poultry_Meat	ACRF-BRF of the Australian National University	Illumina MiSeq platform		938806	276.58	438.44	5595425	46.4049	44003	193569	16555	338		ERS3883728		ESCO.0216.01080	D_C2_46.fasta	5594378	5350	5276	4797516	85.756		346	139	282	YES	YES	YES		YES
Draft	C3_39	ACT	Host-associated	Poultry_Meat	ACRF-BRF of the Australian National University	Illumina MiSeq platform		706022	280.52	461.66	5674035	34.9052	54790	153634	16837	337		ERS3883729		ESCO.0216.01081	A_C3_39.fasta	5672933	5502	5443	4869116	85.8307		349	139	282	YES	YES	YES		YES
Draft	B1056	NSW	Host-associated	Bird_Faecal	ACRF-BRF of the Australian National University	Illumina MiSeq platform		917800	228.47	314.21	4683507	44.772	36192	123576	11978	391		ERS3883730		ESCO.0216.01082	A_B1056.fasta	4668579	4398	4323	4056368	86.8866		357	139	281	YES	YES	YES		YES
Draft	2_1_P20	ACT	Host-associated	Human_Intestinal	ACRF-BRF of the Australian National University	Illumina MiSeq platform		504838	283.7	540.63	5238727	27.3392	37579	112964	14121	371		ERS3883731		ESCO.0216.01083	B2_2_1_P20.fa	5237640	4938	4876	4527325	86.4383		386	139	281	YES	YES	YES		YES
Draft	M747	TAS	Host-associated	Mammal_Faecal	ACRF-BRF of the Australian National University	Illumina MiSeq platform		672736	237.1	381.12	4427402	36.0269	32699	120312	15480	286		ERS3883732		ESCO.0216.01085	A_M747.fasta	4424618	4192	4133	3844132	86.8805		291	140	280	YES	YES	YES		YES
Draft	A3_18	ACT	Host-associated	Poultry_Meat	ACRF-BRF of the Australian National University	Illumina MiSeq platform		486832	282.24	594.25	4811651	28.5564	36525	128005	14990	321		ERS3883733		ESCO.0216.01086	A_A3_18.fasta	4795841	4656	4590	4180416	87.1675		314	140	281	YES	YES	YES		YES
Draft	B1801	NSW	Host-associated	Bird_Faecal	ACRF-BRF of the Australian National University	Illumina MiSeq platform		382176	275.41	528.03	4578501	22.989	36473	145928	13310	344		ERS3883734		ESCO.0216.01087	A_B1801.fasta	4555722	4279	4212	3978310	87.3256		314	140	280	YES	YES	YES		YES
Draft	A4_11	ACT	Host-associated	Poultry_Meat	ACRF-BRF of the Australian National University	Illumina MiSeq platform		554954	268.89	492.46	4905442	30.4196	37563	112990	13258	370		ERS3883735		ESCO.0216.01088	A_A4_11.fasta	4904501	4668	4586	4233666	86.3221		378	140	282	YES	YES	YES		YES
Draft	E6042	QLD	Environmental	Water	ACRF-BRF of the Australian National University	Illumina MiSeq platform		460552	274.66	433.71	5121947	24.6967	39818	122881	10410	492		ERS3883736		ESCO.0216.01089	E_E6042.fasta	5120861	4686	4607	4407655	86.0725		503	140	282	YES	YES	YES		YES
Draft	24_1_Si1	ACT	Host-associated	Human_Intestinal	ACRF-BRF of the Australian National University	Illumina MiSeq platform		728678	267.24	413.02	4858439	40.0812	38862	103141	17796	273		ERS3883737		ESCO.0216.01090	B1_24_1_Si1.fasta	4858235	4603	4527	4249505	87.4701		277	141	281	YES	YES	YES		YES
Draft	E5060	NSW	Environmental	Water	ACRF-BRF of the Australian National University	Illumina MiSeq platform		534644	281.85	478.27	4707756	32.0088	34810	109910	17501	269		ERS3883738		ESCO.0216.01091	B1_E5060.fasta	4706312	4427	4364	4114608	87.4274		279	141	281	YES	YES	YES		YES
Draft	W3_24	ACT	Host-associated	Poultry_Meat	ACRF-BRF of the Australian National University	Illumina MiSeq platform		1274394	263.72	336.29	5097780	65.9274	35929	117323	18206	280		ERS3883739		ESCO.0216.01092	B1_W3_24.fasta	5097566	4872	4800	4428901	86.8827		283	141	282	YES	YES	YES		YES
Draft	TA403	NSW	Host-associated	Mammal_Faecal	ACRF-BRF of the Australian National University	Illumina MiSeq platform		511564	267.43	493.83	4976976	27.4881	42213	147586	16590	300		ERS3883740		ESCO.0216.01094	B1_TA403.fasta	4967984	4774	4704	4340824	87.376		297	141	281	YES	YES	YES		YES
Draft	C4_36	ACT	Host-associated	Poultry_Meat	ACRF-BRF of the Australian National University	Illumina MiSeq platform		770142	280.16	462.98	5074491	42.5191	38515	137561	17498	290		ERS3883741		ESCO.0216.01095	D_C4_36.fasta	5073298	4755	4687	4395949	86.6487		299	141	282	YES	YES	YES		YES
Draft	B868	NSW	Host-associated	Bird_Faecal	ACRF-BRF of the Australian National University	Illumina MiSeq platform		419648	270.75	525.75	4851037	23.4217	39817	124609	14438	336		ERS3883742		ESCO.0216.01096	A_B868.fasta	4831619	4571	4511	4214068	87.2185		307	141	282	YES	YES	YES		YES
Draft	E8085	NSW	Environmental	Water	ACRF-BRF of the Australian National University	Illumina MiSeq platform		531136	282.65	480.24	5150151	29.1497	41629	147055	16507	312		ERS3883743		ESCO.0216.01097	B1_E8085.fasta	5149284	4952	4874	4461840	86.6497		320	141	281	YES	YES	YES		YES
Draft	37_2_AC20	ACT	Host-associated	Human_Intestinal	ACRF-BRF of the Australian National University	Illumina MiSeq platform		536798	281.25	477.03	4852425	31.1132	36160	93410	17518	277		ERS3883744		ESCO.0216.01098	B1_37_2_AC20.fasta	4851667	4628	4566	4243940	87.4739		286	142	282	YES	YES	YES		YES
Draft	A2_30	ACT	Host-associated	Poultry_Meat	ACRF-BRF of the Australian National University	Illumina MiSeq platform		695894	275.05	497.18	5638673	33.9452	45984	205998	18248	309		ERS3883745		ESCO.0216.01099	D_A2_30.fasta	5637775	5382	5311	4873752	86.4481		317	142	281	YES	YES	YES		YES
Draft	E8660	NSW	Environmental	Water	ACRF-BRF of the Australian National University	Illumina MiSeq platform		672450	278.86	449.41	5365295	34.9504	47895	118974	15507	346		ERS3883746		ESCO.0216.01100	A_E8660.fasta	5361205	5202	5128	4610357	85.9948		348	142	282	YES	YES	YES		YES
Draft	B1921	NSW	Host-associated	Bird_Faecal	ACRF-BRF of the Australian National University	Illumina MiSeq platform		2869832	162.51	197.99	5019319	92.9163	50454	160083	10349	485		ERS3883747		ESCO.0216.01101	A_B1921.fasta	5002114	4816	4727	4289969	85.7631		453	142	282	YES	YES	YES		YES
Draft	DMG_1998	ACT	Host-associated	Human_Faecal	ACRF-BRF of the Australian National University	Illumina MiSeq platform		902210	252.72	415.08	5036908	45.2672	35916	138823	17673	285		ERS3883748		ESCO.0216.01102	B2_DMG_1998.fasta	5036419	4726	4659	4385411	87.074		288	143	282	YES	YES	YES		YES
Draft	C3_43	ACT	Host-associated	Poultry_Meat	ACRF-BRF of the Australian National University	Illumina MiSeq platform		548410	264.78	422.22	5373382	27.0236	40558	140722	18277	294		ERS3883749		ESCO.0216.01103	E_C3_43.fasta	5373220	5059	4990	4665092	86.8212		296	143	282	YES	YES	YES		YES
Draft	H418	ACT	Host-associated	Human_Faecal	ACRF-BRF of the Australian National University	Illumina MiSeq platform		766430	231.97	344.49	5131261	34.6482	36117	115372	16342	314		ERS3883750		ESCO.0216.01105	A_H418.fasta	5130207	4937	4863	4460054	86.9371		320	143	282	YES	YES	YES		YES
Draft	C2_44	ACT	Host-associated	Poultry_Meat	ACRF-BRF of the Australian National University	Illumina MiSeq platform		1015440	275.6	426.42	5600728	49.9677	43023	174466	16048	349		ERS3883751		ESCO.0216.01106	D_C2_44.fasta	5599818	5351	5277	4800401	85.7242		357	143	282	YES	YES	YES		YES
Draft	B1815	VIC	Host-associated	Bird_Faecal	ACRF-BRF of the Australian National University	Illumina MiSeq platform		634738	209.51	202.11	4485606	29.6468	34289	89635	11835	379		ERS3883752		ESCO.0216.01107	A_B1815.fasta	4483388	4220	4153	3865071	86.2087		376	143	281	YES	YES	YES		YES
Draft	23_2_Ti8	ACT	Host-associated	Human_Intestinal	ACRF-BRF of the Australian National University	Illumina MiSeq platform		518248	275.04	372.63	5106559	27.9129	38559	117790	13027	392		ERS3883753		ESCO.0216.01108	B2_23_2_Ti8.fasta	5105968	4757	4682	4412280	86.4142		401	143	282	YES	YES	YES		YES
Draft	C1_3	ACT	Host-associated	Poultry_Meat	ACRF-BRF of the Australian National University	Illumina MiSeq platform		603258	283.23	520.91	4913960	34.7705	38282	207916	12378	397		ERS3883754		ESCO.0216.01109	A_C1_3.fasta	4912947	4640	4566	4218231	85.8595		409	143	282	YES	YES	YES		YES
Draft	E4068	NSW	Environmental	Water	ACRF-BRF of the Australian National University	Illumina MiSeq platform		970730	277.38	419.43	5174770	52.0334	40204	215026	11057	468		ERS3883755		ESCO.0216.01110	E_E4068.fasta	5174015	4759	4680	4464334	86.2837		479	143	282	YES	YES	YES		YES
Draft	C1_102	ACT	Host-associated	Poultry_Meat	ACRF-BRF of the Australian National University	Illumina MiSeq platform		964542	275.6	408.71	5317928	49.9871	37434	174764	18401	289		ERS3883756		ESCO.0216.01111	E_C1_102.fasta	5317691	4938	4865	4617056	86.8245		292	144	282	YES	YES	YES		YES
Draft	2H_315_15	ACT	Host-associated	Human_Faecal	ACRF-BRF of the Australian National University	Illumina MiSeq platform		646006	276.77	458.82	4604686	38.8289	35958	126893	15556	296		ERS3883757		ESCO.0216.01112	A_2H_315_15.fasta	4597026	4334	4267	4009243	87.2138		294	144	282	YES	YES	YES		YES
Draft	W1_2	ACT	Host-associated	Poultry_Meat	ACRF-BRF of the Australian National University	Illumina MiSeq platform		792770	281.94	503.42	5496872	40.662	47047	147022	11105	495		ERS3883758		ESCO.0216.01113	A_W1_2.fasta	5495116	5382	5306	4671656	85.0147		508	145	282	YES	YES	YES		YES
Draft	H157	ACT	Host-associated	Human_Faecal	ACRF-BRF of the Australian National University	Illumina MiSeq platform		645666	264.03	487.29	4701172	36.2623	33910	134134	15776	298		ERS3883759		ESCO.0216.01114	A_H157.fasta	4692004	4402	4341	4098562	87.3521		293	146	282	YES	YES	YES		YES
Draft	8_2_Ti16_redo	ACT	Host-associated	Human_Intestinal	ACRF-BRF of the Australian National University	Illumina MiSeq platform		814484	263.33	381.76	5154088	41.6132	40273	148411	17296	298		ERS3883760		ESCO.0216.01115	A_8_2_Ti16_redo.fasta	5153980	4913	4834	4468630	86.7025		301	146	282	YES	YES	YES		YES
Draft	C2_53	ACT	Host-associated	Poultry_Meat	ACRF-BRF of the Australian National University	Illumina MiSeq platform		792284	269.33	443.7	5545116	38.4818	47734	155368	15533	357		ERS3883761		ESCO.0216.01116	A_C2_53.fasta	5543581	5314	5233	4744201	85.5801		369	146	282	YES	YES	YES		YES
Draft	68_2_Ti3	ACT	Host-associated	Human_Intestinal	ACRF-BRF of the Australian National University	Illumina MiSeq platform		784120	258.31	328.1	4827748	41.9546	35196	109064	17429	277		ERS3883762		ESCO.0216.01117	B1_68_2_Ti3.fasta	4827420	4574	4503	4234024	87.7078		282	147	281	YES	YES	YES		YES
Draft	TA338	QLD	Host-associated	Mammal_Faecal	ACRF-BRF of the Australian National University	Illumina MiSeq platform		612310	262.46	481.92	5166224	31.1072	37893	128981	17693	292		ERS3883763		ESCO.0216.01118	A_TA338.fasta	5165492	4857	4788	4491026	86.9429		299	147	281	YES	YES	YES		YES
Draft	A1_40	ACT	Host-associated	Poultry_Meat	ACRF-BRF of the Australian National University	Illumina MiSeq platform		748208	274.23	457.6	5224487	39.273	37226	146255	16692	313		ERS3883764		ESCO.0216.01119	D_A1_40.fasta	5223941	4867	4792	4520316	86.5308		320	147	282	YES	YES	YES		YES
Draft	16_4_Ti11	ACT	Host-associated	Human_Intestinal	ACRF-BRF of the Australian National University	Illumina MiSeq platform		626338	278.79	420.21	4636028	37.6652	32836	105402	11857	391		ERS3883765		ESCO.0216.01120	A_16_4_Ti11.fa	4634825	4357	4290	4021278	86.7622		400	147	282	YES	YES	YES		YES
Draft	A4_32	ACT	Host-associated	Poultry_Meat	ACRF-BRF of the Australian National University	Illumina MiSeq platform		591020	278.49	530.62	5351344	30.7573	34318	173652	17958	298		ERS3883766		ESCO.0216.01121	E_A4_32.fasta	5351046	4997	4928	4635837	86.6342		303	148	282	YES	YES	YES		YES
Draft	B1751	QLD	Host-associated	Bird_Faecal	ACRF-BRF of the Australian National University	Illumina MiSeq platform		446724	264.77	520.7	4765512	24.8198	31096	129406	13349	357		ERS3883767		ESCO.0216.01122	A_B1751.fasta	4740619	4481	4399	4129806	87.1153		328	148	281	YES	YES	YES		YES
Draft	C2_18	ACT	Host-associated	Poultry_Meat	ACRF-BRF of the Australian National University	Illumina MiSeq platform		302986	280.77	569.49	4885875	17.4113	38071	195871	13572	360		ERS3883768		ESCO.0216.01124	A_C2_18.fasta	4884758	4614	4554	4224220	86.4776		370	148	281	YES	YES	YES		YES
Draft	W2_76	ACT	Host-associated	Poultry_Meat	ACRF-BRF of the Australian National University	Illumina MiSeq platform		810158	268.05	353.41	5624310	38.6115	41809	134898	15283	368		ERS3883769		ESCO.0216.01125	D_W2_76.fasta	5623584	5366	5296	4819783	85.7066		374	148	282	YES	YES	YES		YES
Draft	B771	NSW	Host-associated	Bird_Faecal	ACRF-BRF of the Australian National University	Illumina MiSeq platform		688256	281.71	490.13	5133764	37.7673	37754	172295	12521	410		ERS3883770		ESCO.0216.01126	D_B771.fa	5132604	4776	4701	4411451	85.9496		423	148	282	YES	YES	YES		YES
Draft	42_1_R2	ACT	Host-associated	Human_Intestinal	ACRF-BRF of the Australian National University	Illumina MiSeq platform		649380	258.39	386.29	4698146	35.7148	33918	96119	16961	277		ERS3883771		ESCO.0216.01128	A_42_1_R2.fasta	4698110	4400	4328	4108829	87.4571		278	150	281	YES	YES	YES		YES
Draft	M660876	ACT	Host-associated	Human_Faecal	ACRF-BRF of the Australian National University	Illumina MiSeq platform		1420354	245.73	278.98	5369664	64.9991	34256	127806	16029	335		ERS3883772		ESCO.0216.01129	B2_M660876.fasta	5369204	5153	5072	4653360	86.6676		340	150	282	YES	YES	YES		YES
Draft	A4_28b	ACT	Host-associated	Poultry_Meat	ACRF-BRF of the Australian National University	Illumina MiSeq platform		718490	277.01	458.64	5764924	34.5241	43767	202997	17364	332		ERS3883773		ESCO.0216.01130	A_A4_28b.fasta	5764352	5586	5514	4930048	85.5265		341	150	282	YES	YES	YES		YES
Draft	B1925	NSW	Host-associated	Bird_Faecal	ACRF-BRF of the Australian National University	Illumina MiSeq platform		409688	271.68	414.2	4634498	24.0164	31776	101798	15872	292		ERS3883774		ESCO.0216.01131	A_B1925.fasta	4630683	4324	4258	4043599	87.3219		294	151	282	YES	YES	YES		YES
Draft	B1864	NSW	Host-associated	Bird_Faecal	ACRF-BRF of the Australian National University	Illumina MiSeq platform		584654	282.3	425.98	4897216	33.7024	34219	98157	17244	284		ERS3883775		ESCO.0216.01132	A_B1864.fasta	4894207	4681	4608	4252633	86.8912		284	152	282	YES	YES	YES		YES
Draft	TA097	VIC	Host-associated	Mammal_Faecal	ACRF-BRF of the Australian National University	Illumina MiSeq platform		508880	280.24	433.43	5129823	27.7999	37023	133322	14210	361		ERS3883776		ESCO.0216.01133	B1_TA097.fasta	5117606	4900	4834	4423370	86.4344		341	152	282	YES	YES	YES		YES
Draft	B1914	NSW	Host-associated	Bird_Faecal	ACRF-BRF of the Australian National University	Illumina MiSeq platform		626700	263.71	503.23	4682230	35.2967	37431	101917	12420	377		ERS3883777		ESCO.0216.01134	A_B1914.fasta	4663025	4400	4333	4049323	86.839		352	152	281	YES	YES	YES		YES
Draft	H034	ACT	Host-associated	Human_Extra-intestinal	ACRF-BRF of the Australian National University	Illumina MiSeq platform		813040	273.47	434.41	4900330	45.3729	35801	136247	16555	296		ERS3883778		ESCO.0216.01135	A_H034.fasta	4895288	4679	4609	4266060	87.1463		299	153	282	YES	YES	YES		YES
Draft	A4_33	ACT	Host-associated	Poultry_Meat	ACRF-BRF of the Australian National University	Illumina MiSeq platform		457272	224.49	288.37	4722495	21.737	33312	97750	11164	423		ERS3883779		ESCO.0216.01136	A_A4_33.fasta	4722284	4464	4390	4060653	85.9892		427	153	282	YES	YES	YES		YES
Draft	68_3_TC19	ACT	Host-associated	Human_Intestinal	ACRF-BRF of the Australian National University	Illumina MiSeq platform		698540	260.05	331.55	4796475	37.8727	36271	94430	16259	295		ERS3883780		ESCO.0216.01137	D_68_3_TC19.fasta	4796242	4456	4376	4197349	87.5133		300	154	279	YES	YES	YES		YES
Draft	W1_76	ACT	Host-associated	Poultry_Meat	ACRF-BRF of the Australian National University	Illumina MiSeq platform		776298	274.6	442.04	5381564	39.6114	41534	141922	15599	345		ERS3883781		ESCO.0216.01138	D_W1_76.fasta	5381358	4995	4916	4640880	86.2399		347	154	281	YES	YES	YES		YES
Draft	E8382	NSW	Environmental	Water	ACRF-BRF of the Australian National University	Illumina MiSeq platform		726978	279.69	479.71	5629457	36.1187	45922	137278	17483	322		ERS3883782		ESCO.0216.01139	A_E8382.fasta	5623253	5505	5432	4835208	85.986		350	154	282	YES	YES	YES		YES
Draft	H1513189	NSW	Environmental	Water	ACRF-BRF of the Australian National University	Illumina MiSeq platform		660282	250.44	272.3	4916194	33.636	34803	142031	13848	355		ERS3883783		ESCO.0216.01140	A_H1513189.fasta	4915959	4637	4572	4217350	85.789		361	154	281	YES	YES	YES		YES
Draft	14_4_DC7	ACT	Host-associated	Human_Intestinal	ACRF-BRF of the Australian National University	Illumina MiSeq platform		720796	274.53	483.88	4961829	39.8805	32889	111104	11870	418		ERS3883784		ESCO.0216.01141	D_14_4_DC7.fasta	4961228	4594	4524	4315244	86.9794		423	154	281	YES	YES	YES		YES
Draft	B1928	NSW	Host-associated	Bird_Faecal	ACRF-BRF of the Australian National University	Illumina MiSeq platform		546568	277.07	359.88	4823112	31.3983	33105	96211	15918	303		ERS3883785		ESCO.0216.01142	A_B1928.fasta	4818984	4618	4557	4211358	87.391		304	155	282	YES	YES	YES		YES
Draft	7_14_25	ACT	Host-associated	Human_Intestinal	ACRF-BRF of the Australian National University	Illumina MiSeq platform		638258	221.4	303.7	4814555	29.3507	34262	101695	15734	306		ERS3883786		ESCO.0216.01143	C_7_14_25.fasta	4814445	4573	4500	4223189	87.7191		307	155	282	YES	YES	YES		YES
Draft	H002	ACT	Host-associated	Human_Extra-intestinal	ACRF-BRF of the Australian National University	Illumina MiSeq platform		1118150	238.21	440.86	4915577	54.1858	32487	116192	9812	501		ERS3883787		ESCO.0216.01144	A_H002.fasta	4870878	4651	4571	4236409	86.9742		370	155	282	YES	YES	YES		YES
Draft	C3_8	ACT	Host-associated	Poultry_Meat	ACRF-BRF of the Australian National University	Illumina MiSeq platform		358280	274.61	533.28	5241350	18.7714	34740	150322	13685	383		ERS3883788		ESCO.0216.01145	C_C3_8.fasta	5240956	4937	4863	4537958	86.5865		387	155	281	YES	YES	YES		YES
Draft	B1867	NSW	Host-associated	Bird_Faecal	ACRF-BRF of the Australian National University	Illumina MiSeq platform		373022	265.22	542.82	4685680	21.1139	31246	137836	13162	356		ERS3883789		ESCO.0216.01146	A_B1867.fasta	4668995	4353	4278	4060983	86.9777		337	156	281	YES	YES	YES		YES
Draft	B1883	NSW	Host-associated	Bird_Faecal	ACRF-BRF of the Australian National University	Illumina MiSeq platform		1167142	218.63	328.21	4693382	54.3685	31775	106044	11228	418		ERS3883790		ESCO.0216.01147	A_B1883.fasta	4681205	4457	4386	4077991	87.1141		376	156	281	YES	YES	YES		YES
Draft	67_3_Ti10	ACT	Host-associated	Human_Intestinal	ACRF-BRF of the Australian National University	Illumina MiSeq platform		627720	272.27	387.9	4970260	34.3864	32926	96733	16791	296		ERS3883791		ESCO.0216.01148	D_67_3_Ti10.fasta	4969533	4623	4560	4355531	87.6447		304	157	281	YES	YES	YES		YES
Draft	B1832	ACT	Host-associated	Bird_Faecal	ACRF-BRF of the Australian National University	Illumina MiSeq platform		678364	263.67	487.85	4877047	36.6747	32892	124882	12410	393		ERS3883792		ESCO.0216.01149	B1_B1832.fasta	4859058	4559	4492	4229383	87.0412		362	157	282	YES	YES	YES		YES
Draft	C4_48	ACT	Host-associated	Poultry_Meat	ACRF-BRF of the Australian National University	Illumina MiSeq platform		778822	273.67	489.26	5635374	37.8218	39511	151492	15524	363		ERS3883793		ESCO.0216.01150	A_C4_48.fasta	5633909	5455	5391	4826367	85.6664		380	157	282	YES	YES	YES		YES
Draft	A4_3	ACT	Host-associated	Poultry_Meat	ACRF-BRF of the Australian National University	Illumina MiSeq platform		688978	277.64	466.54	5151953	37.1292	33774	112671	16947	304		ERS3883794		ESCO.0216.01151	B1_A4_3.fasta	5151536	4867	4803	4480619	86.9764		310	158	282	YES	YES	YES		YES
Draft	E2726	NSW	Environmental	Water	ACRF-BRF of the Australian National University	Illumina MiSeq platform		522508	266.87	508.45	4856240	28.7139	34304	104095	12713	382		ERS3883795		ESCO.0216.01153	A_E2726.fasta	4845763	4581	4513	4193575	86.5411		375	158	282	YES	YES	YES		YES
Draft	6_1_TC16	ACT	Host-associated	Human_Intestinal	ACRF-BRF of the Australian National University	Illumina MiSeq platform		556092	283.33	508.41	5045632	31.2265	35767	103508	12839	393		ERS3883796		ESCO.0216.01154	B2_6_1_TC16.fa	5043854	4749	4677	4386966	86.9765		406	158	282	YES	YES	YES		YES
Draft	C2_110	ACT	Host-associated	Poultry_Meat	ACRF-BRF of the Australian National University	Illumina MiSeq platform		775956	266.5	424.66	5152001	40.1382	30358	116236	16304	316		ERS3883797		ESCO.0216.01155	B2_C2_110.fasta	5151290	4927	4855	4485007	87.0657		325	159	282	YES	YES	YES		YES
Draft	C2_34	ACT	Host-associated	Poultry_Meat	ACRF-BRF of the Australian National University	Illumina MiSeq platform		429116	268.3	425.97	4851902	23.7292	31920	95736	14703	330		ERS3883798		ESCO.0216.01156	B1_C2_34.fasta	4851437	4616	4548	4239955	87.3959		335	159	280	YES	YES	YES		YES
Draft	C3_9	ACT	Host-associated	Poultry_Meat	ACRF-BRF of the Australian National University	Illumina MiSeq platform		722414	274.28	398.19	5329516	37.1786	37644	116324	12252	435		ERS3883799		ESCO.0216.01157	A_C3_9.fasta	5329009	5147	5058	4542199	85.2353		441	159	282	YES	YES	YES		YES
Draft	B1573	WA	Host-associated	Bird_Faecal	ACRF-BRF of the Australian National University	Illumina MiSeq platform		469498	250.75	437.43	5011106	23.4931	34734	126536	15858	316		ERS3883800		ESCO.0216.01158	B2_B1573.fasta	5010363	4721	4659	4359303	87.0057		323	160	282	YES	YES	YES		YES
Draft	TA137	QLD	Host-associated	Mammal_Faecal	ACRF-BRF of the Australian National University	Illumina MiSeq platform		500494	256.57	443.6	5162290	24.875	32793	130416	15410	335		ERS3883801		ESCO.0216.01159	A_TA137.fasta	5157310	4856	4775	4478746	86.8427		334	160	281	YES	YES	YES		YES
Draft	E5476	QLD	Environmental	Water	ACRF-BRF of the Australian National University	Illumina MiSeq platform		489750	282.82	549.06	5425241	25.5309	38421	135684	17061	318		ERS3883802		ESCO.0216.01160	B1_E5476.fasta	5423210	5225	5163	4700591	86.6754		338	160	282	YES	YES	YES		YES
Draft	B1696	ACT	Host-associated	Bird_Faecal	ACRF-BRF of the Australian National University	Illumina MiSeq platform		428998	243.47	431.33	4630082	22.5586	33956	96427	11964	387		ERS3883803		ESCO.0216.01161	A_B1696.fasta	4616441	4353	4273	3999088	86.6271		368	160	279	YES	YES	YES		YES
Draft	6_14_6B	ACT	Host-associated	Human_Intestinal	ACRF-BRF of the Australian National University	Illumina MiSeq platform		567310	234.19	381.6	5057395	26.2701	33491	107279	16527	306		ERS3883804		ESCO.0216.01162	E_6_14_6B.fasta	5056856	4742	4670	4426568	87.536		311	161	282	YES	YES	YES		YES
Draft	B1877	QLD	Host-associated	Bird_Faecal	ACRF-BRF of the Australian National University	Illumina MiSeq platform		390692	255.29	469.65	4760893	20.9498	31829	117249	12696	375		ERS3883805		ESCO.0216.01163	A_B1877.fasta	4741857	4446	4379	4141900	87.3476		348	161	282	YES	YES	YES		YES
Draft	E7355	NSW	Environmental	Water	ACRF-BRF of the Australian National University	Illumina MiSeq platform		553126	278.85	514.05	5142260	29.9944	34860	139239	14819	347		ERS3883806		ESCO.0216.01164	B1_E7355.fasta	5141048	4921	4848	4435105	86.2685		359	161	282	YES	YES	YES		YES
Draft	9_5_R1	ACT	Host-associated	Human_Intestinal	ACRF-BRF of the Australian National University	Illumina MiSeq platform		554416	265.79	433.24	4845428	30.4118	33826	120318	12329	393		ERS3883807		ESCO.0216.01166	B2_9_5_R1.fa	4845208	4534	4463	4212392	86.9393		396	162	281	YES	YES	YES		YES
Draft	Hinze_Dam1	QLD	Environmental	Water	ACRF-BRF of the Australian National University	Illumina MiSeq platform		1056658	117.11	194.01	4222989	29.3028	30810	130422	10800	391		ERS3883808		ESCO.0216.01167	B1_Hinze_Dam1.fasta	4222504	4018	3953	3636988	86.1334		400	162	281	YES	YES	YES		YES
Draft	16_1_Ti5	ACT	Host-associated	Human_Intestinal	ACRF-BRF of the Australian National University	Illumina MiSeq platform		729924	260.91	384.46	4633779	41.0992	30391	90573	10652	435		ERS3883809		ESCO.0216.01168	A_16_1_Ti5.fa	4633599	4352	4286	4017019	86.6933		439	162	280	YES	YES	YES		YES
Draft	11_1_Ti6	ACT	Host-associated	Human_Intestinal	ACRF-BRF of the Australian National University	Illumina MiSeq platform		799602	271.19	416.81	5158146	42.0391	34674	129913	11723	440		ERS3883810		ESCO.0216.01169	D_11_1_Ti6.fa	5157329	4850	4762	4461877	86.5153		447	162	282	YES	YES	YES		YES
Draft	B1768	TAS	Host-associated	Bird_Faecal	ACRF-BRF of the Australian National University	Illumina MiSeq platform		365292	251.04	471.52	4478068	20.4782	31738	89582	12302	364		ERS3883811		ESCO.0216.01170	A_B1768.fasta	4462560	4234	4163	3892373	87.2229		337	163	281	YES	YES	YES		YES
Draft	H375	ACT	Host-associated	Human_Faecal	ACRF-BRF of the Australian National University	Illumina MiSeq platform		436644	272.92	529.04	4814245	24.7534	29621	158479	13874	347		ERS3883812		ESCO.0216.01171	A_H375.fasta	4796208	4550	4487	4176265	87.0743		337	163	280	YES	YES	YES		YES
Draft	H604	ACT	Host-associated	Human_Faecal	ACRF-BRF of the Australian National University	Illumina MiSeq platform		392860	265.39	526.01	4854993	21.475	34268	90678	14364	338		ERS3883813		ESCO.0216.01172	A_H604.fasta	4846519	4621	4551	4214676	86.963		338	163	282	YES	YES	YES		YES
Draft	A4_16	ACT	Host-associated	Poultry_Meat	ACRF-BRF of the Australian National University	Illumina MiSeq platform		790342	276.19	466.02	5744777	37.997	36901	133073	16556	347		ERS3883814		ESCO.0216.01173	D_A4_16.fasta	5743734	5486	5425	4895798	85.2372		355	163	282	YES	YES	YES		YES
Draft	B1734	QLD	Host-associated	Bird_Faecal	ACRF-BRF of the Australian National University	Illumina MiSeq platform		304604	269.68	556.94	4750266	17.2928	31513	135111	10747	442		ERS3883815		ESCO.0216.01174	B1_B1734.fasta	4701411	4441	4369	4083477	86.8564		375	163	280	YES	YES	YES		YES
Draft	1_3_Ti10	ACT	Host-associated	Human_Intestinal	ACRF-BRF of the Australian National University	Illumina MiSeq platform		446208	277	508.82	4857669	25.4442	31555	100887	10867	447		ERS3883816		ESCO.0216.01175	D_1_3_Ti10.fa	4857023	4517	4435	4197726	86.4259		454	163	282	YES	YES	YES		YES
Draft	C2_58	ACT	Host-associated	Poultry_Meat	ACRF-BRF of the Australian National University	Illumina MiSeq platform		463782	265.48	463.69	5576414	22.0796	36657	130975	15404	362		ERS3883817		ESCO.0216.01176	A_C2_58.fasta	5575634	5398	5329	4787420	85.8632		369	164	282	YES	YES	YES		YES
Draft	W4_68	ACT	Host-associated	Poultry_Meat	ACRF-BRF of the Australian National University	Illumina MiSeq platform		708314	276.08	469.64	5598518	34.9291	40548	129279	15296	366		ERS3883818		ESCO.0216.01177	A_W4_68.fasta	5596763	5369	5302	4790937	85.6019		382	164	282	YES	YES	YES		YES
Draft	4_1_C3	ACT	Host-associated	Human_Intestinal	ACRF-BRF of the Australian National University	Illumina MiSeq platform		662534	280	454.92	5282355	35.1187	33682	137970	12060	438		ERS3883819		ESCO.0216.01178	D_4_1_C3.fa	5281220	5004	4927	4568926	86.5127		449	164	282	YES	YES	YES		YES
Draft	B1857	NSW	Host-associated	Bird_Faecal	ACRF-BRF of the Australian National University	Illumina MiSeq platform		445914	267.7	525.11	5025579	23.7527	35025	124519	12110	415		ERS3883820		ESCO.0216.01180	A_B1857.fasta	5006698	4817	4736	4346673	86.8172		385	165	280	YES	YES	YES		YES
Draft	2H_276_5	ACT	Host-associated	Human_Faecal	ACRF-BRF of the Australian National University	Illumina MiSeq platform		515168	272.99	455.03	5291227	26.579	35315	119243	12689	417		ERS3883821		ESCO.0216.01181	B2_2H_276_5.fasta	5290974	5063	4987	4573347	86.4368		422	165	282	YES	YES	YES		YES
Draft	B531	NSW	Host-associated	Bird_Faecal	ACRF-BRF of the Australian National University	Illumina MiSeq platform		626438	275.15	485.78	5375892	32.0625	34981	248168	12302	437		ERS3883822		ESCO.0216.01182	B1_B531.fasta	5362587	5140	5073	4610062	85.9671		425	165	281	YES	YES	YES		YES
Draft	A4_49	ACT	Host-associated	Poultry_Meat	ACRF-BRF of the Australian National University	Illumina MiSeq platform		676158	221.07	290.16	5155565	28.9936	38773	165041	10652	484		ERS3883823		ESCO.0216.01183	A_A4_49.fasta	5155413	4997	4918	4375668	84.8752		488	165	281	YES	YES	YES		YES
Draft	B1503	ACT	Host-associated	Bird_Faecal	ACRF-BRF of the Australian National University	Illumina MiSeq platform		597176	257.94	431.64	4962966	31.037	32064	114258	14904	333		ERS3883824		ESCO.0216.01184	B1_B1503.fasta	4962451	4707	4643	4310027	86.8528		342	166	282	YES	YES	YES		YES
Draft	C4_41	ACT	Host-associated	Poultry_Meat	ACRF-BRF of the Australian National University	Illumina MiSeq platform		806688	278.99	460.84	5664185	39.7335	36903	118936	15734	360		ERS3883825		ESCO.0216.01185	D_C4_41.fasta	5663724	5400	5329	4881580	86.1903		367	166	282	YES	YES	YES		YES
Draft	W1_66	ACT	Host-associated	Poultry_Meat	ACRF-BRF of the Australian National University	Illumina MiSeq platform		609786	282.02	499.81	5537312	31.0569	41355	124479	14649	378		ERS3883826		ESCO.0216.01186	A_W1_66.fasta	5533955	5343	5267	4730422	85.48		405	166	281	YES	YES	YES		YES
Draft	M471	QLD	Host-associated	Mammal_Faecal	ACRF-BRF of the Australian National University	Illumina MiSeq platform		500908	264.62	527.72	4981495	26.6085	30132	130306	14566	342		ERS3883827		ESCO.0216.01187	B1_M471.fasta	4967146	4769	4697	4349244	87.5602		333	167	282	YES	YES	YES		YES
Draft	B1699	QLD	Host-associated	Bird_Faecal	ACRF-BRF of the Australian National University	Illumina MiSeq platform		422806	280.34	542.11	4939942	23.9941	32498	138475	14879	332		ERS3883828		ESCO.0216.01188	D_B1699.fasta	4938615	4560	4502	4308077	87.2325		344	168	282	YES	YES	YES		YES
Draft	E4150	NSW	Environmental	Water	ACRF-BRF of the Australian National University	Illumina MiSeq platform		613478	281.02	493.94	4789389	35.9962	30789	119171	13963	343		ERS3883829		ESCO.0216.01189	B1_E4150.fasta	4788674	4510	4441	4171191	87.1053		350	168	281	YES	YES	YES		YES
Draft	A4_35	ACT	Host-associated	Poultry_Meat	ACRF-BRF of the Australian National University	Illumina MiSeq platform		535986	269.74	488.75	4847327	29.8261	28266	96118	12397	391		ERS3883830		ESCO.0216.01190	A_A4_35.fasta	4831472	4596	4525	4188179	86.6854		363	168	280	YES	YES	YES		YES
Draft	B1859	NSW	Host-associated	Bird_Faecal	ACRF-BRF of the Australian National University	Illumina MiSeq platform		758626	259.72	403.16	4640575	42.4582	29222	109864	14412	322		ERS3883831		ESCO.0216.01191	A_B1859.fasta	4640032	4375	4301	4034948	86.9595		328	169	281	YES	YES	YES		YES
Draft	C2_45	ACT	Host-associated	Poultry_Meat	ACRF-BRF of the Australian National University	Illumina MiSeq platform		971258	274.5	453.38	5623389	47.411	38361	143705	16491	341		ERS3883832		ESCO.0216.01192	D_C2_45.fasta	5622698	5385	5304	4842867	86.1307		351	169	282	YES	YES	YES		YES
Draft	10_1_R6	ACT	Host-associated	Human_Intestinal	ACRF-BRF of the Australian National University	Illumina MiSeq platform		627650	251.76	381.03	4894572	32.2842	29471	107330	11330	432		ERS3883833		ESCO.0216.01193	B2_10_1_R6.fasta	4894490	4558	4484	4241385	86.6563		434	169	281	YES	YES	YES		YES
Draft	B1814	ACT	Host-associated	Bird_Faecal	ACRF-BRF of the Australian National University	Illumina MiSeq platform		407756	278.85	489.23	4625190	24.5834	28707	99063	14454	320		ERS3883834		ESCO.0216.01194	A_B1814.fasta	4617882	4310	4236	4015707	86.9599		319	170	281	YES	YES	YES		YES
Draft	70_1_AC3	ACT	Host-associated	Human_Intestinal	ACRF-BRF of the Australian National University	Illumina MiSeq platform		432358	268.45	452.99	5394719	21.5148	35338	137759	16599	325		ERS3883835		ESCO.0216.01195	D_70_1_AC3.fasta	5393734	5210	5128	4686747	86.8924		332	170	282	YES	YES	YES		YES
Draft	B1825	ACT	Host-associated	Bird_Faecal	ACRF-BRF of the Australian National University	Illumina MiSeq platform		605154	227.04	352.86	4691680	29.2846	27705	110240	11144	421		ERS3883836		ESCO.0216.01196	A_B1825.fasta	4674105	4461	4385	4060279	86.8675		381	170	282	YES	YES	YES		YES
Draft	W3_63	ACT	Host-associated	Poultry_Meat	ACRF-BRF of the Australian National University	Illumina MiSeq platform		754334	279.83	461.12	5470569	38.5856	38859	126455	14136	387		ERS3883837		ESCO.0216.01197	A_W3_63.fasta	5468546	5257	5181	4701262	85.9691		406	170	282	YES	YES	YES		YES
Draft	H621	ACT	Host-associated	Human_Faecal	ACRF-BRF of the Australian National University	Illumina MiSeq platform		344198	266.97	511.91	4676873	19.6479	26966	90830	14435	324		ERS3883838		ESCO.0216.01198	A_H621.fasta	4671426	4373	4313	4085726	87.4621		328	171	279	YES	YES	YES		YES
Draft	C1_38	ACT	Host-associated	Poultry_Meat	ACRF-BRF of the Australian National University	Illumina MiSeq platform		601764	268.58	488.46	5282193	30.5975	35639	134663	11843	446		ERS3883839		ESCO.0216.01199	A_C1_38.fasta	5263580	4957	4896	4509707	85.6776		423	171	281	YES	YES	YES		YES
Draft	W3_58	ACT	Host-associated	Poultry_Meat	ACRF-BRF of the Australian National University	Illumina MiSeq platform		665638	275.44	394.31	5253131	34.9017	34831	113702	13861	379		ERS3883840		ESCO.0216.01200	A_W3_58.fasta	5251698	5102	5044	4474938	85.2094		391	172	281	YES	YES	YES		YES
Draft	2H_68_14	ACT	Host-associated	Human_Faecal	ACRF-BRF of the Australian National University	Illumina MiSeq platform		333660	270.31	497.68	5148253	17.5189	31170	114726	11808	436		ERS3883841		ESCO.0216.01201	B2_2H_68_14.fasta	5148070	4894	4814	4426968	85.9928		438	172	280	YES	YES	YES		YES
Draft	A2_31	ACT	Host-associated	Poultry_Meat	ACRF-BRF of the Australian National University	Illumina MiSeq platform		543522	274.77	469.27	5625021	26.5499	36751	124374	15040	374		ERS3883842		ESCO.0216.01203	A_A2_31.fasta	5623703	5461	5392	4816683	85.6497		387	173	282	YES	YES	YES		YES
Draft	B1675	ACT	Host-associated	Bird_Faecal	ACRF-BRF of the Australian National University	Illumina MiSeq platform		667210	285.81	492.9	5593676	34.0912	37721	106934	14605	383		ERS3883843		ESCO.0216.01204	A_B1675.fasta	5592145	5393	5332	4780272	85.4819		400	173	281	YES	YES	YES		YES
Draft	B1803	NSW	Host-associated	Bird_Faecal	ACRF-BRF of the Australian National University	Illumina MiSeq platform		347156	264.54	548.63	4778054	19.2205	27217	141314	7110	672		ERS3883844		ESCO.0216.01205	A_B1803.fasta	4573295	4327	4265	3950946	86.3917		400	173	282	YES	YES	YES		YES
Draft	7_3_R4	ACT	Host-associated	Human_Intestinal	ACRF-BRF of the Australian National University	Illumina MiSeq platform		562744	274.23	427.64	4809522	32.0866	28870	83862	10594	454		ERS3883845		ESCO.0216.01206	D_7_3_R4.fa	4809262	4454	4388	4166270	86.6301		461	173	282	YES	YES	YES		YES
Draft	B1940	VIC	Host-associated	Bird_Faecal	ACRF-BRF of the Australian National University	Illumina MiSeq platform		487262	259.23	513.45	4576483	27.6004	27720	109431	11586	395		ERS3883846		ESCO.0216.01208	A_B1940.fasta	4561484	4311	4252	3966020	86.9458		370	174	282	YES	YES	YES		YES
Draft	7_14_6A	ACT	Host-associated	Human_Intestinal	ACRF-BRF of the Australian National University	Illumina MiSeq platform		519352	252.79	430.12	5099202	25.7466	31684	178553	13932	366		ERS3883847		ESCO.0216.01209	B1_7_14_6A.fasta	5098532	4896	4834	4394239	86.1864		372	174	282	YES	YES	YES		YES
Draft	C4_38	ACT	Host-associated	Poultry_Meat	ACRF-BRF of the Australian National University	Illumina MiSeq platform		986868	275.21	425.18	5511727	49.276	36333	141888	13443	410		ERS3883848		ESCO.0216.01210	D_C4_38.fasta	5511317	5297	5229	4720960	85.6594		416	174	282	YES	YES	YES		YES
Draft	C3_15	ACT	Host-associated	Poultry_Meat	ACRF-BRF of the Australian National University	Illumina MiSeq platform		294422	271.63	484.87	4885485	16.3697	28464	97182	11205	436		ERS3883849		ESCO.0216.01211	A_C3_15.fasta	4885088	4646	4567	4198581	85.9469		439	175	279	YES	YES	YES		YES
Draft	C3_12	ACT	Host-associated	Poultry_Meat	ACRF-BRF of the Australian National University	Illumina MiSeq platform		350212	270.84	520.92	4902233	19.3486	33552	121393	10967	447		ERS3883850		ESCO.0216.01212	A_C3_12.fasta	4901776	4675	4597	4210373	85.8948		452	176	280	YES	YES	YES		YES
Draft	C3_10	ACT	Host-associated	Poultry_Meat	ACRF-BRF of the Australian National University	Illumina MiSeq platform		349178	271.35	522.86	4675584	20.2647	27049	75992	10367	451		ERS3883851		ESCO.0216.01213	A_C3_10.fasta	4675072	4358	4280	4027657	86.1518		457	178	281	YES	YES	YES		YES
Draft	4_2_Ti8	ACT	Host-associated	Human_Intestinal	ACRF-BRF of the Australian National University	Illumina MiSeq platform		502270	280.06	497.33	5268707	26.6983	32747	123242	11306	466		ERS3883852		ESCO.0216.01214	D_4_2_Ti8.fa	5267966	4966	4899	4545944	86.2941		474	178	282	YES	YES	YES		YES
Draft	TA111	NT	Host-associated	Mammal_Faecal	ACRF-BRF of the Australian National University	Illumina MiSeq platform		406538	264.34	480.21	4933063	21.7845	31461	121926	13818	357		ERS3883853		ESCO.0216.01215	A_TA111.fasta	4926504	4687	4627	4295927	87.2003		358	179	281	YES	YES	YES		YES
Draft	B1544	WA	Host-associated	Bird_Faecal	ACRF-BRF of the Australian National University	Illumina MiSeq platform		386308	258.29	398.96	4991865	19.9884	29458	89942	9618	519		ERS3883854		ESCO.0216.01216	D_B1544.fa	4991432	4673	4600	4289026	85.9278		524	179	280	YES	YES	YES		YES
Draft	E4921	QLD	Environmental	Water	ACRF-BRF of the Australian National University	Illumina MiSeq platform		536092	279.53	488.41	5092040	29.429	30311	97288	15021	339		ERS3883855		ESCO.0216.01217	B1_E4921.fasta	5091613	4818	4745	4436727	87.1379		343	181	281	YES	YES	YES		YES
Draft	B1850	NSW	Host-associated	Bird_Faecal	ACRF-BRF of the Australian National University	Illumina MiSeq platform		391368	262.77	507.1	4877719	21.0836	28463	106474	11839	412		ERS3883856		ESCO.0216.01218	A_B1850.fasta	4858070	4568	4500	4232060	87.114		381	182	282	YES	YES	YES		YES
Draft	A3_16	ACT	Host-associated	Poultry_Meat	ACRF-BRF of the Australian National University	Illumina MiSeq platform		316758	268.51	456.23	4946775	17.1936	29439	84895	11268	439		ERS3883857		ESCO.0216.01219	C_A3_16.fasta	4946459	4619	4552	4283805	86.6035		445	182	282	YES	YES	YES		YES
Draft	A3_52	ACT	Host-associated	Poultry_Meat	ACRF-BRF of the Australian National University	Illumina MiSeq platform		434870	273.65	488.71	4978941	23.9011	28135	87188	13869	359		ERS3883858		ESCO.0216.01220	D_A3_52.fasta	4978452	4631	4563	4308148	86.5359		364	184	280	YES	YES	YES		YES
Draft	W4_22	ACT	Host-associated	Poultry_Meat	ACRF-BRF of the Australian National University	Illumina MiSeq platform		763306	265.35	379.34	5060188	40.0268	27229	102532	13566	373		ERS3883859		ESCO.0216.01222	B1_W4_22.fasta	5059602	4824	4752	4368707	86.3449		379	187	280	YES	YES	YES		YES
Draft	16_5_Ti20	ACT	Host-associated	Human_Intestinal	ACRF-BRF of the Australian National University	Illumina MiSeq platform		553994	272.9	429.81	4642604	32.5647	24419	91996	9417	493		ERS3883860		ESCO.0216.01223	A_16_5_Ti20.fa	4642013	4346	4281	4013053	86.4507		499	187	280	YES	YES	YES		YES
Draft	2H_255_4	ACT	Host-associated	Human_Faecal	ACRF-BRF of the Australian National University	Illumina MiSeq platform		624530	283.65	494.07	4927109	35.9537	27511	91910	13573	363		ERS3883861		ESCO.0216.01224	A_2H_255_4.fasta	4925899	4658	4595	4258419	86.4496		378	191	280	YES	YES	YES		YES
Draft	C3_14	ACT	Host-associated	Poultry_Meat	ACRF-BRF of the Australian National University	Illumina MiSeq platform		243566	283.99	604.15	4867597	14.2104	28375	143306	10745	453		ERS3883862		ESCO.0216.01225	A_C3_14.fasta	4866300	4609	4538	4165655	85.6021		468	191	278	YES	YES	YES		YES
Draft	H317	ACT	Host-associated	Human_Extra-intestinal	ACRF-BRF of the Australian National University	Illumina MiSeq platform		587332	261.35	468.19	4793654	32.0213	24927	126546	14182	338		ERS3883863		ESCO.0216.01226	A_H317.fasta	4790675	4629	4547	4171465	87.0747		345	192	280	YES	YES	YES		YES
Draft	H315	ACT	Host-associated	Human_Extra-intestinal	ACRF-BRF of the Australian National University	Illumina MiSeq platform		610880	244.36	402.19	4848388	30.7885	29246	85787	12464	389		ERS3883864		ESCO.0216.01227	A_H315.fasta	4839702	4549	4490	4193074	86.6391		383	192	281	YES	YES	YES		YES
Draft	2H_228_15	ACT	Host-associated	Human_Faecal	ACRF-BRF of the Australian National University	Illumina MiSeq platform		676028	275.23	396.45	5192994	35.8297	29818	96287	13114	396		ERS3883865		ESCO.0216.01228	A_2H_228_15.fasta	5190741	4938	4875	4476356	86.2373		401	193	282	YES	YES	YES		YES
Draft	B1912	NSW	Host-associated	Bird_Faecal	ACRF-BRF of the Australian National University	Illumina MiSeq platform		334086	256.19	507.93	4696770	18.2231	25177	85373	10748	437		ERS3883866		ESCO.0216.01229	A_B1912.fasta	4671770	4403	4339	4038361	86.4418		401	193	280	YES	YES	YES		YES
Draft	B1809	NSW	Host-associated	Bird_Faecal	ACRF-BRF of the Australian National University	Illumina MiSeq platform		410226	272.47	400.14	4574404	24.4347	26762	91968	12231	374		ERS3883867		ESCO.0216.01230	A_B1809.fasta	4566825	4335	4276	3975907	87.0606		371	194	282	YES	YES	YES		YES
Draft	H572	ACT	Host-associated	Human_Extra-intestinal	ACRF-BRF of the Australian National University	Illumina MiSeq platform		431382	254.2	456.44	4781150	22.9353	25273	100804	12750	375		ERS3883868		ESCO.0216.01231	A_H572.fasta	4775985	4500	4437	4155022	86.9982		375	195	282	YES	YES	YES		YES
Draft	2H_319_6	ACT	Host-associated	Human_Faecal	ACRF-BRF of the Australian National University	Illumina MiSeq platform		502346	284.88	540.76	4928148	29.039	28003	89917	13142	375		ERS3883869		ESCO.0216.01232	A_2H_319_6.fasta	4916076	4682	4613	4269458	86.8469		377	195	281	YES	YES	YES		YES
Draft	TA120	WA	Host-associated	Mammal_Faecal	ACRF-BRF of the Australian National University	Illumina MiSeq platform		487916	274.6	449.55	5260875	25.4676	29525	90495	10585	497		ERS3883870		ESCO.0216.01233	D_TA120.fa	5259921	5049	4984	4526322	86.053		511	195	281	YES	YES	YES		YES
Draft	72_4_Ti9	ACT	Host-associated	Human_Intestinal	ACRF-BRF of the Australian National University	Illumina MiSeq platform		383076	270.4	517.86	4872045	21.2608	26618	96049	13802	353		ERS3883871		ESCO.0216.01234	D_72_4_Ti9.fasta	4870987	4541	4477	4229053	86.8213		364	196	282	YES	YES	YES		YES
Draft	6_14_8	ACT	Host-associated	Human_Intestinal	ACRF-BRF of the Australian National University	Illumina MiSeq platform		618724	266.64	482.8	5521479	29.8791	31108	135938	11698	472		ERS3883872		ESCO.0216.01235	B1_6_14_8.fasta	5521121	5289	5214	4744024	85.925		476	197	280	YES	YES	YES		YES
Draft	E2506	QLD	Environmental	Water	ACRF-BRF of the Australian National University	Illumina MiSeq platform		278974	232.88	252.05	4582922	14.176	21846	94878	12488	367		ERS3883873		ESCO.0216.01237	B1_E2506.fasta	4582922	4299	4243	3963513	86.4844		367	198	278	YES	YES	YES		YES
Draft	E3071	NSW	Environmental	Water	ACRF-BRF of the Australian National University	Illumina MiSeq platform		471868	263.91	357.5	4727185	26.3435	23690	73402	12951	365		ERS3883874		ESCO.0216.01238	A_E3071.fasta	4719175	4402	4341	4110969	87.112		362	200	281	YES	YES	YES		YES
Draft	B1820	VIC	Host-associated	Bird_Faecal	ACRF-BRF of the Australian National University	Illumina MiSeq platform		549114	230.84	333.6	4757102	26.6459	27708	101750	9010	528		ERS3883875		ESCO.0216.01239	A_B1820.fasta	4738666	4540	4471	4093498	86.385		473	200	282	YES	YES	YES		YES
Draft	50_7_TCUA2	ACT	Host-associated	Human_Intestinal	ACRF-BRF of the Australian National University	Illumina MiSeq platform		314104	283.65	346.88	4610924	19.3227	21226	150768	13137	351				ESCO.0216.01240	B1_50_7_TCUA2.fasta	4609449	4380	4325	3965109	86.0213		371	202	275	YES	YES	NO		NO
Draft	65_3_TC1	ACT	Host-associated	Human_Intestinal	ACRF-BRF of the Australian National University	Illumina MiSeq platform		840882	245.86	292.01	5295779	39.0385	28053	104944	13510	392		ERS3883876		ESCO.0216.01241	D_65_3_TC1.fasta	5295671	4979	4904	4583122	86.5447		395	203	282	YES	YES	YES		YES
Draft	E4980	QLD	Environmental	Water	ACRF-BRF of the Australian National University	Illumina MiSeq platform		461742	279.29	512.7	5212133	24.7423	26631	85290	12806	407		ERS3883877		ESCO.0216.01242	B1_E4980.fasta	5211418	5032	4961	4505456	86.4536		414	204	280	YES	YES	YES		YES
Draft	TA135	SA	Host-associated	Mammal_Faecal	ACRF-BRF of the Australian National University	Illumina MiSeq platform		350428	282.61	384.33	4998608	19.8124	25621	86562	12222	409		ERS3883878		ESCO.0216.01243	B1_TA135.fasta	5000235	4762	4701	4322841	86.4528		411	206	280	YES	YES	YES		YES
Draft	B1802	NSW	Host-associated	Bird_Faecal	ACRF-BRF of the Australian National University	Illumina MiSeq platform		699306	221.34	321.27	4776223	32.4073	23664	81884	8684	550		ERS3883879		ESCO.0216.01244	A_B1802.fasta	4754568	4455	4389	4127583	86.813		494	207	279	YES	YES	YES		YES
Draft	C3_37	ACT	Host-associated	Poultry_Meat	ACRF-BRF of the Australian National University	Illumina MiSeq platform		836680	275.73	452.19	5762178	40.0366	30265	96575	13818	417		ERS3883880		ESCO.0216.01245	D_C3_37.fasta	5761621	5480	5413	4921081	85.4114		424	208	281	YES	YES	YES		YES
Draft	H529	ACT	Host-associated	Human_Faecal	ACRF-BRF of the Australian National University	Illumina MiSeq platform		353036	271.24	504.3	4986210	19.2045	26462	121971	9570	521		ERS3883881		ESCO.0216.01246	A_H529.fasta	4985939	4748	4674	4292120	86.0845		524	208	280	YES	YES	YES		YES
Draft	B1824	VIC	Host-associated	Bird_Faecal	ACRF-BRF of the Australian National University	Illumina MiSeq platform		327736	275.66	488.4	4664101	19.37	23834	73832	11868	393		ERS3883882		ESCO.0216.01247	A_B1824.fasta	4648755	4434	4371	4031071	86.7129		383	209	280	YES	YES	YES		YES
Draft	7_14_27	ACT	Host-associated	Human_Intestinal	ACRF-BRF of the Australian National University	Illumina MiSeq platform		530926	228.22	338.99	4837148	25.0495	25660	78146	11275	429		ERS3883883		ESCO.0216.01248	A_7_14_27.fasta	4836802	4600	4533	4178275	86.3851		432	209	281	YES	YES	YES		YES
Draft	C3_13	ACT	Host-associated	Poultry_Meat	ACRF-BRF of the Australian National University	Illumina MiSeq platform		247862	280.23	599.74	5100988	13.6167	25517	121940	11113	459		ERS3883884		ESCO.0216.01249	A_C3_13.fasta	5099085	4900	4826	4366014	85.6235		474	210	279	YES	YES	YES		YES
Draft	72_3_TC1	ACT	Host-associated	Human_Intestinal	ACRF-BRF of the Australian National University	Illumina MiSeq platform		336180	270.63	497.39	5169361	17.5999	24802	94621	13822	374		ERS3883885		ESCO.0216.01250	B2_72_3_TC1.fasta	5168495	4949	4890	4480575	86.6901		385	211	282	YES	YES	YES		YES
Draft	C3_36	ACT	Host-associated	Poultry_Meat	ACRF-BRF of the Australian National University	Illumina MiSeq platform		898716	272.34	435.89	5748180	42.5798	27837	100581	13589	423		ERS3883886		ESCO.0216.01251	D_C3_36.fasta	5747825	5509	5440	4898262	85.2194		427	215	282	YES	YES	YES		YES
Draft	A2_33	ACT	Host-associated	Poultry_Meat	ACRF-BRF of the Australian National University	Illumina MiSeq platform		406048	263.73	467.86	5610789	19.0859	29527	92922	12092	464		ERS3883887		ESCO.0216.01252	A_A2_33.fasta	5609906	5452	5388	4791759	85.416		473	222	282	YES	YES	YES		YES
Draft	A3_31	ACT	Host-associated	Poultry_Meat	ACRF-BRF of the Australian National University	Illumina MiSeq platform		465700	270.95	507.15	5503760	22.9264	29376	112158	12150	453		ERS3883888		ESCO.0216.01253	A_A3_31.fasta	5501995	5307	5259	4695581	85.3432		470	223	282	YES	YES	YES		YES
Draft	C3_3	ACT	Host-associated	Poultry_Meat	ACRF-BRF of the Australian National University	Illumina MiSeq platform		565104	262.08	475.74	5234092	28.2957	27299	89397	9569	547		ERS3883889		ESCO.0216.01254	A_C3_3.fasta	5206579	5005	4925	4458829	85.6384		512	226	282	YES	YES	YES		YES
Draft	E9472	NSW	Environmental	Water	ACRF-BRF of the Australian National University	Illumina MiSeq platform		490592	271.75	366.13	5358316	24.8806	26867	116992	9238	580		ERS3883890		ESCO.0216.01255	B2_E9472.fa	5357572	5203	5137	4593252	85.7338		591	226	280	YES	YES	YES		YES
Draft	W1_80	ACT	Host-associated	Poultry_Meat	ACRF-BRF of the Australian National University	Illumina MiSeq platform		226240	274.65	493.04	5041821	12.3243	21406	21406	21406	439		ERS3883891		ESCO.0216.01256	E_W1_80.fasta	5041646	4678	4617	4315831	85.6036		443	229	281	YES	YES	YES		YES
Draft	2H_343_1	ACT	Host-associated	Human_Faecal	ACRF-BRF of the Australian National University	Illumina MiSeq platform		429554	277.99	440.2	5059444	23.6017	25245	89660	10742	471		ERS3883892		ESCO.0216.01257	A_2H_343_1.fasta	5046143	4812	4740	4325908	85.727		470	229	282	YES	YES	YES		YES
Draft	B1757	QLD	Host-associated	Bird_Faecal	ACRF-BRF of the Australian National University	Illumina MiSeq platform		554132	220.13	225.93	4943628	24.6744	25130	68935	8860	558		ERS3883893		ESCO.0216.01258	A_B1757.fasta	4933058	4675	4606	4226194	85.6709		536	231	281	YES	YES	YES		YES
Draft	C3_40	ACT	Host-associated	Poultry_Meat	ACRF-BRF of the Australian National University	Illumina MiSeq platform		434682	262.91	467.21	5633559	20.286	26328	89271	12547	449		ERS3883894		ESCO.0216.01259	A_C3_40.fasta	5633168	5426	5360	4815010	85.4761		454	234	280	YES	YES	YES		YES
Draft	C4_17	ACT	Host-associated	Poultry_Meat	ACRF-BRF of the Australian National University	Illumina MiSeq platform		436466	253.06	452.27	5114866	21.5943	25331	108168	7522	680		ERS3883895		ESCO.0216.01260	A_C4_17.fasta	5114347	4862	4792	4311390	84.2999		683	237	281	YES	YES	YES		YES
Draft	TA257	NT	Host-associated	Mammal_Faecal	ACRF-BRF of the Australian National University	Illumina MiSeq platform		433222	261.16	399.26	5000943	22.6238	22388	89149	11163	448		ERS3883896		ESCO.0216.01261	A_TA257.fasta	4989155	4730	4662	4324547	86.6789		448	241	281	YES	YES	YES		YES
Draft	2H_277_1	ACT	Host-associated	Human_Faecal	ACRF-BRF of the Australian National University	Illumina MiSeq platform		420872	279.05	486.36	4988554	23.5428	22082	88405	10682	467		ERS3883897		ESCO.0216.01262	A_2H_277_1.fasta	4977143	4687	4624	4286544	86.1246		462	241	281	YES	YES	YES		YES
Draft	C1_10	ACT	Host-associated	Poultry_Meat	ACRF-BRF of the Australian National University	Illumina MiSeq platform		352414	272.47	517.62	5548038	17.3074	24685	114415	8977	618		ERS3883898		ESCO.0216.01263	A_C1_10.fasta	5547040	5314	5249	4682728	84.4185		631	243	282	YES	YES	YES		YES
Draft	8_3_Ti3_redo	ACT	Host-associated	Human_Intestinal	ACRF-BRF of the Australian National University	Illumina MiSeq platform		724756	261.63	390.47	4708808	40.2688	17886	70434	10441	451		ERS3883899		ESCO.0216.01264	B1_8_3_Ti3_redo.fasta	4708498	4564	4496	4059060	86.2071		454	254	281	YES	YES	YES		YES
Draft	C1_4	ACT	Host-associated	Poultry_Meat	ACRF-BRF of the Australian National University	Illumina MiSeq platform		234184	285.81	612.74	5052212	13.2481	20725	100521	8622	586		ERS3883900		ESCO.0216.01265	C_C1_4.fasta	5048962	4700	4651	4323022	85.622		613	262	279	YES	YES	YES		YES
Draft	C2_5	ACT	Host-associated	Poultry_Meat	ACRF-BRF of the Australian National University	Illumina MiSeq platform		341112	263.97	452.36	5037978	17.8729	19755	74414	7946	634		ERS3883901		ESCO.0216.01266	A_C2_5.fasta	4985052	4718	4656	4263402	85.5237		573	267	281	YES	YES	YES		YES
Draft	C2_116	ACT	Host-associated	Poultry_Meat	ACRF-BRF of the Australian National University	Illumina MiSeq platform		469246	219.34	232.01	5465719	18.8309	21215	90541	10352	528		ERS3883902		ESCO.0216.01267	B2_C2_116.fasta	5465676	5208	5144	4685706	85.7297		529	271	282	YES	YES	YES		YES
Draft	B1830	NSW	Host-associated	Bird_Faecal	ACRF-BRF of the Australian National University	Illumina MiSeq platform		245606	245.44	399.03	4626645	13.0292	17433	55294	7173	645		ERS3883903		ESCO.0216.01268	A_B1830.fasta	4572337	4296	4236	3879832	84.8545		559	271	278	YES	YES	YES		YES
Draft	C3_11	ACT	Host-associated	Poultry_Meat	ACRF-BRF of the Australian National University	Illumina MiSeq platform		268574	255.8	461.48	4636212	14.8184	17385	66291	7155	648		ERS3883904		ESCO.0216.01269	A_C3_11.fasta	4635619	4250	4197	3944713	85.0957		654	275	278	YES	YES	YES		YES
Draft	E4453	NSW	Environmental	Water	ACRF-BRF of the Australian National University	Illumina MiSeq platform		260568	285.73	453.31	4796214	15.5231	19317	73812	7723	621		ERS3883905		ESCO.0216.01270	B2_E4453.fa	4793973	4490	4428	4066827	84.8321		652	278	280	YES	YES	YES		YES
Draft	A1_32	ACT	Host-associated	Poultry_Meat	ACRF-BRF of the Australian National University	Illumina MiSeq platform		190088	288.62	611.92	5019532	10.9299	19274	72808	7328	685		ERS3883906		ESCO.0216.01271	C_A1_32.fasta	5016142	4751	4702	4199229	83.7143		714	285	278	YES	YES	YES		YES
Draft	7_14_10	ACT	Host-associated	Human_Intestinal	ACRF-BRF of the Australian National University	Illumina MiSeq platform		314928	242.58	414.44	4798324	15.9212	17173	70563	8756	548		ERS3883907		ESCO.0216.01272	A_7_14_10.fasta	4798156	4560	4501	4117032	85.8045		550	290	279	YES	YES	YES		YES
Draft	H549	ACT	Host-associated	Human_Faecal	ACRF-BRF of the Australian National University	Illumina MiSeq platform		348742	217.23	197.66	4679129	16.1905	16935	69268	9193	509		ERS3883908		ESCO.0216.01273	C_H549.fasta	4671447	4355	4302	3988591	85.3823		506	291	277	YES	YES	YES		YES
Draft	C3_7	ACT	Host-associated	Poultry_Meat	ACRF-BRF of the Australian National University	Illumina MiSeq platform		349278	230.98	334.83	5323225	15.1555	20021	72815	6781	785		ERS3883909		ESCO.0216.01274	E_C3_7.fasta	5322854	4904	4836	4445766	83.5222		789	301	279	YES	YES	YES		YES
Draft	C4_8	ACT	Host-associated	Poultry_Meat	ACRF-BRF of the Australian National University	Illumina MiSeq platform		409114	271.42	526	5485305	20.2435	18231	73250	7904	694		ERS3883910		ESCO.0216.01275	A_C4_8.fasta	5441888	5259	5195	4631742	85.1128		632	307	279	YES	YES	YES		YES
Draft	8_3_DC15	ACT	Host-associated	Human_Intestinal	ACRF-BRF of the Australian National University	Illumina MiSeq platform		453878	279.03	498.57	4778171	26.505	15651	68955	6711	712		ERS3883911		ESCO.0216.01276	B1_8_3_DC15.fa	4777424	4692	4615	4067238	85.1345		718	315	282	YES	YES	YES		YES
Draft	C2_19	ACT	Host-associated	Poultry_Meat	ACRF-BRF of the Australian National University	Illumina MiSeq platform		231346	264.56	505.97	5044907	12.132	17549	76067	6510	775		ERS3883912		ESCO.0216.01277	A_C2_19.fasta	5044238	4928	4865	4215734	83.5752		785	316	281	YES	YES	YES		YES
Draft	M652535	ACT	Host-associated	Human_Extra-intestinal	ACRF-BRF of the Australian National University	Illumina MiSeq platform		353996	259.66	270.72	5121410	17.9479	14397	75980	6792	754				ESCO.0216.01278	B2_M652535.fasta	5120935	4930	4875	4203441	82.0835		765	385	281	YES	NO	YES		NO
Draft	C3_5	ACT	Host-associated	Poultry_Meat	ACRF-BRF of the Australian National University	Illumina MiSeq platform		269472	291.97	497.49	5183033	15.1799	13429	82948	5804	893				ESCO.0216.01279	A_C3_5.fasta	5178884	5008	4945	4183713	80.7841		947	400	278	NO	NO	YES		NO
Draft	C2_8	ACT	Host-associated	Poultry_Meat	ACRF-BRF of the Australian National University	Illumina MiSeq platform		226540	276.59	542.08	5542413	11.3053	14042	69108	5493	1009				ESCO.0216.01280	A_C2_8.fasta	5541069	5396	5333	4578231	82.6236		1022	415	279	NO	NO	YES		NO
Draft	B1935	NSW	Host-associated	Bird_Faecal	ACRF-BRF of the Australian National University	Illumina MiSeq platform		267902	259.64	304.39	4501427	15.4524	10832	41836	6252	720				ESCO.0216.01281	A_B1935.fasta	4475547	4213	4156	3723538	83.1974		696	418	278	YES	NO	YES		NO
Draft	B1938	NSW	Host-associated	Bird_Faecal	ACRF-BRF of the Australian National University	Illumina MiSeq platform		268950	266.53	333.52	4744790	15.1078	9946	56909	5968	795				ESCO.0216.01282	A_B1938.fasta	4744757	4504	4447	3968503	83.6398		796	481	278	NO	NO	YES		NO
Draft	E2008	NSW	Environmental	Water	ACRF-BRF of the Australian National University	Illumina MiSeq platform		572648	122.67	201.86	4506160	15.589	8586	31656	4409	1022				ESCO.0216.01283	A_E2008.fasta	4502859	4239	4186	3554462	78.9379		1095	563	273	NO	NO	NO		NO
Draft	B1536	WA	Host-associated	Bird_Faecal	ACRF-BRF of the Australian National University	Illumina MiSeq platform		1159248	223.59	238.87	5029431	51.5359	192980	344597	68896	73				ESCO.0216.01286	F_B1536.fasta	2028960	1856	1839	1811845	89.2992		13	9	123	YES	YES	NO		NO
Draft	YarraTap_3	SA	Environmental	Water	ACRF-BRF of the Australian National University	Illumina MiSeq platform		13815040	242.24	293.4	4719189	709.138	202822	525088	90754	52		ERS3883913		ESCO.0216.01287	B1_YarraTap_3.fasta	4718816	4469	4377	4176943	88.5168		57	23	282	YES	YES	YES		YES
Draft	B1539	WA	Host-associated	Bird_Faecal	ACRF-BRF of the Australian National University	Illumina MiSeq platform		1682814	205.31	205.65	5018582	68.8439	158670	568806	61202	82		ERS3883914		ESCO.0216.01289	F_B1539.fasta	5018582	4700	4619	4436862	88.4087		82	30	282	YES	YES	YES		YES
Draft	C4_89	ACT	Host-associated	Poultry_Meat	ACRF-BRF of the Australian National University	Illumina MiSeq platform		1416528	235.59	380.28	5194499	64.2449	217688	532531	30920	168		ERS3883915		ESCO.0216.01290	F_C4_89.fasta	5194426	4905	4821	4555881	87.7071		170	31	282	YES	YES	YES		YES
Draft	B1858b	NSW	Host-associated	Bird_Faecal	GenoScreen	HiSeq2000		2418324	100	209.75	4941464	48.9394	252455	660862	62550	79		ERS3883916		ESCO.0216.01291	F_B1858b.fasta	4938496	4607	4546	4377501	88.6404		99	33	282	YES	YES	YES		YES
Draft	Bris_5B	QLD	Environmental	Water	ACRF-BRF of the Australian National University	Illumina MiSeq platform		7118674	268.77	444.12	4607197	415.282	138162	303373	58319	79		ERS3883917		ESCO.0216.01292	A_Bris_5B.fasta	4606517	4340	4263	4056920	88.0691		85	34	282	YES	YES	YES		YES
Draft	M1025	TAS	Host-associated	Mammal_Faecal	ACRF-BRF of the Australian National University	Illumina MiSeq platform		1036184	260.39	310.58	5008356	53.8724	163559	370311	41736	120		ERS3883918		ESCO.0216.01293	F_M1025.fasta	5008326	4660	4582	4420983	88.2727		121	34	282	YES	YES	YES		YES
Draft	B1535	WA	Host-associated	Bird_Faecal	ACRF-BRF of the Australian National University	Illumina MiSeq platform		773648	255.25	321	5025774	39.2922	141664	476955	62047	81		ERS3883919		ESCO.0216.01294	F_B1535.fasta	5025685	4707	4621	4446125	88.468		83	35	282	YES	YES	YES		YES
Draft	C1_119	ACT	Host-associated	Poultry_Meat	ACRF-BRF of the Australian National University	Illumina MiSeq platform		850902	271.26	371.15	5175178	44.6005	157637	465265	41735	124		ERS3883920		ESCO.0216.01296	H299_C1_119.fasta	5175053	4890	4814	4491474	86.7909		127	40	282	YES	YES	YES		YES
Draft	E3094	NSW	Environmental	Water	ACRF-BRF of the Australian National University	Illumina MiSeq platform		1371982	235.32	256.08	4713578	68.4946	111468	278580	27565	171		ERS3883921		ESCO.0216.01298	H299_E3094.fasta	4713430	4453	4370	4145066	87.9416		173	41	282	YES	YES	YES		YES
Draft	E22	na	Host-associated	Alone	ACRF-BRF of the Australian National University	Illumina MiSeq platform		na	na	na	na	na	na	na	na	na				ESCO.0216.01300	B1_E22_EPEC.fasta	5528238	5423	5324	4836967	87.4956		127	48	261	YES	YES	NO		NO
Draft	H561	ACT	Host-associated	Human_Extra-intestinal	ACRF-BRF of the Australian National University	Illumina MiSeq platform		926772	275.44	383.96	4984985	51.2078	113739	286917	36926	135		ERS3883922		ESCO.0216.01301	H299_H561.fasta	4984240	4719	4653	4354185	87.3591		143	48	282	YES	YES	YES		YES
Draft	B1549b	WA	Host-associated	Bird_Faecal	GenoScreen	HiSeq2000		4895036	100	186.75	5012502	97.6565	131338	315503	41086	122		ERS3883923		ESCO.0216.01302	F_B1549b.fasta	5007208	4654	4583	4403233	87.9379		158	48	282	YES	YES	YES		YES
Draft	30_1_R8	ACT	Host-associated	Human_Intestinal	GenoScreen	HiSeq2000		2119042	100	203.16	5172577	40.9669	134548	345789	22787	227		ERS3883924		ESCO.0216.01304	F_30_1_R8.fasta	5165800	4852	4782	4517774	87.4555		227	48	282	YES	YES	YES		YES
Draft	B1932b	NSW	Host-associated	Bird_Faecal	GenoScreen	HiSeq2000		3492320	100	208.46	5151698	67.7897	119049	338425	27403	188		ERS3883925		ESCO.0216.01305	H299_B1932b.fasta	5146316	4847	4790	4476036	86.9755		222	49	282	YES	YES	YES		YES
Draft	B1075	NSW	Host-associated	Bird_Faecal	ACRF-BRF of the Australian National University	Illumina MiSeq platform		988164	251.5	315.14	5004148	49.6634	120147	302939	45492	110		ERS3883926		ESCO.0216.01306	H299_B1075.fasta	5003980	4776	4704	4388804	87.7063		112	50	282	YES	YES	YES		YES
Draft	B1552	WA	Host-associated	Bird_Faecal	ACRF-BRF of the Australian National University	Illumina MiSeq platform		613484	282.78	489.28	5030215	34.4878	114803	264023	42629	118		ERS3883927		ESCO.0216.01307	F_B1552.fasta	5030057	4710	4626	4425060	87.9724		121	51	282	YES	YES	YES		YES
Draft	E4679	QLD	Environmental	Water	ACRF-BRF of the Australian National University	Illumina MiSeq platform		905048	275.43	432.68	4815415	51.7665	110693	270858	33911	142		ERS3883928		ESCO.0216.01308	F_E4679.fasta	4815197	4419	4343	4259763	88.465		147	51	282	YES	YES	YES		YES
Draft	E1426	ACT	Environmental	Water	GenoScreen	HiSeq2000		5561160	100	192.36	5078798	109.498	135551	447193	33859	150		ERS3883929		ESCO.0216.01309	H299_E1426.fasta	5074320	4823	4751	4415176	87.0102		178	51	281	YES	YES	YES		YES
Draft	12_GNB_311	WA	Host-associated	Human_Extra-intestinal	ACRF-BRF of the Australian National University	Illumina MiSeq platform		679760	277.73	406.03	5429292	34.7724	116137	438098	27700	196		ERS3883930		ESCO.0216.01310	F_12_GNB_311.fasta	5429047	5267	5182	4756715	87.616		199	52	282	YES	YES	YES		YES
Draft	H299	ACT	Host-associated	Human_Faecal	Broad Institute	Roche 454 GS FLX system		na	na	na	na	na	na	na	na	na	https://www.ncbi.nlm.nih.gov/sra?LinkName=biosample_sra&from_uid=13267	SRS005148		ESCO.0216.01311	H299_H299.fasta	5248906	5008	4940	4521871	86.1488		229	52	282	YES	YES	YES		YES
Draft	Bris_2W	QLD	Environmental	Water	ACRF-BRF of the Australian National University	Illumina MiSeq platform		13630084	268.68	353.22	4469764	819.312	93293	244631	38868	115		ERS3883931		ESCO.0216.01312	A_Bris_2W.fasta	4468766	4279	4194	3925226	87.8369		130	53	279	YES	YES	YES		YES
Draft	E6705	NSW	Environmental	Water	ACRF-BRF of the Australian National University	Illumina MiSeq platform		768636	275.47	433.81	4955760	42.7253	106513	273274	29675	167		ERS3883932		ESCO.0216.01313	F_E6705.fasta	4955613	4618	4538	4367600	88.1344		169	55	282	YES	YES	YES		YES
Draft	B1662	WA	Host-associated	Bird_Faecal	ACRF-BRF of the Australian National University	Illumina MiSeq platform		696354	280.15	453.39	5023396	38.835	95754	263422	34885	144		ERS3883933		ESCO.0216.01314	F_B1662.fasta	5023067	4693	4619	4409227	87.7796		148	56	281	YES	YES	YES		YES
Draft	B1246	NSW	Host-associated	Bird_Faecal	ACRF-BRF of the Australian National University	Illumina MiSeq platform		966962	255.85	310.57	5090866	48.5963	97095	245884	40404	126		ERS3883934		ESCO.0216.01315	F_B1246.fasta	5090838	4831	4751	4484468	88.089		126	57	282	YES	YES	YES		YES
Draft	GNB_2838	ACT	Host-associated	Human_Extra-intestinal	ACRF-BRF of the Australian National University	Illumina MiSeq platform		629738	283.18	433.83	5154998	34.5935	100222	305987	28016	184		ERS3883935		ESCO.0216.01316	F_GNB_2838.fasta	5154706	4944	4869	4511520	87.5224		189	57	282	YES	YES	YES		YES
Draft	C2_103	ACT	Host-associated	Poultry_Meat	ACRF-BRF of the Australian National University	Illumina MiSeq platform		1108730	265.25	361.2	5137882	57.2397	112104	249997	29871	172		ERS3883936		ESCO.0216.01318	H299_C2_103.fasta	5137608	4893	4831	4464753	86.9033		176	58	282	YES	YES	YES		YES
Draft	E9576	NSW	Environmental	Water	ACRF-BRF of the Australian National University	Illumina MiSeq platform		1312498	225.68	287.51	5166353	57.3334	101717	341516	31123	166		ERS3883937		ESCO.0216.01321	F_E9576.fasta	5166283	4851	4775	4562852	88.3198		168	60	282	YES	YES	YES		YES
Draft	WA5	WA	Host-associated	Poultry_Meat	ACRF-BRF of the Australian National University	Illumina MiSeq platform		1020300	278.66	421.35	5464554	52.0293	112950	358908	24726	221		ERS3883938		ESCO.0216.01323	F_WA5.fasta	5464546	5198	5113	4771009	87.3084		222	60	282	YES	YES	YES		YES
Draft	C4_95	ACT	Host-associated	Poultry_Meat	ACRF-BRF of the Australian National University	Illumina MiSeq platform		731072	266.22	412.06	4883074	39.8573	87686	341432	25700	190		ERS3883939		ESCO.0216.01324	H299_C4_95.fasta	4883024	4601	4524	4266380	87.3717		191	61	282	YES	YES	YES		YES
Draft	B271	QLD	Host-associated	Bird_Faecal	ACRF-BRF of the Australian National University	Illumina MiSeq platform		925946	242.51	291.83	5492533	40.883	95010	315060	36863	149		ERS3883940		ESCO.0216.01325	F_B271.fasta	5492533	5226	5156	4808908	87.5536		149	63	282	YES	YES	YES		YES
Draft	WA2	WA	Host-associated	Poultry_Meat	ACRF-BRF of the Australian National University	Illumina MiSeq platform		755192	270.07	382.23	5448108	37.4359	130281	320733	24000	227		ERS3883941		ESCO.0216.01326	F_WA2.fasta	5448025	5178	5093	4744698	87.0902		228	64	282	YES	YES	YES		YES
Draft	B1700	QLD	Host-associated	Bird_Faecal	ACRF-BRF of the Australian National University	Illumina MiSeq platform		573122	282.09	527.59	5122264	31.5626	86156	287910	41309	124		ERS3883942		ESCO.0216.01327	F_B1700.fasta	5122111	4808	4741	4517137	88.189		127	65	281	YES	YES	YES		YES
Draft	W2_68	ACT	Host-associated	Poultry_Meat	ACRF-BRF of the Australian National University	Illumina MiSeq platform		635632	284.63	490.46	5308266	34.0827	94626	222038	20735	256		ERS3883943		ESCO.0216.01328	F_W2_68.fasta	5307552	4958	4883	4605419	86.7711		263	67	282	YES	YES	YES		YES
Draft	E8619	QLD	Environmental	Water	ACRF-BRF of the Australian National University	Illumina MiSeq platform		994984	240.78	324.35	4960487	48.2961	76845	253448	27712	179		ERS3883944		ESCO.0216.01329	F_E8619.fasta	4960294	4675	4600	4386080	88.4238		184	68	281	YES	YES	YES		YES
Draft	2H_327_20	ACT	Host-associated	Human_Faecal	ACRF-BRF of the Australian National University	Illumina MiSeq platform		530470	283.42	520.64	4620113	32.5416	66957	180822	28344	163		ERS3883945		ESCO.0216.01330	H299_2H_327_20.fasta	4619778	4347	4270	4072050	88.1438		167	69	282	YES	YES	YES		YES
Draft	2H_103_1	ACT	Host-associated	Human_Faecal	ACRF-BRF of the Australian National University	Illumina MiSeq platform		741850	283.51	457.76	5128114	41.0135	78044	276996	26849	191		ERS3883946		ESCO.0216.01331	H299_2H_103_1.fasta	5127009	4869	4791	4447964	86.7555		200	69	282	YES	YES	YES		YES
Draft	B1546	WA	Host-associated	Bird_Faecal	ACRF-BRF of the Australian National University	Illumina MiSeq platform		488694	273.95	462.19	5016093	26.6896	77365	242306	32572	154		ERS3883947		ESCO.0216.01332	F_B1546.fasta	5015904	4674	4611	4410065	87.9216		158	70	282	YES	YES	YES		YES
Draft	B093	NSW	Host-associated	Bird_Faecal	ACRF-BRF of the Australian National University	Illumina MiSeq platform		674262	237.05	261.06	5192629	30.7809	60591	179387	18220	285		ERS3883948		ESCO.0216.01333	F_B093.fasta	5190898	4867	4790	4528306	87.2355		186	70	282	YES	YES	YES		YES
Draft	E5261	NSW	Environmental	Water	ACRF-BRF of the Australian National University	Illumina MiSeq platform		804256	280.61	436.28	5133681	43.9611	88186	282041	25165	204		ERS3883949		ESCO.0216.01334	H299_E5261.fasta	5133372	4929	4846	4468331	87.0448		206	70	282	YES	YES	YES		YES
Draft	C3_70	ACT	Host-associated	Poultry_Meat	ACRF-BRF of the Australian National University	Illumina MiSeq platform		793060	280.45	488.49	5084952	43.7396	80296	273249	23986	212		ERS3883950		ESCO.0216.01335	H299_C3_70.fasta	5084308	4814	4745	4410022	86.7379		217	70	282	YES	YES	YES		YES
Draft	C2_97	ACT	Host-associated	Poultry_Meat	ACRF-BRF of the Australian National University	Illumina MiSeq platform		809244	278.14	423.7	5303965	42.4368	79053	238603	26388	201		ERS3883951		ESCO.0216.01336	H299_C2_97.fasta	5303710	5086	5006	4610580	86.9312		204	72	282	YES	YES	YES		YES
Draft	E4486	NSW	Environmental	Water	ACRF-BRF of the Australian National University	Illumina MiSeq platform		680964	260.75	420.93	4618535	38.4454	66699	215354	20711	223		ERS3883952		ESCO.0216.01337	H299_E4486.fasta	4618163	4325	4254	4056886	87.8463		226	75	282	YES	YES	YES		YES
Draft	H030	ACT	Host-associated	Human_Extra-intestinal	ACRF-BRF of the Australian National University	Illumina MiSeq platform		745410	272.32	400.51	5052873	40.1732	73292	343390	24176	209		ERS3883953		ESCO.0216.01338	H299_H030.fasta	5052672	4756	4704	4389600	86.8768		211	76	282	YES	YES	YES		YES
Draft	C2_106	ACT	Host-associated	Poultry_Meat	ACRF-BRF of the Australian National University	Illumina MiSeq platform		920272	272.51	414.76	5070336	49.4609	71928	256889	23583	215		ERS3883954		ESCO.0216.01339	H299_C2_106.fasta	5070038	4808	4714	4404084	86.8649		216	76	282	YES	YES	YES		YES
Draft	GNB_2829	NT	Host-associated	Human_Extra-intestinal	ACRF-BRF of the Australian National University	Illumina MiSeq platform		496696	283.11	521.51	4899197	28.7026	65096	237141	23554	208		ERS3883955		ESCO.0216.01340	F_GNB_2829.fasta	4898169	4521	4462	4300600	87.8002		219	80	282	YES	YES	YES		YES
Draft	C2_27	ACT	Host-associated	Poultry_Meat	ACRF-BRF of the Australian National University	Illumina MiSeq platform		889390	274.66	417.19	5111798	47.7875	66395	357644	20285	252		ERS3883956		ESCO.0216.01341	H299_C2_27.fasta	5111415	4830	4749	4429932	86.6674		257	85	282	YES	YES	YES		YES
Draft	C3_65	ACT	Host-associated	Poultry_Meat	ACRF-BRF of the Australian National University	Illumina MiSeq platform		485704	276.35	482.34	5051704	26.5701	66416	229491	21964	230		ERS3883957		ESCO.0216.01342	H299_C3_65.fasta	5051099	4800	4733	4391604	86.9435		236	86	281	YES	YES	YES		YES
Draft	E7641	NSW	Environmental	Water	ACRF-BRF of the Australian National University	Illumina MiSeq platform		806052	251.44	380.84	5210283	38.8988	58341	174728	21710	240		ERS3883958		ESCO.0216.01343	F_E7641.fasta	5210276	4883	4804	4561720	87.5524		241	86	282	YES	YES	YES		YES
Draft	C2_100	ACT	Host-associated	Poultry_Meat	ACRF-BRF of the Australian National University	Illumina MiSeq platform		693632	267.05	464.73	5194659	35.6586	66613	219598	19529	266		ERS3883959		ESCO.0216.01344	H299_C2_100.fasta	5194478	4995	4913	4512216	86.8656		268	86	282	YES	YES	YES		YES
Draft	B1663	WA	Host-associated	Bird_Faecal	ACRF-BRF of the Australian National University	Illumina MiSeq platform		386094	273.16	491.17	4991053	21.1309	63729	160877	26131	191		ERS3883960		ESCO.0216.01345	F_B1663.fasta	4990883	4666	4585	4381180	87.7837		195	87	282	YES	YES	YES		YES
Draft	17_1_R20	ACT	Host-associated	Human_Intestinal	GenoScreen	HiSeq2000		5600686	100	203.07	5096259	109.898	64193	226296	24982	204		ERS3883961		ESCO.0216.01346	F_17_1_R20.fasta	5090270	4881	4809	4444009	87.304		242	87	282	YES	YES	YES		YES
Draft	GNB_2809	NSW	Host-associated	Human_Extra-intestinal	ACRF-BRF of the Australian National University	Illumina MiSeq platform		597878	280.21	465.4	5229729	32.0344	65049	246148	21882	239		ERS3883962		ESCO.0216.01347	F_GNB_2809.fasta	5229394	4986	4907	4566650	87.3266		241	88	282	YES	YES	YES		YES
Draft	C2_102	ACT	Host-associated	Poultry_Meat	ACRF-BRF of the Australian National University	Illumina MiSeq platform		858130	271.68	430.05	5213113	44.7212	66461	242409	19026	274		ERS3883963		ESCO.0216.01349	H299_C2_102.fasta	5212874	5008	4923	4509572	86.5084		277	92	282	YES	YES	YES		YES
Draft	B1665	WA	Host-associated	Bird_Faecal	ACRF-BRF of the Australian National University	Illumina MiSeq platform		501792	287.94	594.35	5014863	28.8116	58445	179387	25984	193		ERS3883964		ESCO.0216.01350	F_B1665.fasta	5013589	4668	4606	4390567	87.5733		207	94	282	YES	YES	YES		YES
Draft	B1664	WA	Host-associated	Bird_Faecal	ACRF-BRF of the Australian National University	Illumina MiSeq platform		519682	278.65	440.11	5016395	28.8672	56846	204871	24117	208		ERS3883965		ESCO.0216.01351	F_B1664.fasta	5016080	4680	4601	4399920	87.7163		213	94	282	YES	YES	YES		YES
Draft	B1661	WA	Host-associated	Bird_Faecal	ACRF-BRF of the Australian National University	Illumina MiSeq platform		608416	274.95	520.51	4997797	33.4715	58584	217536	22412	223		ERS3883966		ESCO.0216.01352	F_B1661.fasta	4996951	4680	4606	4363941	87.3321		234	95	282	YES	YES	YES		YES
Draft	B1510	WA	Host-associated	Bird_Faecal	ACRF-BRF of the Australian National University	Illumina MiSeq platform		438364	252.84	288.32	4915667	22.5475	51882	189198	23520	209		ERS3883967		ESCO.0216.01353	F_B1510.fasta	4915651	4566	4496	4289805	87.2683		210	96	281	YES	YES	YES		YES
Draft	GNB_2781	NSW	Host-associated	Human_Extra-intestinal	ACRF-BRF of the Australian National University	Illumina MiSeq platform		571704	281	481.66	5345303	30.0542	55908	209885	21729	246		ERS3883968		ESCO.0216.01354	F_GNB_2781.fasta	5344654	5054	4977	4660383	87.1971		246	98	280	YES	YES	YES		YES
Draft	B1827	NSW	Host-associated	Bird_Faecal	ACRF-BRF of the Australian National University	Illumina MiSeq platform		472408	284.19	525.42	4770979	28.1396	46009	265396	25110	190		ERS3883969		ESCO.0216.01355	F_B1827.fasta	4770225	4432	4371	4206650	88.1856		197	99	282	YES	YES	YES		YES
Draft	E8769	NSW	Environmental	Water	ACRF-BRF of the Australian National University	Illumina MiSeq platform		888750	260.28	349.7	5051915	45.7893	53439	212141	18992	266		ERS3883970		ESCO.0216.01356	H299_E8769.fasta	5051510	4798	4727	4402270	87.1476		271	100	282	YES	YES	YES		YES
Draft	C3_72	ACT	Host-associated	Poultry_Meat	ACRF-BRF of the Australian National University	Illumina MiSeq platform		651298	273.58	456.41	5256027	33.9005	57976	192021	18839	279		ERS3883971		ESCO.0216.01357	H299_C3_72.fasta	5255666	5002	4917	4545760	86.4926		282	101	281	YES	YES	YES		YES
Draft	71_1_AC1	ACT	Host-associated	Human_Intestinal	GenoScreen	HiSeq2000		3449082	100	173.59	4982350	69.226	54508	185716	22855	218		ERS3883972		ESCO.0216.01358	F_71_1_AC1.fasta	4977952	4618	4561	4358547	87.557		284	101	282	YES	YES	YES		YES
Draft	H352	ACT	Host-associated	Human_Extra-intestinal	ACRF-BRF of the Australian National University	Illumina MiSeq platform		670786	279.65	396.29	5304282	35.3649	52878	181766	16628	319		ERS3883973		ESCO.0216.01360	F_H352.fasta	5303508	5045	4981	4592593	86.5954		327	103	282	YES	YES	YES		YES
Draft	GNB_3697	VIC	Host-associated	Human_Extra-intestinal	ACRF-BRF of the Australian National University	Illumina MiSeq platform		541896	279.11	484.2	5280769	28.6414	60719	199209	18529	285		ERS3883974		ESCO.0216.01361	F_GNB_3697.fasta	5280010	5029	4949	4605180	87.2192		295	104	282	YES	YES	YES		YES
Draft	TA326	WA	Host-associated	Mammal_Faecal	GenoScreen	HiSeq2000		5293816	100	186.67	5377918	98.4362	75796	206027	16912	318		ERS3883975		ESCO.0216.01362	F_TA326.fasta	5365176	5106	5048	4645613	86.5883		396	104	281	YES	YES	YES		YES
Draft	H366	ACT	Host-associated	Human_Faecal	ACRF-BRF of the Australian National University	Illumina MiSeq platform		687218	284.51	480.97	5136531	38.0647	52503	166264	18477	278		ERS3883976		ESCO.0216.01363	F_H366.fasta	5135229	4869	4799	4455422	86.7619		291	105	282	YES	YES	YES		YES
Draft	C4_94	ACT	Host-associated	Poultry_Meat	ACRF-BRF of the Australian National University	Illumina MiSeq platform		692048	236.96	332.64	5295178	30.9693	58767	150669	17829	297		ERS3883977		ESCO.0216.01364	H299_C4_94.fasta	5295160	5069	4999	4576129	86.421		298	105	282	YES	YES	YES		YES
Draft	W2_79	ACT	Host-associated	Poultry_Meat	ACRF-BRF of the Australian National University	Illumina MiSeq platform		938466	278.11	435.1	5564524	46.9037	72600	260897	20308	274		ERS3883978		ESCO.0216.01365	D_W2_79.fasta	5563441	5374	5294	4797508	86.2327		286	106	281	YES	YES	YES		YES
Draft	C4_85	ACT	Host-associated	Poultry_Meat	ACRF-BRF of the Australian National University	Illumina MiSeq platform		630284	261.31	418.45	5194667	31.7055	51562	182266	17913	290		ERS3883979		ESCO.0216.01366	H299_C4_85.fasta	5194497	4905	4841	4505963	86.7449		293	106	281	YES	YES	YES		YES
Draft	A3_58	ACT	Host-associated	Poultry_Meat	ACRF-BRF of the Australian National University	Illumina MiSeq platform		546418	283.99	513.85	5284966	29.362	49480	163299	18415	287		ERS3883980		ESCO.0216.01367	F_A3_58.fasta	5284125	4948	4877	4590433	86.8722		296	106	282	YES	YES	YES		YES
Draft	W2_80	ACT	Host-associated	Poultry_Meat	ACRF-BRF of the Australian National University	Illumina MiSeq platform		1205738	256.65	306.53	5609638	55.1645	71246	180835	19614	286		ERS3883981		ESCO.0216.01368	D_W2_80.fasta	5609338	5362	5278	4835888	86.2114		291	107	281	YES	YES	YES		YES
Draft	C2_13	ACT	Host-associated	Poultry_Meat	ACRF-BRF of the Australian National University	Illumina MiSeq platform		683666	269.59	450.45	5061527	36.4138	49075	176492	16705	303		ERS3883982		ESCO.0216.01369	H299_C2_13.fasta	5061115	4775	4692	4381494	86.5717		307	111	282	YES	YES	YES		YES
Draft	WA1	WA	Host-associated	Poultry_Meat	ACRF-BRF of the Australian National University	Illumina MiSeq platform		1165702	243.66	369.71	5454948	52.0692	48268	183787	14945	365		ERS3883983		ESCO.0216.01370	F_WA1.fasta	5454342	5144	5069	4712877	86.406		371	111	282	YES	YES	YES		YES
Draft	E5627	QLD	Environmental	Water	ACRF-BRF of the Australian National University	Illumina MiSeq platform		546648	277.75	440.95	5105500	29.7388	48828	173128	17190	297		ERS3883984		ESCO.0216.01371	F_E5627.fasta	5104918	4719	4644	4465619	87.4768		307	113	282	YES	YES	YES		YES
Draft	E2516	QLD	Environmental	Water	ACRF-BRF of the Australian National University	Illumina MiSeq platform		458450	260.03	413.46	4636701	25.7103	42976	111974	15303	303		ERS3883985		ESCO.0216.01372	H299_E2516.fasta	4636137	4336	4265	4049373	87.3437		309	113	281	YES	YES	YES		YES
Draft	C4_93	ACT	Host-associated	Poultry_Meat	ACRF-BRF of the Australian National University	Illumina MiSeq platform		739916	271.19	458.86	5306190	37.8158	51484	200127	17007	312		ERS3883986		ESCO.0216.01373	H299_C4_93.fasta	5306067	5061	4984	4577324	86.2659		315	114	282	YES	YES	YES		YES
Draft	E6387	NSW	Environmental	Water	ACRF-BRF of the Australian National University	Illumina MiSeq platform		643286	279.8	479.7	4798083	37.5132	42135	142312	16265	295		ERS3883987		ESCO.0216.01374	F_E6387.fasta	4797532	4411	4333	4212794	87.8117		300	115	281	YES	YES	YES		YES
Draft	GNB_2711	VIC	Host-associated	Human_Extra-intestinal	ACRF-BRF of the Australian National University	Illumina MiSeq platform		520246	263.5	315.19	5424710	25.2704	51799	143032	17844	304		ERS3883988		ESCO.0216.01375	F_GNB_2711.fasta	5424272	5194	5118	4678643	86.2538		309	115	278	YES	YES	YES		YES
Draft	26_AU_GLYBX	ACT	Host-associated	Human_Intestinal	GenoScreen	HiSeq2000		1254000	100	187.82	5094152	24.6165	50556	221478	23916	213		ERS3883989		ESCO.0216.01376	F_26_AU_GLYBX.fasta	5074826	4740	4686	4405483	86.8105		353	118	281	YES	YES	YES		YES
Draft	WA27	WA	Host-associated	Poultry_Meat	ACRF-BRF of the Australian National University	Illumina MiSeq platform		717464	254.37	401.38	5498855	33.189	50250	174893	15403	357		ERS3883990		ESCO.0216.01377	F_WA27.fasta	5498223	5211	5133	4756910	86.5172		363	119	281	YES	YES	YES		YES
Draft	A2_10	ACT	Host-associated	Poultry_Meat	ACRF-BRF of the Australian National University	Illumina MiSeq platform		785990	281.44	432.11	5764268	38.3759	58051	215918	16422	351		ERS3883991		ESCO.0216.01378	F_A2_10.fasta	5763214	5431	5362	4946141	85.8226		362	120	282	YES	YES	YES		YES
Draft	2H_290_1	ACT	Host-associated	Human_Faecal	ACRF-BRF of the Australian National University	Illumina MiSeq platform		415852	282.71	508.85	5117216	22.9745	40891	152570	16561	309		ERS3883992		ESCO.0216.01379	H299_2H_290_1.fasta	5116815	4829	4764	4420563	86.3929		316	121	282	YES	YES	YES		YES
Draft	2H_434_21	ACT	Host-associated	Human_Faecal	ACRF-BRF of the Australian National University	Illumina MiSeq platform		580504	279.7	453.71	5279767	30.7527	51230	190381	14386	367		ERS3883993		ESCO.0216.01380	H299_2H_434_21.fasta	5279064	5074	4987	4547618	86.1444		374	122	282	YES	YES	YES		YES
Draft	C4_86	ACT	Host-associated	Poultry_Meat	ACRF-BRF of the Australian National University	Illumina MiSeq platform		551864	254.7	418.31	4996226	28.1332	42574	139934	15232	328		ERS3883994		ESCO.0216.01381	H299_C4_86.fasta	4995903	4702	4622	4317037	86.4115		331	125	282	YES	YES	YES		YES
Draft	C1_123	ACT	Host-associated	Poultry_Meat	ACRF-BRF of the Australian National University	Illumina MiSeq platform		431658	274.42	465.31	5124816	23.1141	42472	119109	15769	325		ERS3883995		ESCO.0216.01382	H299_C1_123.fasta	5124351	4843	4762	4431081	86.4711		330	126	282	YES	YES	YES		YES
Draft	W3_62	ACT	Host-associated	Poultry_Meat	ACRF-BRF of the Australian National University	Illumina MiSeq platform		929412	277.15	447.44	5631959	45.7366	49320	141271	19761	285		ERS3883996		ESCO.0216.01383	D_W3_62.fasta	5630622	5388	5319	4850482	86.1447		300	127	282	YES	YES	YES		YES
Draft	W3_67	ACT	Host-associated	Poultry_Meat	ACRF-BRF of the Australian National University	Illumina MiSeq platform		843278	266.43	343.44	5534221	40.5973	50254	210442	15204	364		ERS3883997		ESCO.0216.01384	D_W3_67.fasta	5533120	5292	5218	4734436	85.5654		377	131	282	YES	YES	YES		YES
Draft	WA26	WA	Host-associated	Poultry_Meat	ACRF-BRF of the Australian National University	Illumina MiSeq platform		702584	271.86	436.33	5471458	34.9092	49314	152746	14437	379		ERS3883998		ESCO.0216.01385	F_WA26.fasta	5471164	5203	5125	4737105	86.5831		382	131	281	YES	YES	YES		YES
Draft	W2_77	ACT	Host-associated	Poultry_Meat	ACRF-BRF of the Australian National University	Illumina MiSeq platform		1153110	275.59	412.5	5880795	54.0379	52599	120387	18551	317		ERS3883999		ESCO.0216.01386	D_W2_77.fasta	5879568	5675	5602	5054827	85.9728		330	132	282	YES	YES	YES		YES
Draft	2H_40_2	ACT	Host-associated	Human_Faecal	ACRF-BRF of the Australian National University	Illumina MiSeq platform		549636	283.57	478.88	5547370	28.0962	40166	192463	16126	344		ERS3884000		ESCO.0216.01387	F_2H_40_2.fasta	5546878	5231	5151	4779686	86.1689		352	132	281	YES	YES	YES		YES
Draft	A2_14	ACT	Host-associated	Poultry_Meat	ACRF-BRF of the Australian National University	Illumina MiSeq platform		687168	281.12	437.92	5778944	33.4277	55236	204347	15370	376		ERS3884001		ESCO.0216.01388	F_A2_14.fasta	5776929	5441	5364	4943146	85.567		394	132	282	YES	YES	YES		YES
Draft	M1115	TAS	Host-associated	Mammal_Faecal	ACRF-BRF of the Australian National University	Illumina MiSeq platform		612072	271.61	442.75	5020826	33.1111	41196	103700	13144	382		ERS3884002		ESCO.0216.01389	F_M1115.fasta	5020769	4630	4553	4397238	87.581		384	134	282	YES	YES	YES		YES
Draft	WA14	WA	Host-associated	Poultry_Meat	ACRF-BRF of the Australian National University	Illumina MiSeq platform		631982	266.57	435.5	5487214	30.7018	43073	133797	13159	417		ERS3884003		ESCO.0216.01391	F_WA14.fasta	5486700	5202	5123	4731612	86.2378		423	138	282	YES	YES	YES		YES
Draft	WA25	WA	Host-associated	Poultry_Meat	ACRF-BRF of the Australian National University	Illumina MiSeq platform		493306	277.68	460.36	5553973	24.6636	46100	147439	12709	437		ERS3884004		ESCO.0216.01394	F_WA25.fasta	5553413	5268	5195	4774338	85.9712		442	142	282	YES	YES	YES		YES
Draft	H038	ACT	Host-associated	Human_Extra-intestinal	ACRF-BRF of the Australian National University	Illumina MiSeq platform		694630	277.9	431.07	5219938	36.9808	39994	112226	15308	341		ERS3884005		ESCO.0216.01395	F_H038.fasta	5219550	4981	4907	4541826	87.0157		347	144	281	YES	YES	YES		YES
Draft	C2_108	ACT	Host-associated	Poultry_Meat	ACRF-BRF of the Australian National University	Illumina MiSeq platform		656478	240.2	468.87	5795861	27.2067	47998	162616	12545	462		ERS3884006		ESCO.0216.01396	F_C2_108.fasta	5794297	5442	5374	4949641	85.4226		475	144	280	YES	YES	YES		YES
Draft	C1_121	ACT	Host-associated	Poultry_Meat	ACRF-BRF of the Australian National University	Illumina MiSeq platform		456204	239.94	464.01	5447014	20.0957	45907	139096	13967	390		ERS3884007		ESCO.0216.01397	F_C1_121.fasta	5445752	5131	5058	4687045	86.0679		406	146	282	YES	YES	YES		YES
Draft	2H_273_2	ACT	Host-associated	Human_Faecal	ACRF-BRF of the Australian National University	Illumina MiSeq platform		550410	285.61	462.06	5126700	30.6635	38615	155434	14281	359		ERS3884008		ESCO.0216.01398	F_2H_273_2.fasta	5125429	4877	4814	4423157	86.2983		372	150	282	YES	YES	YES		YES
Draft	H615	ACT	Host-associated	Human_Faecal	ACRF-BRF of the Australian National University	Illumina MiSeq platform		679904	279.09	479.22	5112090	37.1188	37102	118558	14523	352		ERS3884009		ESCO.0216.01399	F_H615.fasta	5111231	4862	4785	4400161	86.0881		358	151	282	YES	YES	YES		YES
Draft	H336	ACT	Host-associated	Human_Extra-intestinal	ACRF-BRF of the Australian National University	Illumina MiSeq platform		711032	270.01	402.22	5189124	36.9977	35951	183875	14139	367		ERS3884010		ESCO.0216.01400	F_H336.fasta	5188811	4979	4907	4486619	86.4672		370	157	282	YES	YES	YES		YES
Draft	H071	ACT	Host-associated	Human_Extra-intestinal	ACRF-BRF of the Australian National University	Illumina MiSeq platform		573342	271.39	421.74	5455473	28.5217	42009	129557	13707	398		ERS3884011		ESCO.0216.01401	F_H071.fasta	5455277	5290	5211	4717141	86.4693		402	157	282	YES	YES	YES		YES
Draft	12_GNB_213	VIC	Host-associated	Human_Extra-intestinal	ACRF-BRF of the Australian National University	Illumina MiSeq platform		342552	272.86	397.58	5283458	17.6908	37511	138383	13046	405		ERS3884012		ESCO.0216.01402	F_12_GNB_213.fasta	5283119	4943	4874	4559872	86.3102		411	158	281	YES	YES	YES		YES
Draft	WA17	WA	Host-associated	Poultry_Meat	ACRF-BRF of the Australian National University	Illumina MiSeq platform		607488	265.78	419.81	5457737	29.5834	35842	138228	12432	480		ERS3884013		ESCO.0216.01403	F_WA17.fasta	5456803	5150	5078	4701095	86.1511		448	160	282	YES	YES	YES		YES
Draft	E7648	NSW	Environmental	Water	ACRF-BRF of the Australian National University	Illumina MiSeq platform		495418	248.2	370.99	5258059	23.3856	35424	122725	10886	483		ERS3884014		ESCO.0216.01404	F_E7648.fasta	5257538	4878	4809	4543416	86.4172		488	163	281	YES	YES	YES		YES
Draft	H719	ACT	Host-associated	Human_Faecal	ACRF-BRF of the Australian National University	Illumina MiSeq platform		625280	278.69	491.04	5089682	34.2378	34577	94549	12820	397		ERS3884015		ESCO.0216.01405	F_H719.fasta	5089612	4842	4764	4393021	86.3135		399	169	282	YES	YES	YES		YES
Draft	H396	ACT	Host-associated	Human_Faecal	ACRF-BRF of the Australian National University	Illumina MiSeq platform		467728	286.36	543.3	5088275	26.323	31708	120394	12882	395		ERS3884016		ESCO.0216.01406	F_H396.fasta	5086598	4828	4757	4388144	86.2687		406	169	282	YES	YES	YES		YES
Draft	W3_59	ACT	Host-associated	Poultry_Meat	ACRF-BRF of the Australian National University	Illumina MiSeq platform		820348	281.61	440.58	5776335	39.9939	39271	152653	14405	401		ERS3884017		ESCO.0216.01407	D_W3_59.fasta	5775146	5543	5460	4959515	85.8769		411	170	282	YES	YES	YES		YES
Draft	E9213	QLD	Environmental	Water	ACRF-BRF of the Australian National University	Illumina MiSeq platform		465482	264.6	436.49	4989410	24.6856	30938	98225	12140	411		ERS3884018		ESCO.0216.01408	H299_E9213.fasta	4988999	4830	4753	4339742	86.9862		415	172	280	YES	YES	YES		YES
Draft	2H_474_1b	ACT	Host-associated	Human_Faecal	ACRF-BRF of the Australian National University	Illumina MiSeq platform		461478	286.5	487.42	5000200	26.4416	30077	131884	13090	382		ERS3884019		ESCO.0216.01409	F_2H_474_1b.fasta	4998342	4759	4689	4310672	86.242		394	173	281	YES	YES	YES		YES
Draft	W4_55	ACT	Host-associated	Poultry_Meat	ACRF-BRF of the Australian National University	Illumina MiSeq platform		1003250	275.94	418.05	5844993	47.3631	36370	166662	14361	407		ERS3884020		ESCO.0216.01410	D_W4_55.fasta	5843784	5648	5563	5025351	85.9948		417	178	282	YES	YES	YES		YES
Draft	C3_71	ACT	Host-associated	Poultry_Meat	ACRF-BRF of the Australian National University	Illumina MiSeq platform		726642	240.08	496.64	5773639	30.2153	37006	133903	11146	519		ERS3884021		ESCO.0216.01411	F_C3_71.fasta	5772577	5446	5374	4924841	85.3144		533	185	281	YES	YES	YES		YES
Draft	A1_28	ACT	Host-associated	Poultry_Meat	ACRF-BRF of the Australian National University	Illumina MiSeq platform		500746	282.83	442.94	6007158	23.5762	36967	162870	12160	494		ERS3884022		ESCO.0216.01412	F_A1_28.fasta	6005339	5689	5613	5128421	85.3977		510	186	282	YES	YES	YES		YES
Draft	17_2_DC14	ACT	Host-associated	Human_Intestinal	ACRF-BRF of the Australian National University	Illumina MiSeq platform		832374	267.59	336.31	5122458	43.482	28390	119526	10830	473		ERS3884023		ESCO.0216.01414	F_17_2_DC14.fa	5122275	4870	4807	4402185	85.942		477	196	282	YES	YES	YES		YES
Draft	C16	ACT	Host-associated	Human_Intestinal	ACRF-BRF of the Australian National University	Illumina MiSeq platform		367512	278.83	483.92	4888307	20.963	25859	88928	10205	479		ERS3884024		ESCO.0216.01415	B2_C16.fasta	4888098	4530	4464	4227893	86.4936		482	198	281	YES	YES	YES		YES
Draft	E7143	QLD	Environmental	Water	ACRF-BRF of the Australian National University	Illumina MiSeq platform		304636	277.57	549.28	4889654	17.2932	23085	96552	9140	535		ERS3884025		ESCO.0216.01416	F_E7143.fasta	4888746	4520	4461	4236041	86.6488		543	210	281	YES	YES	YES		YES
Draft	W2_83	ACT	Host-associated	Poultry_Meat	ACRF-BRF of the Australian National University	Illumina MiSeq platform		497060	264.75	449.14	5575727	23.6017	28374	116081	11689	477		ERS3884026		ESCO.0216.01417	D_W2_83.fasta	5574604	5333	5274	4770727	85.5797		486	221	282	YES	YES	YES		YES
Draft	W3_73	ACT	Host-associated	Poultry_Meat	ACRF-BRF of the Australian National University	Illumina MiSeq platform		523342	273.35	500.92	5550489	25.7735	27101	136774	11962	464		ERS3884027		ESCO.0216.01418	D_W3_73.fasta	5550341	5323	5240	4729730	85.2151		467	226	282	YES	YES	YES		YES
Draft	W4_61	ACT	Host-associated	Poultry_Meat	ACRF-BRF of the Australian National University	Illumina MiSeq platform		460028	262.89	505.29	5659455	21.369	25679	87434	10989	515		ERS3884028		ESCO.0216.01419	D_W4_61.fasta	5658420	5513	5447	4859602	85.8827		525	263	278	YES	YES	YES		YES
																					Average	5.01402e+06	4755.11	4681.21	4.37157e+06	87.2089		241.352	92.8747	281.517
																					Min	2028960	1856	1839	1811845	78.9379		13	9	123
																					Max	6019523	5866	5771	5128421	89.2992		1095	563	282

## Sheet: Outgroup-Dataset
Table-S2 : The general genomic features and the sequencing status of the outgroup genomes used in this study.
N°	Genome_Status	Genome_ID	Genome_size_bp	Number_Genes_prokka	Cumul_Gene_Size_bp	Gene_Density (%)	Number_Proteins_prokka	GC%		Species/clade	taxid	Number_of_DEG (essential proteins)		Sequence_Name	Number_of_contigs	L90	Selected_Genome	GenBank_Accession_Number	Platform	Coverage
1	Complete	ESAL.0216.00001	4598983	4397	4059546	88.2705	4284	49.84		E.albertii	208962	281		E_albertii_CB9786.fasta	1	1	YES	AP014856.1			https://www.ncbi.nlm.nih.gov/assembly/GCF_002285475.1/
2	Complete	ESAL.0216.00002	4657167	4410	4111922	88.2923	4289	49.76		E.albertii	208962	281		E_albertii_EC06-170_Reference.fasta	1	1	YES	NZ_AP014857.1			http://www.ncbi.nlm.nih.gov/genome/1729?genome_assembly_id=264214
3	Complete	ESAL.0216.00003	4701875	4582	4129769	87.8324	4473	49.7		E.albertii	208962	281		E_albertii_KF1.fasta	1	1	YES	NZ_CP007025.1			http://www.ncbi.nlm.nih.gov/genome/1729?genome_assembly_id=171579
4	Complete	ESAL.0216.00004	4560575	4259	4035504	88.4867	4145	49.84		E.albertii	208962	281		E_albertii_NIAH_Bird_3.fasta	1	1	YES	AP014855.1			https://www.ncbi.nlm.nih.gov/assembly/GCF_002285455.1/
5	Draft	ESAL.0216.00005	4698533	4923	4091485	87.0801	4825	49.88		E.albertii	208962	281		E_albertii_TW07627.fasta	64	13	YES	NZ_ABKX00000000.1			http://www.ncbi.nlm.nih.gov/genome/1729?genome_assembly_id=171578
6	Draft	ESAL.0216.00007	4793663	4545	4196814	87.5492	4457	49.55		E.albertii	208962	281		E_albertii_B090.fasta	48	21	YES	SAMN00013198			https://www.ncbi.nlm.nih.gov/sra?LinkName=biosample_sra&from_uid=13198
7	Draft	ESAL.0216.00008	5028118	4847	4371988	86.9508	4755	49.4		E.albertii	208962	281		E_albertii_HIPH08472.fasta	89	21	YES	NZ_BBVZ00000000.1			http://www.ncbi.nlm.nih.gov/genome/1729?genome_assembly_id=262480
8	Draft	ESAL.0216.00009	4727338	4519	4125919	87.2779	4435	49.51		E.albertii	208962	281		E_albertii_K7756.fasta	58	23	YES	NZ_BBWC00000000.1			http://www.ncbi.nlm.nih.gov/genome/1729?genome_assembly_id=262483
9	Draft	ESAL.0216.00010	4501679	4273	3952215	87.7942	4204	49.82		E.albertii	208962	281		E_albertii_B992.fasta	82	23	YES		HiSeq2000	112
10	Draft	ESAL.0216.00011	4570743	4274	3997598	87.4606	4208	49.74		E.albertii	208962	281		E_albertii_EC05-44.fasta	53	24	YES	NZ_BBVX00000000.1			http://www.ncbi.nlm.nih.gov/genome/1729?genome_assembly_id=262478
11	Draft	ESAL.0216.00012	5114322	5002	4461012	87.2259	4913	49.38		E.albertii	208962	280		E_albertii_K7394.fasta	78	24	YES	NZ_BBWA00000000.1			http://www.ncbi.nlm.nih.gov/genome/1729?genome_assembly_id=262481
12	Draft	ESAL.0216.00013	4726307	4512	4140308	87.6013	4430	49.71		E.albertii	208962	281		E_albertii_NIAH_Bird_13.fasta	71	28	YES	NZ_BBVI00000000.1			http://www.ncbi.nlm.nih.gov/genome/1729?genome_assembly_id=262463
13	Draft	ESAL.0216.00014	4853414	4623	4222833	87.0075	4557	49.69		E.albertii	208962	280		E_albertii_EC03-195.fasta	92	29	YES	NZ_BBVV00000000.1			http://www.ncbi.nlm.nih.gov/genome/1729?genome_assembly_id=262476
14	Draft	ESAL.0216.00015	4709954	4545	4103439	87.1227	4476	49.48		E.albertii	208962	281		E_albertii_NIAH_Bird_26.fasta	110	29	YES	NZ_BBVO00000000.1			http://www.ncbi.nlm.nih.gov/genome/1729?genome_assembly_id=262469
15	Draft	ESAL.0216.00016	4700435	4595	4098210	87.1879	4508	49.7		E.albertii	208962	281		E_albertii_4051-6.fasta	88	30	YES	NZ_BBVG00000000.1			http://www.ncbi.nlm.nih.gov/genome/1729?genome_assembly_id=262461
16	Draft	ESAL.0216.00017	4511295	4237	3967408	87.9439	4165	49.78		E.albertii	208962	281		E_albertii_NIAH_Bird_2.fasta	77	31	YES	NZ_BBVK00000000.1			http://www.ncbi.nlm.nih.gov/genome/1729?genome_assembly_id=262465
17	Draft	ESAL.0216.00018	4830556	4730	4192337	86.7879	4637	49.43		E.albertii	208962	281		E_albertii_NIAH_Bird_5.fasta	112	32	YES	NZ_BBVP00000000.1			http://www.ncbi.nlm.nih.gov/genome/1729?genome_assembly_id=262470
18	Draft	ESAL.0216.00019	4739427	4494	4139191	87.3353	4427	49.61		E.albertii	208962	282		E_albertii_EC05-160.fasta	86	33	YES	NZ_BBVW00000000.1			http://www.ncbi.nlm.nih.gov/genome/1729?genome_assembly_id=262477
19	Draft	ESAL.0216.00020	4783077	4562	4160000	86.9733	4503	49.64		E.albertii	208962	280		E_albertii_NIAH_Bird_24.fasta	106	33	YES	NZ_BBVM00000000.1			http://www.ncbi.nlm.nih.gov/genome/1729?genome_assembly_id=262467
20	Draft	ESAL.0216.00021	4656674	4425	4082180	87.663	4360	49.71		E.albertii	208962	280		E_albertii_EC05-81.fasta	65	34	YES	NZ_BBVY00000000.1			http://www.ncbi.nlm.nih.gov/genome/1729?genome_assembly_id=262479
21	Draft	ESAL.0216.00022	4996484	4782	4364707	87.3556	4705	49.57		E.albertii	208962	281		E_albertii_B156.fasta	88	35	YES	GCA_002109845.1			https://www.ncbi.nlm.nih.gov/assembly/GCF_002109845.1/
22	Draft	ESAL.0216.00023	4898941	4706	4260271	86.9631	4625	49.61		E.albertii	208962	281		E_albertii_24.fasta	139	36	YES	NZ_BBVF00000000.1			http://www.ncbi.nlm.nih.gov/genome/1729?genome_assembly_id=262460
23	Draft	ESAL.0216.00024	4760290	4597	4130828	86.7768	4524	49.46		E.albertii	208962	281		E_albertii_CB9791.fasta	109	40	YES	NZ_BBVS00000000.1			http://www.ncbi.nlm.nih.gov/genome/1729?genome_assembly_id=262473
24	Draft	ESAL.0216.00025	4958535	4783	4325154	87.2264	4728	49.47		E.albertii	208962	281		E_albertii_E2675.fasta	119	40	YES	NZ_BBVT00000000.1			http://www.ncbi.nlm.nih.gov/genome/1729?genome_assembly_id=262474
25	Draft	ESAL.0216.00026	4796543	4571	4163020	86.7921	4506	49.48		E.albertii	208962	281		E_albertii_NIAH_Bird_23.fasta	117	42	YES	NZ_BBVL00000000.1			http://www.ncbi.nlm.nih.gov/genome/1729?genome_assembly_id=262466
26	Draft	ESAL.0216.00027	4862097	4627	4250255	87.4161	4581	49.51		E.albertii	208962	280		E_albertii_20H38.fasta	109	43	YES	NZ_BBVE00000000.1			http://www.ncbi.nlm.nih.gov/genome/1729?genome_assembly_id=262459
27	Draft	ESAL.0216.00028	4844099	4668	4225721	87.2344	4601	49.69		E.albertii	208962	282		E_albertii_K7744.fasta	125	44	YES	NZ_BBWB00000000.1			http://www.ncbi.nlm.nih.gov/genome/1729?genome_assembly_id=262482
28	Draft	ESAL.0216.00029	4776320	4559	4125977	86.384	4515	49.41		E.albertii	208962	279		E_albertii_NIAH_Bird_25.fasta	128	46	YES	NZ_BBVN00000000.1			http://www.ncbi.nlm.nih.gov/genome/1729?genome_assembly_id=262468
29	Draft	ESAL.0216.00030	4780262	4542	4157228	86.9665	4487	49.5		E.albertii	208962	281		E_albertii_KU20110014.fasta	126	47	YES	NZ_BBWD00000000.1			http://www.ncbi.nlm.nih.gov/genome/1729?genome_assembly_id=262484
30	Draft	ESAL.0216.00031	4745257	4479	4133815	87.1147	4442	49.52		E.albertii	208962	278		E_albertii_94389.fasta	129	53	YES	NZ_BBVH00000000.1			http://www.ncbi.nlm.nih.gov/genome/1729?genome_assembly_id=262462
31	Draft	ESAL.0216.00032	4997401	4751	4360685	87.2591	4711	49.56		E.albertii	208962	281		E_albertii_EC03-127.fasta	162	55	YES	NZ_BBVU00000000.1			http://www.ncbi.nlm.nih.gov/genome/1729?genome_assembly_id=262475
32	Draft	ESAL.0216.00033	4715099	4524	4082065	86.5743	4460	49.55		E.albertii	208962	280		E_albertii_CB10113.fasta	151	57	YES	NZ_BBVR00000000.1			http://www.ncbi.nlm.nih.gov/genome/1729?genome_assembly_id=262472
33	Draft	ESAL.0216.00034	5013249	4830	4343365	86.6377	4780	49.35		E.albertii	208962	281		E_albertii_NIAH_Bird_16.fasta	163	62	YES	NZ_BBVJ00000000.1			http://www.ncbi.nlm.nih.gov/genome/1729?genome_assembly_id=262464
34	Draft	ESAL.0216.00035	4784341	4539	4130397	86.3316	4486	49.83		E.albertii	208962	280		E_albertii_S109.fasta	180	63	YES		HiSeq2000	74
35	Draft	ESAL.0216.00036	4770002	4579	4127233	86.5248	4505	49.49		E.albertii	208962	281		E_albertii_NIAH_Bird_8.fasta	175	76	YES	NZ_BBVQ00000000.1			http://www.ncbi.nlm.nih.gov/genome/1729?genome_assembly_id=262471
36	Draft	ESAL.0216.00037	5108050	4821	4275869	83.7084	4751	50.02		E.albertii	208962	281		E_albertii_S91.fasta	754	134	YES		HiSeq2000	56
37	Draft	ESAL.0216.00038	4422416	4254	3790797	85.7178	4179	49.79		E.albertii	208962	281		E_albertii_NBRC_107761.fasta	235	140	YES	NZ_BBMY00000000.1			http://www.ncbi.nlm.nih.gov/genome/1729?genome_assembly_id=210028
38	Draft	ESAL.0216.00039	4513494	4292	3839765	85.073	4270	49.74		E.albertii	208962	280		E_albertii_TW08933.fasta	370	178	YES	NZ_AEJU00000000.1			http://www.ncbi.nlm.nih.gov/genome/1729?genome_assembly_id=171580
39	Draft	ESC1.0216.00001	4896799	4579	4338727	88.6033	4493	50.37		cladeI	561	282		C1_H442.fasta	66	19	YES		MiSeq	78
40	Draft	ESC1.0216.00002	5353500	5147	4686057	87.5326	5054	50.34		cladeI	561	282		C1_TW10509.fasta	92	25	YES	GCA_000190995.1			https://www.ncbi.nlm.nih.gov/assembly/GCF_000190995.1
41	Draft	ESC1.0216.00003	5458319	5324	4739098	86.8234	5238	50.12		cladeI	561	282		C1_E1492.fasta	152	45	YES	SRX008564			https://www.ncbi.nlm.nih.gov/Traces/study/?acc=SAMN00013204&o=acc_s%3Aa
42	Draft	ESC1.0216.00004	4996618	4684	4410891	88.2775	4625	50.37		cladeI	561	282		C1_E4124.fasta	119	47	YES		MiSeq	69
43	Draft	ESC1.0216.00005	5283075	4959	4595511	86.9855	4874	50.39		cladeI	561	282		C1_E2052.fasta	369	60	YES		MiSeq	77
44	Draft	ESC1.0216.00006	5307597	4978	4619336	87.0325	4900	50.28		cladeI	561	282		C1_H009.fasta	209	63	YES		MiSeq	29
45	Draft	ESC1.0216.00008	5327451	4982	4612128	86.5729	4904	50.42		cladeI	561	282		C1_W2_89.fasta	236	110	YES		MiSeq	39
46	Draft	ESC1.0216.00009	4872614	4531	4231889	86.8505	4467	50.25		cladeI	561	282		C1_E4962.fasta	288	111	YES		MiSeq	26
47	Draft	ESC1.0216.00010	5539472	5214	4759473	85.9193	5149	50.39		cladeI	561	282		C1_A3_55.fasta	274	113	YES		MiSeq	40
48	Draft	ESC1.0216.00011	5194168	4874	4538865	87.3839	4809	50.42		cladeI	561	282		C1_H384.fasta	265	125	YES		MiSeq	56
49	Draft	ESC1.0216.00012	5870293	5638	5036138	85.7902	5551	50.3		cladeI	561	282		C1_C2_64.fasta	344	139	YES		MiSeq	31
50	Draft	ESC1.0216.00013	5218763	4877	4542379	87.0394	4810	50.54		cladeI	561	281		C1_E7519.fasta	326	165	YES		MiSeq	19
51	Draft	ESC1.0216.00014	5555814	5268	4784671	86.1201	5191	50.38		cladeI	561	282		C1_C2_119.fasta	370	182	YES		MiSeq	40
52	Draft	ESC1.0216.00015	5853435	5599	4960814	84.7505	5534	50.43		cladeI	561	282		C1_C2_118.fasta	523	244	YES		MiSeq	21
53	Draft	ESC2.0216.00001	4623994	4342	4068772	87.9926	4269	50.56		cladeII	561	282		CII_B1147.fa	189	20	YES	ERS557934			https://www.ncbi.nlm.nih.gov/sra?LinkName=biosample_sra&from_uid=3352672
54	Draft	ESC2.0216.00002	4941192	4510	4230385	85.6147	4447	50.53		cladeII	561	282		CII_ROAR019.fa	606	21	YES	ERS202129			https://www.ncbi.nlm.nih.gov/sra?LinkName=biosample_sra&from_uid=2143179
55	Draft	ESC3.0216.00001	4698968	4452	4077656	86.7777	4369	50.42		cladeIII	561	281		CIII_ROAR438.fa	272	18	YES	ERS202128			https://www.ncbi.nlm.nih.gov/sra?LinkName=biosample_sra&from_uid=2143178
56	Draft	ESC3.0216.00002	4450455	4236	3914533	87.958	4163	50.66		cladeIII	561	281		CIII_TA004.fasta	67	26	YES	SRS005038			https://www.ncbi.nlm.nih.gov/sra?LinkName=biosample_sra&from_uid=13170
57	Draft	ESC3.0216.00003	5070773	4916	4390365	86.5818	4848	50.42		cladeIII	561	282		CIII_TW15826.fa	264	45	YES	ERS202117			https://www.ncbi.nlm.nih.gov/sra?LinkName=biosample_sra&from_uid=2143167
58	Draft	ESC3.0216.00004	5135177	4948	4395804	85.6018	4877	50.38		cladeIII	561	282		CIII_B685.fa	443	46	YES	ERS202122			https://www.ncbi.nlm.nih.gov/sra?LinkName=biosample_sra&from_uid=2143172
59	Draft	ESC3.0216.00005	4722269	4468	4161581	88.1267	4387	50.48		cladeIII	561	282		CIII_B1946.fasta	141	66	YES		MiSeq	51
60	Draft	ESC3.0216.00006	4716773	4461	4151461	88.0149	4382	50.5		cladeIII	561	282		CIII_B1799.fasta	140	68	YES		MiSeq	50
61	Draft	ESC3.0216.00007	4810937	4660	4185499	86.9997	4586	50.6		cladeIII	561	282		CIII_TW09266.fa	259	79	YES	ERS202133			https://www.ncbi.nlm.nih.gov/sra?LinkName=biosample_sra&from_uid=2143183
62	Draft	ESC3.0216.00008	4991930	4844	4268678	85.5116	4773	50.54		cladeIII	561	282		CIII_TW09254.fa	492	112	YES	ERS202132			https://www.ncbi.nlm.nih.gov/sra?LinkName=biosample_sra&from_uid=2143182
63	Draft	ESC4.0216.00001	4821279	4629	4200632	87.1269	4550	50.46		cladeIV	561	281		CIV_TW15817.fa	155	28	YES	ERS202116			https://www.ncbi.nlm.nih.gov/sra?LinkName=biosample_sra&from_uid=2143166
64	Draft	ESC4.0216.00002	4885367	4652	4207206	86.1185	4570	50.42		cladeIV	561	282		CIV_B049.fa	338	32	YES		NCBI SRA	NCBI SRA
65	Draft	ESC5.0216.00001	4501733	4174	3976259	88.3273	4101	50.38		cladeV	561	281		CV_TW14264.fa	82	21	YES	ERS202115			https://www.ncbi.nlm.nih.gov/sra?LinkName=biosample_sra&from_uid=2143165
66	Draft	ESC5.0216.00002	4527924	4264	3993385	88.1946	4176	50.42		cladeV	561	281		CV_B646.fasta	70	26	YES	SRS005039			https://www.ncbi.nlm.nih.gov/sra?LinkName=biosample_sra&from_uid=13171
67	Draft	ESC5.0216.00003	4617419	4393	4060117	87.9304	4299	50.51		cladeV	561	281		CV_E1118.fasta	76	27	YES	GCA_002109985.1			https://www.ncbi.nlm.nih.gov/assembly/GCF_002109985.1/
68	Draft	ESC5.0216.00004	4528908	4260	3997161	88.2588	4175	50.39		cladeV	561	280		CV_TA290orTW15848.fa	71	29	YES	ERS202121			https://www.ncbi.nlm.nih.gov/sra?LinkName=biosample_sra&from_uid=2143171
69	Draft	ESC5.0216.00005	4614410	4357	4068899	88.1781	4278	50.41		cladeV	561	281		CV_M1108.fa	116	29	YES	ERS202136			https://www.ncbi.nlm.nih.gov/sra?LinkName=biosample_sra&from_uid=2143186
70	Draft	ESC5.0216.00006	4884898	4645	4275236	87.5195	4566	50.38		cladeV	561	280		CV_TW14263.fa	130	38	YES	ERS202114			https://www.ncbi.nlm.nih.gov/sra?LinkName=biosample_sra&from_uid=2143164
71	Draft	ESC5.0216.00007	5108354	4757	4306565	84.3044	4673	50.17		cladeV	561	280		CV_B1225.fa	707	46	YES	ERS202126			https://www.ncbi.nlm.nih.gov/sra?LinkName=biosample_sra&from_uid=2143176
72	Draft	ESC5.0216.00008	4879978	4659	4249282	87.0758	4595	50.33		cladeV	561	281		CV_TW15840orE1195.fa	190	47	YES	ERS202131			https://www.ncbi.nlm.nih.gov/sra?LinkName=biosample_sra&from_uid=2143181
73	Draft	ESC5.0216.00009	4884671	4679	4250315	87.0133	4606	50.32		cladeV	561	281		CV_E1196orTW15841.fa	224	52	YES	ERS202119			https://www.ncbi.nlm.nih.gov/sra?LinkName=biosample_sra&from_uid=2143169
74	Draft	ESC5.0216.00010	5128778	4764	4275214	83.3574	4685	50.21		cladeV	561	281		CV_E1195.fa	961	67	NO	ERS202124			https://www.ncbi.nlm.nih.gov/sra?LinkName=biosample_sra&from_uid=2143174
75	Draft	ESC5.0216.00011	4654592	4354	4089875	87.8675	4288	50.38		cladeV	561	279		CV_B1855.fasta	148	69	YES		MiSeq	53
76	Draft	ESC5.0216.00012	5034666	4894	4363588	86.6709	4818	50.53		cladeV	561	280		CV_E471.fa	280	72	YES	ERS202127			https://www.ncbi.nlm.nih.gov/sra?LinkName=biosample_sra&from_uid=2143177
77	Draft	ESC5.0216.00013	4493998	4284	3915974	87.1379	4253	50.31		cladeV	561	277		CV_HT073016.fasta	218	96	YES	ASM80769v3			https://www.ncbi.nlm.nih.gov/assembly/GCF_000807695.1
78	Draft	ESC5.0216.00014	4722379	4519	4113687	87.1105	4441	50.29		cladeV	561	280		CV_B1817.fasta	210	101	YES		MiSeq	56
79	Complete	ESFE.0216.00001	4588711	4364	4108479	89.5345	4250	49.94		E.fergusonii	564	276		E_fergusonii_ATCC_35469.fasta	1	1	YES	NC_011740.1			http://www.ncbi.nlm.nih.gov/genome/1877?genome_assembly_id=171781
80	Draft	ESFE.0216.00002	4494663	4316	4009959	89.216	4225	49.96		E.fergusonii	564	276		E_fergusonii_GTA-EF03.fasta	29	11	YES	NZ_JZWN00000000.2			http://www.ncbi.nlm.nih.gov/genome/1877?genome_assembly_id=266098
81	Draft	ESFE.0216.00003	4644753	4479	4135958	89.0458	4393	49.86		E.fergusonii	564	276		E_fergusonii_GTA-EF04.fasta	39	14	YES	NZ_JZWP00000000.2			http://www.ncbi.nlm.nih.gov/genome/1877?genome_assembly_id=263891
82	Draft	ESFE.0216.00004	4768896	4598	4243447	88.9817	4496	49.78		E.fergusonii	564	276		E_fergusonii_B253.fasta	41	14	YES	NZ_AEIA00000000.1			http://www.ncbi.nlm.nih.gov/genome/1877?genome_assembly_id=171783
83	Draft	ESFE.0216.00005	4764049	4574	4240046	89.0009	4490	49.85		E.fergusonii	564	276		E_fergusonii_GTA-1753-4-RBA-P5.fasta	33	16	YES	GCA_000968905.1			https://www.ncbi.nlm.nih.gov/assembly/GCF_000968905.1/
84	Draft	ESFE.0216.00006	4868190	4603	4284285	88.0057	4528	49.71		E.fergusonii	564	277		E_fergusonii_B691_H4.fasta	129	26	YES		HiSeq2000	48
85	Draft	ESFE.0216.00007	4647950	4392	4138945	89.0488	4318	49.86		E.fergusonii	564	276		E_fergusonii_ROAR_344_H3.fasta	88	27	YES		HiSeq2000	90
86	Draft	ESFE.0216.00008	4503964	4272	4008084	88.9901	4212	50.01		E.fergusonii	564	276		E_fergusonii_ECD227.fasta	59	30	YES	NZ_CM001142.1			https://www.ncbi.nlm.nih.gov/assembly/GCF_000191665.1/
		Average	4.8566e+06		4.23186e+06	87.1718		50.008				280.547			180.965	52.2209
		Min	4422416		3790797	83.3574		49.35				276			1	1
		Max	5870293		5036138	89.5345		50.66				282			961	244

## Sheet: RefSeq-Dataset
Table-S3 : The general genomic features of the 370 E. coli complete genomes from RefSeq GenBank used in this study and their mobilome.
																									0.5
N°	Genome_Status	Genome_ID	Genome_size_bp	Number_Genes	Cumul_Gene_Size_bp	Gene_Density (%)	Number_Proteins	GC%		Phylogroup	MLST Typing (ST-)	H-Type	O-group		Number_of_DEG (essential proteins)		Number_of_replicons	GenBank_Accession_Number		Cumul_Prophage_Size_bp	Fraction_Prophage	Number_of_Contigs_Prophage	Lysogen	Cumul_Number_Prophage_Protein	Fraction_Prophage_Proteome	Predicted_Number_of_Prophages		Cumul_Plasmid_Size_bp	Fraction_Plasmid_Sequence	Number_of_Contigs_Plasmid	Presence_of_Plasmid	Cumul_Number_Plasmid_Protein	Fraction_Plasmid_Proteome		Total_Prophage_Plasmid_Protein	Fraction_Prophage_Plasmid_Protein
1	Complete	ESCO001.C.00001	4641652	4139	3947352	85.042	4136	50.79		A	ST-10	H48	O16		282		1	NC_000913-		53637	1.15556	3	YES	68	1.6441	2.19167		0	0	0	NO	0	0		68	1.6441
2	Complete	ESCO001.C.00002	5231428	4989	4460166	85.2571	4987	50.47		B2	ST-73	H1	O6		276		1	NC_004431-		180284	3.44617	4	YES	247	4.95288	4.31516		0	0	0	NO	0	0		247	4.95288
3	Complete	ESCO001.C.00003	5594477	5287	4799058	85.7821	5284	50.48		E	ST-11	H7	O157		282		3	NC_002695-NC_002128-NC_002127-		627223	11.2115	11	YES	792	14.9886	11.809		96027	1.71646	2	YES	88	1.6654		880	16.654
4	Complete	ESCO001.C.00004	4558947	4339	3957345	86.8039	4337	50.83		A	ST-93	NA	O7		282		1	NC_012892-		83079	1.82233	3	YES	111	2.55937	2.68532		0	0	0	NO	0	0		111	2.55937
5	Complete	ESCO001.C.00006	5155626	5057	4530552	87.8759	5055	50.74		B1	ST-156	H28	O173		282		7	NC_011415-NC_011419-NC_011413-NC_011416-NC_011407-NC_011408-NC_011411-		301572	5.84938	7	YES	400	7.91296	6.34879		268111	5.20036	6	YES	303	5.99407		703	13.907
6	Complete	ESCO001.C.00007	4839683	4650	4280433	88.4445	4648	50.75		B2	ST-131	H5	O16		282		2	NC_013654-NC_013655-		131961	2.72665	2	YES	154	3.31325	3.50493		122345	2.52795	1	YES	152	3.27022		306	6.58348
7	Complete	ESCO001.C.00008	5524860	5441	4747059	85.9218	5440	50.63		B1	ST-17	H2	O103		282		2	NC_013353-NC_013354-		728423	13.1845	12	YES	764	14.0441	13.5058		75546	1.36738	1	YES	61	1.12132		825	15.1654
8	Complete	ESCO001.C.00009	5766081	5672	4879536	84.6248	5670	50.44		B1	ST-16	H8	O111		282		6	NC_013364-NC_013365-NC_013370-NC_013366-NC_013367-NC_013368-		731569	12.6875	15	YES	775	13.6684	13.5586		395004	6.85048	5	YES	433	7.63668		1120	19.7531
9	Complete	ESCO001.C.00010	5179971	5038	4569321	88.2113	5036	50.61		B2	ST-95	H7	O18		282		2	NC_007946-NC_007941-		271235	5.23623	6	YES	385	7.64496	5.84013		114230	2.20522	1	YES	143	2.83956		528	10.4845
10	Complete	ESCO001.C.00011	4938920	4623	4268169	86.4191	4621	50.52		B2	ST-127	H31	O6		276		1	NC_008253-		38390	0.777295	1	YES	56	1.21186	1.93602		0	0	0	NO	0	0		56	1.21186
11	Complete	ESCO001.C.00012	5497653	5382	4771341	86.7887	5380	50.34		B2	ST-95	H7	O1		281		3	NC_008563-NC_009838-NC_009837-		416471	7.57543	10	YES	537	9.98141	8.27531		415628	7.5601	2	YES	430	7.99257		967	17.974
12	Complete	ESCO001.C.00013	5249288	5087	4503654	85.7955	5085	50.56		B1	ST-1132	H28	Onovel13		282		7	NC_009801-NC_009786-NC_009790-NC_009788-NC_009787-NC_009789-NC_009791-		328871	6.26506	6	YES	371	7.29597	6.80652		269669	5.13725	6	YES	291	5.72271		662	13.0187
13	Complete	ESCO001.C.00014	4643538	4407	4033167	86.8555	4405	50.82		A	ST-46	H4	O9-O9like		282		1	NC_009800-		80399	1.73142	2	YES	106	2.40636	2.64039		0	0	0	NO	0	0		106	2.40636
14	Complete	ESCO001.C.00015	4629812	4401	4023588	86.9061	4399	50.77		A	ST-93	NA	O7		282		1	NC_012967-		94186	2.03434	4	YES	117	2.6597	2.87155		0	0	0	NO	0	0		117	2.6597
15	Complete	ESCO001.C.00016	4746218	4494	4134072	87.1024	4492	50.87		A	ST-3021	H20	O146		282		1	NC_010468-		85189	1.79488	2	YES	116	2.58237	2.7207		0	0	0	NO	0	0		116	2.58237
16	Complete	ESCO001.C.00017	4686137	4504	4068498	86.8199	4502	50.78		A	ST-1060	H48	O16		282		1	NC_010473-		49765	1.06196	3	YES	76	1.68814	2.12675		0	0	0	NO	0	0		76	1.68814
17	Complete	ESCO001.C.00018	5215377	4917	4534929	86.953	4914	50.49		F	ST-354	H34	O153like		281		5	NC_010498-NC_010488-NC_010485-NC_010486-NC_010487-		142673	2.73562	3	YES	152	3.0932	3.68453		146988	2.81836	4	YES	167	3.39845		319	6.49166
18	Complete	ESCO001.C.00019	5704171	5697	4901502	85.9284	5695	50.41		E	ST-11	H7	O157		282		3	NC_011353-NC_011350-NC_011351-		855934	15.0054	13	YES	919	16.137	15.6438		132096	2.31578	2	YES	147	2.58121		1066	18.7182
19	Complete	ESCO001.C.00020	5622737	5589	4831566	85.9291	5587	50.46		E	ST-11	H7	O157		282		2	NC_013008-NC_013010-		651217	11.5819	11	YES	843	15.0886	12.2113		94601	1.68247	1	YES	95	1.70038		938	16.789
20	Complete	ESCO001.C.00021	4578159	4409	3996504	87.295	4407	50.79		A	ST-10	H48	O16		282		1	NC_012759-		62737	1.37035	3	YES	98	2.22373	2.34425		0	0	0	NO	0	0		98	2.22373
21	Complete	ESCO001.C.00024	4570938	4368	3967236	86.7926	4366	50.84		A	ST-93	H48	O7		282		1	NC_012947-		81926	1.79232	3	YES	110	2.51947	2.66599		0	0	0	NO	0	0		110	2.51947
22	Complete	ESCO001.C.00025	5452353	5310	4724184	86.6449	5308	50.5		E	ST-335	H7	O55		282		2	NC_013941-NC_013942-		600947	11.0218	12	YES	761	14.3369	11.3684		66001	1.2105	1	YES	72	1.35644		833	15.6933
23	Complete	ESCO001.C.00026	5108383	4988	4505319	88.1946	4986	50.7		B2	ST-95	H7	O18		282		1	NC_017628-		459933	9.00349	12	YES	625	12.5351	9.00403		0	0	0	NO	0	0		625	12.5351
24	Complete	ESCO001.C.00027	5154862	5004	4520025	87.6847	5002	50.66		B1	ST-678	H4	O104		282		1	NC_011748-		266862	5.1769	6	YES	352	7.03719	5.76681		0	0	0	NO	0	0		352	7.03719
25	Complete	ESCO001.C.00028	4700560	4513	4148400	88.2533	4511	50.79		B1	ST-1128	H19	NA		282		1	NC_011741-		136644	2.90697	3	YES	179	3.96808	3.58345		0	0	0	NO	0	0		179	3.96808
26	Complete	ESCO001.C.00029	5166121	5037	4509084	87.2818	5035	50.65		B2	ST-95	H7	O45		282		2	NC_011742-NC_011747-		352119	6.81593	7	YES	471	9.35452	7.19632		133853	2.59098	1	YES	136	2.70109		607	12.0556
27	Complete	ESCO001.C.00030	5132068	4724	4435287	86.423	4721	50.63		F	ST-62	H45	O7		281		1	NC_011750-		355176	6.92072	8	YES	404	8.55751	7.24757		0	0	0	NO	0	0		404	8.55751
28	Complete	ESCO001.C.00031	5069678	4986	4381626	86.4281	4984	50.52		B2	ST-15	H6	O127		282		3	NC_011601-NC_011603-NC_011602-		396843	7.82778	11	YES	541	10.8547	7.9462		104125	2.05388	2	YES	112	2.24719		653	13.1019
29	Complete	ESCO001.C.00032	5355323	5216	4658379	86.986	5214	50.54		D	ST-414	H18	O17-O44		282		2	NC_017626-NC_017627-		269654	5.03525	5	YES	375	7.19217	5.81362		113346	2.11651	1	YES	121	2.32068		496	9.51285
30	Complete	ESCO001.C.00033	5855531	5904	5030049	85.9025	5903	50.65		B1	ST-21	H11	O26		282		5	NC_013361-NC_013369-NC_013362-NC_013363-NC_014543-		729620	12.4604	14	YES	962	16.2968	13.5259		158291	2.70327	4	YES	169	2.86295		1131	19.1597
31	Complete	ESCO001.C.00034	5029323	4917	4456128	88.6029	4915	50.81		B1	ST-1079	H49	O6		282		3	NC_016902-NC_016904-NC_016903-		274912	5.46618	7	YES	370	7.52798	5.90179		109155	2.17037	2	YES	127	2.58393		497	10.1119
32	Complete	ESCO001.C.00035	5132961	4942	4500267	87.6739	4940	50.58		B2	ST-73	H1	O25-Onovel31		282		2	NC_017631-NC_017629-		208945	4.07065	3	YES	285	5.76923	4.79572		1564	0.0304697	1	YES	3	0.0607287		288	5.82996
33	Complete	ESCO001.C.00036	5107563	4862	4400103	86.1488	4859	50.59		B2	ST-643	H7	O18		279		2	NC_017632-NC_017630-		206634	4.04565	6	YES	292	6.00947	4.75697		114550	2.24275	1	YES	135	2.77835		427	8.78782
34	Complete	ESCO001.C.00037	4894879	4578	4320231	88.2602	4578	50.69		B2	ST-135	H1	O83		282		2	NC_017634-NC_017659-		151013	3.08512	3	YES	207	4.52163	3.82437		147060	3.00436	1	YES	153	3.34207		360	7.8637
35	Complete	ESCO001.C.00038	5008864	4901	4426509	88.3735	4899	50.82		B1	ST-1079	H49	O6		282		3	NC_017635-NC_017637-NC_017636-		272836	5.44706	7	YES	367	7.49132	5.86698		107896	2.1541	2	YES	129	2.63319		496	10.1245
36	Complete	ESCO001.C.00039	5325888	5148	4563522	85.6857	5146	50.69		A	ST-48	H11	O78		282		5	NC_017633-NC_017724-NC_017722-NC_017723-NC_017721-		407441	7.6502	8	YES	522	10.1438	8.1239		172453	3.23801	4	YES	170	3.30354		692	13.4473
37	Complete	ESCO001.C.00040	5666764	5627	4839339	85.3986	5625	50.76		A	ST-100	H10	O149		282		6	NC_017641-NC_017645-NC_017642-NC_017639-NC_017640-NC_017643-		421555	7.43908	10	YES	579	10.2933	8.36055		480348	8.47658	5	YES	531	9.44		1110	19.7333
38	Complete	ESCO001.C.00041	5156873	4971	4506678	87.3917	4969	50.7		D	ST-5147	H15	O11		282		4	NZ_CP006632-NZ_CP006635-NZ_CP006634-NZ_CP006633-		209239	4.05748	6	YES	288	5.79593	4.80065		168916	3.27555	3	YES	178	3.58221		466	9.37814
39	Complete	ESCO001.C.00042	5378729	5138	4597056	85.4673	5136	50.54		F	ST-62	H45	O7		282		5	NC_017646-NC_017647-NC_017648-NC_017649-NC_017650-		464472	8.63535	12	YES	586	11.4097	9.08014		65198	1.21215	4	YES	72	1.40187		658	12.8115
40	Complete	ESCO001.C.00043	5038386	4822	4427238	87.8702	4820	50.56		B2	ST-73	H1	O6		282		1	NC_017651-		187546	3.72234	2	YES	231	4.79253	4.43692		0	0	0	NO	0	0		231	4.79253
41	Complete	ESCO001.C.00045	5448306	5278	4688532	86.0549	5276	50.4		E	ST-335	H7	O55		282		6	NC_017656-NC_017653-NC_017657-NC_017654-NC_017658-NC_017655-		555755	10.2005	10	YES	692	13.116	10.6107		184326	3.38318	5	YES	210	3.98029		790	14.9735
42	Complete	ESCO001.C.00046	5027172	4811	4410789	87.739	4810	50.78		B1	ST-1079	H49	O6		282		2	NC_017660-NC_017661-		163703	3.25636	5	YES	215	4.46985	4.03714		5360	0.106621	1	YES	8	0.16632		223	4.63617
43	Complete	ESCO001.C.00048	5516736	5456	4779687	86.6398	5454	50.4		E	ST-11	H7	O157		282		3	NC_017906-NC_017907-NC_017903-		545428	9.88679	9	YES	687	12.5963	10.4375		130513	2.36576	2	YES	144	2.64026		831	15.2365
44	Complete	ESCO001.C.00050	4773108	4586	4236960	88.7673	4584	50.7		B2	ST-135	H1	O83		282		1	NC_011993-		175122	3.66893	4	YES	245	5.34468	4.22861		0	0	0	NO	0	0		245	5.34468
45	Complete	ESCO001.C.00051	5249449	5109	4602627	87.6783	5107	50.81		B2	ST-131	H4	Onovel31		282		3	NZ_HG941718-NZ_HG941719-NZ_HG941720-		355413	6.77048	5	YES	446	8.73311	7.25155		139682	2.66089	2	YES	155	3.03505		601	11.7682
46	Complete	ESCO001.C.00052	5438174	5347	4727583	86.9333	5345	50.59		B1	ST-678	H4	O104		282		4	NC_018650-NC_018651-NC_018654-NC_018652-		388083	7.13627	8	YES	503	9.41066	7.79932		185036	3.40254	3	YES	207	3.87278		606	11.3377
47	Complete	ESCO001.C.00053	5437407	5136	4699140	86.4224	5136	50.65		B1	ST-678	H4	O104		282		4	NC_018658-NC_018659-NC_018666-NC_018660-		327372	6.02074	7	YES	425	8.27492	6.78138		164310	3.02184	3	YES	173	3.36838		598	11.6433
48	Complete	ESCO001.C.00054	5389708	5283	4682628	86.8809	5281	50.67		B1	ST-678	H4	O104		282		3	NC_018661-NC_018662-NC_018663-		379469	7.04062	8	YES	487	9.22174	7.65489		77122	1.43091	2	YES	80	1.51486		567	10.7366
49	Complete	ESCO001.C.00055	4798435	4641	4165554	86.8107	4639	50.68		C	ST-23	H9	O78		281		1	NC_020163-		207246	4.31903	7	YES	295	6.35913	4.76723		0	0	0	NO	0	0		295	6.35913
50	Complete	ESCO001.C.00056	3976195	3780	3504363	88.1336	3778	51.14		A	ST-10	NA	NA		282		1	NC_020518-		0	0	0	NO	0	0	1.29234		0	0	0	NO	0	0		0	0
51	Complete	ESCO001.C.00057	5045919	4857	4408467	87.367	4855	50.65		B1	ST-672	H21	O104		282		2	NZ_CP023541-NZ_CP023542-		220004	4.36004	5	YES	282	5.80844	4.98114		161452	3.19966	1	YES	162	3.33677		444	9.14521
52	Complete	ESCO001.C.00058	4835601	4657	4268703	88.2766	4655	50.85		B1	ST-1079	H49	O6		282		1	NC_022364-		198672	4.10853	5	YES	267	5.73577	4.62347		0	0	0	NO	0	0		267	5.73577
53	Complete	ESCO001.C.00059	5308284	5238	4665357	87.8882	5236	50.76		B2	ST-131	H4	Onovel31		282		6	NC_022648-NC_022651-NC_022650-NC_022662-NC_022649-NC_022661-		409059	7.70605	7	YES	518	9.89305	8.15103		178346	3.35977	5	YES	220	4.20168		738	14.0947
54	Complete	ESCO001.C.00060	4527247	4341	3949773	87.2445	4340	50.78		A	ST-10	H48	O16		282		1	NZ_HG738867-		20761	0.458579	2	YES	36	0.829493	1.64044		0	0	0	NO	0	0		36	0.829493
55	Complete	ESCO001.C.00061	5737294	5553	4826274	84.1211	5550	50.66		E	ST-32	H28	O145		282		3	NZ_CP006027-NZ_CP006028-NZ_CP006029-		721860	12.5819	16	YES	846	15.2432	13.3958		151681	2.64377	2	YES	160	2.88288		1006	18.1261
[truncated: 318 more rows]

## Sheet: Australian-Dataset
Table-S4 : The general genomic features of the final dataset containing 1294 Australian draft E. coli genomes used in this study and their mobilome.
[truncated: 1,300 more rows]
[truncated: 31 more columns]

[truncated: 5 more sheets: ENA-Information, Metadata-Australian-Dataset, ECOR-Dataset, Essential-Genes, Nucleotide diversity]
