# Supplementary material for: Phylogenetic background and habitat drive the genetic diversification of Escherichia coli
Source: PLoS Genet. 2020 Jun 12;16(6):e1008866. doi: 10.1371/journal.pgen.1008866 (PMC7314097; doi:10.1371/journal.pgen.1008866)
Supplement: S2 Dataset — (XLSX) [file pgen.1008866.s011.xlsx]

## Sheet: Information
A complete list of gene families (GeneFamily) positively (in red) and negatively (in blue) associated with each phenotype (excel spreadsheet name) is described in the following excel spreadsheets.
In each case, the associations are ranked in order of importance.
For each gene family (one by line), we have indicated the EggNog classification, the name of the gene provide by Prokka, as well as its description.
We also indicated our expert annotation: whether the gene family is located in a prophage, in a plasmid, or both (MGEs), whether it corresponds to an ARG, a virulent factor (VFDB), a transposase (IS), a secretion system (TXSS) or a capsule.
The gene sequence of one gene (RefGene) of each gene family associated with phylogroups are indicated in the "Sequences Phylogroups" speadsheet
The gene sequence of one gene (RefGene) of each gene family associated with sources are indicated in the "Sequences Sources" speadsheet

## Sheet: B2
GeneFamily	Family	Rank_Assocation	Sign_Association	Eggnog	Plasmid	Prophage	MGE	VFDBA	VFDBB	TXSS	IS	Int	ARG	CapsuleGene	CapsuleSystem	RefGene	TypeFamily	ProkkaName	Description
PanFamALL_041235	Fam_41235	1	(+)	C	-	-	-	-	-	-	-	-	-	-	-	ESCO.0216.00065.i0017_03850	Accessory	ldh	_L-lactate_dehydrogenase
PanFamALL_075330	Fam_75330	2	(+)	P	-	-	-	-	-	-	-	-	-	-	-	ESCO.0216.00065.i0017_03851	Accessory	ybhI	_Inner_membrane_protein_YbhI
PanFamALL_021693	Fam_21693	3	(-)	Unknown	-	-	-	-	-	-	-	-	-	-	-	ESCO.0216.00064.i0004_02060	Accessory	puuD	_Gamma-glutamyl-gamma-aminobutyrate_hydrolase_PuuD
PanFamALL_027005	Fam_27005	4	(+)	C	-	-	-	-	-	-	-	-	-	-	-	ESCO.0216.00065.i0017_03854	Accessory	lpd	_Dihydrolipoyl_dehydrogenase
PanFamALL_033334	Fam_33334	5	(+)	Unknown	-	-	-	-	-	-	-	-	-	-	-	ESCO.0216.00065.i0013_03398	Accessory	ddpD	_putative_D,D-dipeptide_transport_ATP-binding_protein_DdpD
PanFamALL_052287	Fam_52287	6	(-)	Q	-	-	-	-	-	-	-	-	-	-	-	ESCO.0216.00064.i0006_03278	Accessory	hcaC	_3-phenylpropionate/cinnamic_acid_dioxygenase_ferredoxin_subunit
PanFamALL_059700	Fam_59700	7	(-)	P	-	-	-	-	-	-	-	-	-	-	-	ESCO.0216.00064.i0004_02522	Accessory	antA	_Anthranilate_1,2-dioxygenase_large_subunit
PanFamALL_074533	Fam_74533	8	(-)	K	-	-	-	-	-	-	-	-	-	-	-	ESCO.0216.00064.i0001_01154	Accessory	ybdO	_putative_HTH-type_transcriptional_regulator_YbdO
PanFamALL_016003	Fam_16003	9	(+)	C	-	-	-	-	-	-	-	-	-	-	-	ESCO.0216.00065.i0017_03853	Accessory	sucC	_Succinyl-CoA_ligase_[ADP-forming]_subunit_beta
PanFamALL_034810	Fam_34810	10	(+)	C	-	-	-	-	-	-	-	-	-	-	-	ESCO.0216.00065.i0017_03852	Accessory	sucD	_Succinyl-CoA_ligase_[ADP-forming]_subunit_alpha
PanFamALL_036512	Fam_36512	11	(+)	K	-	-	-	-	-	-	-	-	-	-	-	ESCO.0216.00065.i0017_03849	Accessory	dctD	_C4-dicarboxylate_transport_transcriptional_regulatory_protein_DctD
PanFamALL_041234	Fam_41234	12	(+)	C	-	-	-	-	-	-	-	-	-	-	-	ESCO.0216.00065.i0017_03855	Accessory	sucB	_Dihydrolipoyllysine-residue_succinyltransferase_component_of_2-oxoglutarate_dehydrogenase_complex
PanFamALL_052794	Fam_52794	13	(+)	Unknown	-	-	-	-	-	-	-	-	-	-	-	ESCO.0216.00065.i0013_03397	Accessory	oppF	_Oligopeptide_transport_ATP-binding_protein_OppF
PanFamALL_006336	Fam_6336	14	(-)	E	-	-	-	-	-	-	-	-	-	-	-	ESCO.0216.00064.i0004_02058	Accessory	puuP	_Putrescine_importer_PuuP
PanFamALL_019705	Fam_19705	15	(-)	C	-	-	-	-	-	-	-	-	-	-	-	ESCO.0216.00064.i0004_02063	Accessory	puuB	_Gamma-glutamylputrescine_oxidoreductase
PanFamALL_006104	Fam_6104	16	(+)	Unknown	-	-	-	-	-	-	-	-	-	-	-	ESCO.0216.00065.i0011_03061	Accessory	NA	_Metallo-beta-lactamase_superfamily_protein
PanFamALL_013824	Fam_13824	17	(+)	C	-	-	-	-	-	-	-	-	-	-	-	ESCO.0216.00065.i0017_03856	Accessory	sucA	_2-oxoglutarate_dehydrogenase_E1_component
PanFamALL_048235	Fam_48235	18	(+)	Unknown	-	-	-	-	-	-	-	-	-	-	-	ESCO.0216.00065.i0013_03401	Accessory	ddpA	_putative_D,D-dipeptide-binding_periplasmic_protein_DdpA_precursor
PanFamALL_067052	Fam_67052	19	(+)	Unknown	-	-	-	-	-	-	-	-	-	-	-	ESCO.0216.00065.i0011_03060	Accessory	pnpB	_p-benzoquinone_reductase
PanFamALL_029319	Fam_29319	20	(-)	K	-	-	-	-	-	-	-	-	-	-	-	ESCO.0216.00064.i0004_02061	Accessory	puuR	_HTH-type_transcriptional_regulator_PuuR
PanFamALL_069601	Fam_69601	21	(-)	Q	-	-	-	-	-	-	-	-	-	-	-	ESCO.0216.00064.i0006_03279	Accessory	hcaB	_3-phenylpropionate-dihydrodiol/cinnamic_acid-dihydrodiol_dehydrogenase
PanFamALL_031111	Fam_31111	22	(-)	K	-	-	-	-	-	-	-	-	-	-	-	ESCO.0216.00064.i0006_03275	Accessory	hcaR	_Hca_operon_transcriptional_activator
PanFamALL_074906	Fam_74906	23	(-)	C	-	-	-	-	-	-	-	-	-	-	-	ESCO.0216.00064.i0004_02062	Accessory	puuC	_Aldehyde_dehydrogenase_PuuC
PanFamALL_066619	Fam_66619	24	(-)	P	-	-	-	-	-	-	-	-	-	-	-	ESCO.0216.00064.i0004_02521	Accessory	caiT	_L-carnitine/gamma-butyrobetaine_antiporter
PanFamALL_073533	Fam_73533	25	(-)	Q	-	-	-	-	-	-	-	-	-	-	-	ESCO.0216.00064.i0006_03276	Accessory	hcaE	_3-phenylpropionate/cinnamic_acid_dioxygenase_subunit_alpha
PanFamALL_009829	Fam_9829	26	(+)	K	-	-	-	-	-	-	-	-	-	-	-	ESCO.0216.00064.i0006_03167	Accessory	murR	_HTH-type_transcriptional_regulator_MurR
PanFamALL_068820	Fam_68820	27	(-)	Q	-	-	-	-	-	-	-	-	-	-	-	ESCO.0216.00064.i0006_03277	Accessory	hcaF	_3-phenylpropionate/cinnamic_acid_dioxygenase_subunit_beta
PanFamALL_047281	Fam_47281	28	(-)	K	-	-	-	-	-	-	-	-	-	-	-	ESCO.0216.00064.i0004_02519	Accessory	dmlR	_HTH-type_transcriptional_regulator_DmlR
PanFamALL_004827	Fam_4827	29	(+)	V	-	-	-	-	-	-	-	-	-	-	-	ESCO.0216.00065.i0013_03400	Accessory	dppB	_Dipeptide_transport_system_permease_protein_DppB
PanFamALL_010967	Fam_10967	30	(+)	P	-	-	-	-	-	-	-	-	-	-	-	ESCO.0216.00065.i0013_03399	Accessory	ddpC	_putative_D,D-dipeptide_transport_system_permease_protein_DdpC
PanFamALL_061874	Fam_61874	31	(-)	E	-	Prophage	-	-	-	-	-	-	-	-	-	ESCO.0216.00064.i0002_01445	Accessory	ycaM	_Inner_membrane_transporter_YcaM
PanFamALL_025441	Fam_25441	32	(+)	Unknown	-	-	-	-	-	-	-	-	-	-	-	ESCO.0216.00065.i0008_02218	Accessory	NA	_hypothetical_protein
PanFamALL_019257	Fam_19257	33	(-)	C	-	-	-	-	-	-	-	-	-	-	-	ESCO.0216.00064.i0004_02520	Accessory	dmlA	_D-malate_dehydrogenase_[decarboxylating]
PanFamALL_020328	Fam_20328	34	(-)	E	-	-	-	-	-	-	-	-	-	-	-	ESCO.0216.00064.i0004_02059	Accessory	puuA	_Gamma-glutamylputrescine_synthetase_PuuA
PanFamALL_058456	Fam_58456	35	(+)	T	-	-	-	-	-	-	-	-	-	-	-	ESCO.0216.00065.i0017_03848	Accessory	dctB	_C4-dicarboxylate_transport_sensor_protein_DctB
PanFamALL_016330	Fam_16330	36	(-)	C	-	-	-	-	-	-	-	-	-	-	-	ESCO.0216.00064.i0006_03280	Accessory	hcaD	_3-phenylpropionate/cinnamic_acid_dioxygenase_ferredoxin--NAD(+)_reductase_component
PanFamALL_066651	Fam_66651	37	(-)	I	-	-	-	-	-	-	-	-	-	-	-	ESCO.0216.00064.i0008_03813	Accessory	scpB	_Methylmalonyl-CoA_decarboxylase
PanFamALL_018024	Fam_18024	38	(+)	Unknown	-	Prophage	-	-	-	-	-	-	-	-	-	ESCO.0216.00065.i0001_00706	Accessory	NA	_hypothetical_protein
PanFamALL_060509	Fam_60509	39	(+)	L	Plasmid	-	-	-	-	-	-	-	-	-	-	ESCO.0216.00064.i0004_02372	Accessory	NA	_putative_ATP-dependent_helicase_Lhr
PanFamALL_033315	Fam_33315	40	(+)	Unknown	-	-	-	-	sitD	-	-	-	-	-	-	ESCO.0216.00065.i0009_02676	Accessory	mntB	_Manganese_transport_system_membrane_protein_MntB
PanFamALL_000650	Fam_650	41	(+)	Unknown	-	-	-	-	-	-	-	-	-	-	-	ESCO.0216.00065.i0017_03835	Accessory	cidA	_Holin-like_protein_CidA
PanFamALL_040389	Fam_40389	42	(+)	M	-	-	-	-	-	-	-	-	-	-	-	ESCO.0216.00065.i0017_03834	Accessory	yohK	_Inner_membrane_protein_YohK
PanFamALL_033888	Fam_33888	43	(-)	C	-	-	-	-	-	-	-	-	-	-	-	ESCO.0216.00064.i0008_03814	Accessory	scpC	_Propionyl-CoA:succinate_CoA_transferase
PanFamALL_047445	Fam_47445	44	(+)	Unknown	-	Prophage	-	-	-	-	-	-	-	-	-	ESCO.0216.00065.i0007_01889	Accessory	NA	_hypothetical_protein
PanFamALL_026493	Fam_26493	45	(+)	H	-	-	-	-	-	-	-	-	-	-	-	ESCO.0216.00065.i0007_01770	Accessory	pdxA2	_4-hydroxythreonine-4-phosphate_dehydrogenase_2
PanFamALL_038119	Fam_38119	46	(+)	K	-	-	-	-	-	-	-	-	-	-	-	ESCO.0216.00065.i0007_01769	Accessory	glcR	_HTH-type_transcriptional_repressor_GlcR
PanFamALL_048260	Fam_48260	47	(+)	G	-	-	-	-	-	-	-	-	-	-	-	ESCO.0216.00065.i0007_01775	Accessory	NA	_BNR/Asp-box_repeat_protein
PanFamALL_065291	Fam_65291	48	(+)	G	-	-	-	-	-	-	-	-	-	-	-	ESCO.0216.00065.i0007_01771	Accessory	NA	_hypothetical_protein
PanFamALL_017998	Fam_17998	49	(+)	C	-	-	-	-	-	-	-	-	-	-	-	ESCO.0216.00065.i0007_01772	Accessory	gbsB	_Alcohol_dehydrogenase
PanFamALL_066952	Fam_66952	50	(-)	E	-	-	-	-	-	-	-	-	-	-	-	ESCO.0216.00064.i0004_02064	Accessory	puuE	_4-aminobutyrate_aminotransferase_PuuE
PanFamALL_052844	Fam_52844	51	(+)	G	-	-	-	-	-	-	-	-	-	-	-	ESCO.0216.00065.i0007_01776	Accessory	tabA	_Toxin-antitoxin_biofilm_protein_TabA
PanFamALL_003044	Fam_3044	52	(+)	K	Plasmid	-	-	-	-	-	-	-	-	-	-	ESCO.0216.00064.i0009_04439	Accessory	arsR	_Arsenical_resistance_operon_repressor
PanFamALL_019642	Fam_19642	53	(-)	P	-	-	-	-	-	-	-	-	-	-	-	ESCO.0216.00064.i0001_00898	Accessory	cynT	_Carbonic_anhydrase_1
PanFamALL_000175	Fam_175	54	(-)	Unknown	-	-	-	-	-	-	-	-	-	-	-	ESCO.0216.00064.i0009_04622	Accessory	tisB	_Small_toxic_protein_TisB
PanFamALL_075769	Fam_75769	55	(-)	K	-	-	-	-	-	-	-	-	-	-	-	ESCO.0216.00064.i0001_00897	Accessory	cynR	_HTH-type_transcriptional_regulator_CynR
PanFamALL_055808	Fam_55808	56	(-)	Unknown	Plasmid	-	-	-	-	-	-	-	-	-	-	ESCO.0216.00064.i0004_02352	Accessory	NA	_hypothetical_protein
PanFamALL_021095	Fam_21095	57	(-)	G	-	-	-	-	-	-	-	-	-	-	-	ESCO.0216.00064.i0001_00900	Accessory	yycB	_putative_transporter_YycB
PanFamALL_029909	Fam_29909	58	(-)	E	-	-	-	-	-	-	-	-	-	-	-	ESCO.0216.00064.i0008_03812	Accessory	argK	_putative_GTPase_ArgK
PanFamALL_041853	Fam_41853	59	(+)	P	Plasmid	-	-	-	-	-	-	-	-	-	-	ESCO.0216.00064.i0009_04440	Accessory	arsB	_Arsenical_pump_membrane_protein
PanFamALL_038100	Fam_38100	60	(+)	G	-	-	-	-	-	-	-	-	-	-	-	ESCO.0216.00065.i0008_02217	Accessory	yiaM	_2,3-diketo-L-gulonate_TRAP_transporter_small_permease_protein_YiaM
PanFamALL_018454	Fam_18454	61	(+)	K	-	-	-	-	-	-	-	-	-	-	-	ESCO.0216.00065.i0017_03836	Accessory	Hydrogen	_Hydrogen_peroxide-inducible_genes_activator
PanFamALL_056136	Fam_56136	62	(-)	P	-	-	-	-	-	-	-	-	-	-	-	ESCO.0216.00064.i0001_00899	Accessory	cynS	_Cyanate_hydratase
PanFamALL_005552	Fam_5552	63	(-)	Unknown	-	-	MGE	-	-	T5aSS_PF03797	-	-	-	-	-	ESCO.0216.00064.i0004_02189	Accessory	icsA	_Outer_membrane_protein_IcsA_autotransporter_precursor
PanFamALL_047585	Fam_47585	64	(-)	C	-	-	-	-	-	-	-	-	-	-	-	ESCO.0216.00064.i0004_02523	Accessory	pht2	_Phthalate_4,5-dioxygenase_oxygenase_reductase_subunit
PanFamALL_023738	Fam_23738	65	(+)	Unknown	-	-	-	-	-	-	-	-	-	-	-	ESCO.0216.00065.i0001_00846	Accessory	NA	_hypothetical_protein
PanFamALL_021683	Fam_21683	66	(-)	T	Plasmid	-	-	-	-	-	-	-	-	-	-	ESCO.0216.00064.i0004_02210	Accessory	dosC	_Diguanylate_cyclase_DosC
PanFamALL_038841	Fam_38841	67	(+)	Unknown	-	-	-	-	-	-	-	-	-	-	-	ESCO.0216.00065.i0007_01773	Accessory	dapA	_4-hydroxy-tetrahydrodipicolinate_synthase
PanFamALL_033540	Fam_33540	68	(-)	Unknown	-	-	-	-	-	-	-	-	-	-	-	ESCO.0216.00064.i0004_02607	Accessory	tap	_Methyl-accepting_chemotaxis_protein_IV
PanFamALL_074606	Fam_74606	69	(-)	O	-	-	-	-	-	-	-	-	-	-	-	ESCO.0216.00064.i0006_03223	Accessory	NA	_Formate_hydrogenlyase_maturation_protein_HycH
PanFamALL_056723	Fam_56723	70	(-)	K	-	-	-	-	-	-	-	-	-	-	-	ESCO.0216.00064.i0004_02247	Accessory	mcbR	_HTH-type_transcriptional_regulator_McbR
PanFamALL_035776	Fam_35776	71	(-)	Unknown	-	-	-	-	-	-	-	-	-	-	-	ESCO.0216.00064.i0004_02213	Accessory	ddpA	_putative_D,D-dipeptide-binding_periplasmic_protein_DdpA_precursor
PanFamALL_018490	Fam_18490	72	(-)	G	Plasmid	-	-	-	-	-	-	-	-	-	-	ESCO.0216.00064.i0009_04633	Accessory	malP	_PTS_system_maltose-specific_EIICB_component
PanFamALL_062312	Fam_62312	73	(-)	Unknown	-	-	-	-	-	-	-	-	-	-	-	ESCO.0216.00064.i0006_03219	Accessory	hyfB	_Hydrogenase-4_component_B
PanFamALL_000215	Fam_215	74	(+)	Unknown	-	-	-	-	-	-	-	-	-	-	-	ESCO.0216.00065.i0001_00341	Accessory	tap	_Methyl-accepting_chemotaxis_protein_IV
PanFamALL_018085	Fam_18085	75	(-)	Unknown	-	-	-	-	-	-	-	-	-	-	-	ESCO.0216.00064.i0004_02248	Accessory	curA	_NADPH-dependent_curcumin_reductase
PanFamALL_074335	Fam_74335	76	(-)	C	-	-	-	-	-	-	-	-	-	-	-	ESCO.0216.00064.i0006_03218	Accessory	hyfE	_Hydrogenase-4_component_E
PanFamALL_068582	Fam_68582	77	(-)	I	-	-	-	-	-	-	-	-	-	-	-	ESCO.0216.00064.i0008_03811	Accessory	scpA	_Methylmalonyl-CoA_mutase
PanFamALL_069071	Fam_69071	78	(-)	Unknown	-	Prophage	-	-	-	-	-	-	-	-	-	ESCO.0216.00064.i0006_03362	Accessory	NA	_hypothetical_protein
PanFamALL_036993	Fam_36993	79	(-)	P	-	-	-	-	-	-	-	-	-	-	-	ESCO.0216.00064.i0006_03225	Accessory	focA	_putative_formate_transporter_1
PanFamALL_048739	Fam_48739	80	(-)	C	-	-	-	-	-	-	-	-	-	-	-	ESCO.0216.00064.i0006_03221	Accessory	nuoI	_NADH-quinone_oxidoreductase_subunit_I
PanFamALL_061115	Fam_61115	81	(-)	K	-	-	-	-	-	-	-	-	-	-	-	ESCO.0216.00064.i0006_03224	Accessory	fhlA	_Formate_hydrogenlyase_transcriptional_activator
PanFamALL_074605	Fam_74605	82	(-)	C	-	-	-	-	-	-	-	-	-	-	-	ESCO.0216.00064.i0006_03215	Accessory	hyfB	_Hydrogenase-4_component_B
PanFamALL_067927	Fam_67927	83	(-)	U	-	Prophage	-	-	-	T5aSS_PF03797	-	-	-	-	-	ESCO.0216.00064.i0006_02942	Accessory	NA	_putative_autotransporter_precursor
PanFamALL_052913	Fam_52913	84	(-)	Unknown	Plasmid	-	-	-	-	-	-	-	-	-	-	ESCO.0216.00064.i0004_02161	Accessory	NA	_hypothetical_protein
PanFamALL_018170	Fam_18170	85	(-)	G	Plasmid	-	-	-	-	-	-	-	-	-	-	ESCO.0216.00064.i0004_02185	Accessory	lsrC	_Autoinducer_2_import_system_permease_protein_LsrC
PanFamALL_066576	Fam_66576	86	(-)	Unknown	Plasmid	-	-	-	-	-	-	-	-	-	-	ESCO.0216.00064.i0004_02181	Accessory	lsrG	_Autoinducer_2-degrading_protein_LsrG
PanFamALL_072513	Fam_72513	87	(-)	G	Plasmid	-	-	-	-	-	-	-	-	-	-	ESCO.0216.00064.i0004_02182	Accessory	lsrF	_putative_aldolase_LsrF
PanFamALL_001405	Fam_1405	88	(+)	P	-	-	-	-	-	-	-	-	-	-	-	ESCO.0216.00065.i0007_01777	Accessory	NA	_Sodium:sulfate_symporter_transmembrane_region
PanFamALL_075748	Fam_75748	89	(-)	K	-	-	-	-	-	-	-	-	-	-	-	ESCO.0216.00064.i0001_00390	Accessory	bdcR	_HTH-type_transcriptional_repressor_BdcR
PanFamALL_048995	Fam_48995	90	(-)	C	-	-	-	-	-	-	-	-	-	-	-	ESCO.0216.00064.i0006_03216	Accessory	hyfC	_Hydrogenase-4_component_C
PanFamALL_057967	Fam_57967	91	(-)	K	-	-	MGE	-	-	-	-	-	-	-	-	ESCO.0216.00064.i0004_02187	Accessory	lsrR	_Transcriptional_regulator_LsrR
PanFamALL_073203	Fam_73203	92	(-)	Unknown	Plasmid	-	-	-	-	-	-	-	-	-	-	ESCO.0216.00064.i0004_02186	Accessory	lsrA	_Autoinducer_2_import_ATP-binding_protein_LsrA
PanFamALL_026599	Fam_26599	93	(+)	G	-	-	-	-	-	-	-	-	-	-	-	ESCO.0216.00065.i0004_01491	Accessory	hxlB	_3-hexulose-6-phosphate_isomerase
PanFamALL_071418	Fam_71418	94	(+)	G	-	-	-	-	-	-	-	-	-	-	-	ESCO.0216.00065.i0004_01489	Accessory	tktA	_Transketolase_1
PanFamALL_022090	Fam_22090	95	(-)	C	-	-	-	-	-	-	-	-	-	-	-	ESCO.0216.00064.i0006_03214	Accessory	hyfA	_Hydrogenase-4_component_A
PanFamALL_024616	Fam_24616	96	(-)	P	-	-	-	-	-	-	-	-	-	-	-	ESCO.0216.00064.i0004_02214	Accessory	ddpB	_putative_D,D-dipeptide_transport_system_permease_protein_DdpB
PanFamALL_001743	Fam_1743	97	(+)	Unknown	-	-	-	-	-	-	-	-	-	-	-	ESCO.0216.00065.i0013_03584	Accessory	yjgN	_Inner_membrane_protein_YjgN
PanFamALL_030849	Fam_30849	98	(-)	Unknown	-	-	-	-	-	-	-	-	-	-	-	ESCO.0216.00064.i0004_02216	Accessory	ddpD	_putative_D,D-dipeptide_transport_ATP-binding_protein_DdpD
PanFamALL_031012	Fam_31012	99	(+)	K	-	-	-	-	-	-	-	-	-	-	-	ESCO.0216.00065.i0004_01488	Accessory	ybbH	_putative_HTH-type_transcriptional_regulator_YbbH
PanFamALL_039760	Fam_39760	100	(+)	G	-	-	-	-	-	-	-	-	-	-	-	ESCO.0216.00065.i0004_01490	Accessory	ptsG	_PTS_system_glucose-specific_EIICBA_component
PanFamALL_060863	Fam_60863	101	(-)	P	-	-	-	-	-	-	-	-	-	-	-	ESCO.0216.00064.i0004_02217	Accessory	ddpF	_putative_D,D-dipeptide_transport_ATP-binding_protein_DdpF
PanFamALL_019693	Fam_19693	102	(-)	Unknown	-	-	-	-	-	-	-	-	-	Epimerase	Wzy_stricte	ESCO.0216.00064.i0001_00389	Accessory	bdcA	_Cyclic-di-GMP-binding_biofilm_dispersal_mediator_protein
PanFamALL_010948	Fam_10948	103	(-)	Unknown	-	-	-	-	-	-	-	-	-	-	-	ESCO.0216.00064.i0004_02215	Accessory	ddpC	_putative_D,D-dipeptide_transport_system_permease_protein_DdpC
PanFamALL_038700	Fam_38700	104	(-)	M	-	-	-	-	-	-	-	-	-	-	-	ESCO.0216.00064.i0004_02212	Accessory	ddpX	_D-alanyl-D-alanine_dipeptidase
PanFamALL_051038	Fam_51038	105	(-)	C	-	-	-	-	-	-	-	-	-	-	-	ESCO.0216.00064.i0006_03220	Accessory	hyfG	_Hydrogenase-4_component_G
PanFamALL_033953	Fam_33953	106	(-)	C	-	-	-	-	-	-	-	-	-	-	-	ESCO.0216.00064.i0008_04174	Accessory	dcuD	_Putative_cryptic_C4-dicarboxylate_transporter_DcuD
PanFamALL_075321	Fam_75321	107	(+)	Unknown	-	Prophage	-	-	-	-	-	-	-	-	-	ESCO.0216.00065.i0017_03896	Accessory	NA	_hypothetical_protein
PanFamALL_054021	Fam_54021	108	(-)	G	-	-	MGE	-	-	-	-	-	-	-	-	ESCO.0216.00064.i0004_02188	Accessory	lsrK	_Autoinducer_2_kinase_LsrK
PanFamALL_043410	Fam_43410	109	(+)	Unknown	-	-	-	-	-	-	-	-	-	-	-	ESCO.0216.00065.i0006_01626	Accessory	mcbR	_HTH-type_transcriptional_regulator_McbR
PanFamALL_054001	Fam_54001	110	(-)	J	-	-	-	-	-	-	-	-	-	-	-	ESCO.0216.00064.i0001_00388	Accessory	yjgH	_RutC_family_protein_YjgH
PanFamALL_035554	Fam_35554	111	(-)	M	-	Prophage	-	fimD	fimD	-	-	-	-	-	-	ESCO.0216.00064.i0001_01081	Accessory	fimD	_Outer_membrane_usher_protein_FimD_precursor
PanFamALL_020660	Fam_20660	112	(-)	G	Plasmid	-	-	-	-	-	-	-	-	-	-	ESCO.0216.00064.i0004_02183	Accessory	lsrB	_Autoinducer_2-binding_protein_LsrB_precursor
PanFamALL_050546	Fam_50546	113	(-)	K	-	-	-	-	-	-	-	-	-	-	-	ESCO.0216.00064.i0004_02259	Accessory	hicB	_Antitoxin_HicB
PanFamALL_062382	Fam_62382	114	(-)	Unknown	-	Prophage	-	fimH	fimH	-	-	-	-	-	-	ESCO.0216.00064.i0001_01082	Accessory	elfG	_putative_fimbrial-like_protein_ElfG_precursor
PanFamALL_022278	Fam_22278	115	(-)	G	Plasmid	-	-	-	-	-	-	-	-	-	-	ESCO.0216.00064.i0004_02184	Accessory	lsrD	_Autoinducer_2_import_system_permease_protein_LsrD
PanFamALL_048704	Fam_48704	116	(+)	G	-	Prophage	-	-	-	-	-	-	-	-	-	ESCO.0216.00065.i0012_03373	Accessory	rbsB	_D-ribose-binding_periplasmic_protein_precursor
PanFamALL_073186	Fam_73186	117	(+)	K	-	Prophage	-	-	-	-	-	-	-	-	-	ESCO.0216.00065.i0012_03375	Accessory	srlR	_Glucitol_operon_repressor
PanFamALL_007227	Fam_7227	118	(+)	K	-	-	-	-	-	-	-	-	-	-	-	ESCO.0216.00065.i0013_03530	Accessory	NA	_anaerobic_benzoate_catabolism_transcriptional_regulator
PanFamALL_056878	Fam_56878	119	(-)	Unknown	Plasmid	-	-	-	-	-	-	-	-	-	-	ESCO.0216.00064.i0009_04426	Accessory	NA	_hypothetical_protein
PanFamALL_040579	Fam_40579	120	(+)	Unknown	-	-	-	-	-	-	-	-	-	-	-	ESCO.0216.00065.i0007_01728	Accessory	NA	_photosystem_I_assembly_protein_Ycf3
PanFamALL_020633	Fam_20633	121	(-)	G	-	Prophage	-	-	-	-	-	-	-	-	-	ESCO.0216.00064.i0009_04608	Accessory	setC	_Sugar_efflux_transporter_C
PanFamALL_031223	Fam_31223	122	(+)	G	-	Prophage	-	-	-	-	-	-	-	-	-	ESCO.0216.00065.i0012_03370	Accessory	kdgK	_2-dehydro-3-deoxygluconokinase
PanFamALL_048586	Fam_48586	123	(+)	Unknown	-	Prophage	-	-	-	-	-	-	-	-	-	ESCO.0216.00065.i0012_03372	Accessory	rbsA	_Ribose_import_ATP-binding_protein_RbsA
PanFamALL_067363	Fam_67363	124	(+)	Unknown	-	Prophage	-	-	-	-	-	-	-	-	-	ESCO.0216.00065.i0012_03388	Accessory	NA	_hypothetical_protein
PanFamALL_068301	Fam_68301	125	(-)	Unknown	-	-	-	-	-	-	-	-	-	-	-	ESCO.0216.00064.i0001_00397	Accessory	yjgN	_Inner_membrane_protein_YjgN
PanFamALL_062710	Fam_62710	126	(-)	Unknown	-	Prophage	-	-	-	-	-	-	-	-	-	ESCO.0216.00064.i0001_01079	Accessory	fimA	_Type-1_fimbrial_protein,_A_chain_precursor
PanFamALL_030222	Fam_30222	127	(-)	M	-	-	-	-	-	-	-	-	-	-	-	ESCO.0216.00064.i0001_01236	Accessory	papC	_Outer_membrane_usher_protein_PapC_precursor
PanFamALL_024865	Fam_24865	128	(-)	G	-	-	-	-	-	-	-	-	-	-	-	ESCO.0216.00064.i0001_00190	Accessory	melB	_Melibiose_carrier_protein
PanFamALL_010773	Fam_10773	129	(+)	Unknown	-	Prophage	-	-	-	-	-	-	-	-	-	ESCO.0216.00066.i0015_03561	Accessory	NA	_hypothetical_protein
PanFamALL_041573	Fam_41573	130	(+)	Unknown	-	-	-	-	-	-	-	-	-	-	-	ESCO.0216.00065.i0003_01320	Accessory	NA	_hypothetical_protein
PanFamALL_054778	Fam_54778	131	(-)	Unknown	-	-	-	-	-	-	-	-	-	-	-	ESCO.0216.00064.i0004_02451	Accessory	NA	_hypothetical_protein
PanFamALL_032095	Fam_32095	132	(-)	G	-	-	-	-	-	-	-	-	-	-	-	ESCO.0216.00064.i0008_03824	Accessory	yggF	_Fructose-1,6-bisphosphatase_2_class_2
PanFamALL_033278	Fam_33278	133	(+)	Unknown	-	-	-	-	-	-	-	-	-	-	-	ESCO.0216.00065.i0011_02867	Accessory	yggF	_Fructose-1,6-bisphosphatase_2_class_2
PanFamALL_046510	Fam_46510	134	(+)	G	-	Prophage	-	-	-	-	-	-	-	-	-	ESCO.0216.00065.i0012_03371	Accessory	rbsC	_Ribose_transport_system_permease_protein_RbsC
PanFamALL_069488	Fam_69488	135	(+)	Unknown	-	Prophage	-	-	-	-	-	-	-	-	-	ESCO.0216.00065.i0012_03369	Accessory	NA	_hypothetical_protein
PanFamALL_062393	Fam_62393	136	(-)	K	-	-	-	-	-	-	-	-	-	-	-	ESCO.0216.00064.i0001_00905	Accessory	yiaJ	_HTH-type_transcriptional_regulator_YiaJ
PanFamALL_048604	Fam_48604	137	(-)	Unknown	-	-	-	-	-	-	-	-	-	-	-	ESCO.0216.00064.i0001_00908	Accessory	mhpC	_2-hydroxy-6-oxononadienedioate/2-hydroxy-6-oxononatrienedioate_hydrolase
PanFamALL_052273	Fam_52273	138	(-)	O	-	Prophage	-	-	-	-	-	-	-	-	-	ESCO.0216.00064.i0001_01080	Accessory	fimC	_Chaperone_protein_FimC_precursor
PanFamALL_005902	Fam_5902	139	(-)	O	-	-	-	-	-	-	-	-	-	-	-	ESCO.0216.00064.i0001_01235	Accessory	papD	_Chaperone_protein_PapD_precursor
PanFamALL_026073	Fam_26073	140	(-)	Q	-	-	-	-	-	-	-	-	-	-	-	ESCO.0216.00064.i0001_00909	Accessory	mhpD	_2-keto-4-pentenoate_hydratase
PanFamALL_050701	Fam_50701	141	(-)	Q	-	-	-	-	-	-	-	-	-	-	-	ESCO.0216.00064.i0001_00906	Accessory	mhpA	_3-(3-hydroxy-phenyl)propionate/3-hydroxycinnamic_acid_hydroxylase
PanFamALL_064043	Fam_64043	142	(-)	Q	-	-	-	-	-	-	-	-	-	-	-	ESCO.0216.00064.i0001_00907	Accessory	mhpB	_2,3-dihydroxyphenylpropionate/2,3-dihydroxicinnamic_acid_1,2-dioxygenase
PanFamALL_022771	Fam_22771	143	(-)	G	-	-	-	-	-	-	-	-	-	-	-	ESCO.0216.00064.i0001_00912	Accessory	pcaK	_4-hydroxybenzoate_transporter_PcaK
PanFamALL_062978	Fam_62978	144	(-)	Q	-	-	-	-	-	-	-	-	-	-	-	ESCO.0216.00064.i0001_00911	Accessory	mhpE	_4-hydroxy-2-oxovalerate_aldolase
PanFamALL_013094	Fam_13094	145	(+)	Unknown	-	-	-	-	-	-	-	-	-	-	-	ESCO.0216.00065.i0001_00629	Accessory	NA	_hypothetical_protein
PanFamALL_058893	Fam_58893	146	(-)	G	-	-	-	-	-	-	-	-	-	-	-	ESCO.0216.00064.i0001_01237	Accessory	fimA	_Type-1_fimbrial_protein,_A_chain_precursor
PanFamALL_032094	Fam_32094	147	(-)	Unknown	-	-	-	-	-	-	-	-	-	-	-	ESCO.0216.00064.i0002_01366	Accessory	NA	_hypothetical_protein
PanFamALL_006082	Fam_6082	148	(+)	E	Plasmid	-	-	-	-	-	-	-	-	-	-	ESCO.0216.00065.i0013_03577	Accessory	argF	_Ornithine_carbamoyltransferase
PanFamALL_061330	Fam_61330	149	(+)	G	-	Prophage	-	-	-	-	-	-	-	-	-	ESCO.0216.00065.i0012_03374	Accessory	gatY	_D-tagatose-1,6-bisphosphate_aldolase_subunit_GatY
PanFamALL_074268	Fam_74268	150	(+)	G	-	-	-	-	-	-	-	-	-	-	-	ESCO.0216.00065.i0011_02755	Accessory	dctP	_C4-dicarboxylate-binding_periplasmic_protein_precursor
PanFamALL_061342	Fam_61342	151	(+)	E	Plasmid	-	-	-	-	-	-	-	-	-	-	ESCO.0216.00065.i0013_03579	Accessory	arcA	_Arginine_deiminase
PanFamALL_031952	Fam_31952	152	(-)	Unknown	-	-	-	-	-	-	-	-	-	-	-	ESCO.0216.00064.i0001_01234	Accessory	NA	_hypothetical_protein
PanFamALL_052815	Fam_52815	153	(+)	Unknown	-	-	MGE	-	-	-	-	-	-	-	-	ESCO.0216.00065.i0009_02496	Accessory	NA	_hypothetical_protein
PanFamALL_065624	Fam_65624	154	(+)	G	-	-	-	-	-	-	-	-	-	-	-	ESCO.0216.00065.i0011_02753	Accessory	siaT	_Sialic_acid_TRAP_transporter_permease_protein_SiaT
PanFamALL_035547	Fam_35547	155	(-)	V	-	-	-	-	-	-	-	-	BlaAmpC1	-	-	ESCO.0216.00064.i0006_03170	Accessory	estB	_Esterase_EstB
PanFamALL_054208	Fam_54208	156	(-)	K	-	Prophage	-	-	-	-	-	-	-	-	-	ESCO.0216.00064.i0008_03731	Accessory	matA	_HTH-type_transcriptional_regulator_MatA
PanFamALL_035868	Fam_35868	157	(+)	E	Plasmid	-	-	-	-	-	-	-	-	-	-	ESCO.0216.00065.i0013_03578	Accessory	arcC1	_Carbamate_kinase_1
PanFamALL_035627	Fam_35627	158	(-)	K	-	Prophage	-	-	-	-	-	-	-	-	-	ESCO.0216.00064.i0001_01086	Accessory	gadX	_HTH-type_transcriptional_regulator_GadX
PanFamALL_001081	Fam_1081	159	(+)	I	-	-	-	-	-	-	-	-	-	-	-	ESCO.0216.00065.i0011_02882	Accessory	scpA	_Methylmalonyl-CoA_mutase
PanFamALL_009135	Fam_9135	160	(+)	Unknown	Plasmid	-	-	-	-	-	-	-	-	-	-	ESCO.0216.00065.i0013_03576	Accessory	NA	_hypothetical_protein
PanFamALL_035203	Fam_35203	161	(+)	G	-	-	-	-	-	-	-	-	-	-	-	ESCO.0216.00065.i0011_02754	Accessory	NA	_2,3-diketo-L-gulonate_TRAP_transporter_small_permease_protein_YiaM
PanFamALL_058641	Fam_58641	162	(+)	K	-	-	-	-	-	-	-	-	-	-	-	ESCO.0216.00065.i0011_02759	Accessory	pdhR	_Pyruvate_dehydrogenase_complex_repressor
PanFamALL_074263	Fam_74263	163	(+)	C	-	-	-	-	-	-	-	-	-	-	-	ESCO.0216.00065.i0011_02757	Accessory	yjjN	_Putative_L-galactonate_oxidoreductase
PanFamALL_052630	Fam_52630	164	(+)	C	-	-	-	-	-	-	-	-	-	-	-	ESCO.0216.00065.i0011_02756	Accessory	yjmC	_putative_oxidoreductase_YjmC
PanFamALL_067589	Fam_67589	165	(+)	Unknown	-	Prophage	-	-	-	-	-	-	-	-	-	ESCO.0216.00065.i0008_02135	Accessory	NA	_hypothetical_protein
PanFamALL_020429	Fam_20429	166	(-)	Q	-	-	-	-	-	-	-	-	-	-	-	ESCO.0216.00064.i0001_00910	Accessory	mhpF	_Acetaldehyde_dehydrogenase
PanFamALL_027313	Fam_27313	167	(-)	Unknown	-	Prophage	-	-	-	-	-	-	-	-	-	ESCO.0216.00064.i0004_01920	Accessory	ymgF	_Inner_membrane_protein_YmgF
PanFamALL_070184	Fam_70184	168	(+)	Unknown	-	-	-	-	-	-	-	-	-	-	-	ESCO.0216.00065.i0001_00847	Accessory	NA	_hypothetical_protein
PanFamALL_044492	Fam_44492	169	(-)	Unknown	-	Prophage	-	-	-	-	-	-	-	-	-	ESCO.0216.00064.i0001_01083	Accessory	fimA	_Type-1_fimbrial_protein,_A_chain_precursor
PanFamALL_072194	Fam_72194	170	(-)	Unknown	-	Prophage	-	-	-	-	-	-	-	-	-	ESCO.0216.00064.i0008_03757	Accessory	NA	_hypothetical_protein
PanFamALL_069381	Fam_69381	171	(+)	Unknown	-	-	-	-	-	-	-	-	-	-	-	ESCO.0216.00065.i0002_01167	Accessory	ycbF	_putative_fimbrial_chaperone_YcbF_precursor
PanFamALL_074083	Fam_74083	172	(-)	K	-	-	-	-	-	-	-	-	-	-	-	ESCO.0216.00064.i0009_04634	Accessory	yidP	_putative_HTH-type_transcriptional_regulator_YidP
PanFamALL_073198	Fam_73198	173	(+)	G	-	-	-	-	-	-	-	-	-	-	-	ESCO.0216.00065.i0011_02758	Accessory	mtlK	_Mannitol_2-dehydrogenase
PanFamALL_017676	Fam_17676	174	(-)	Unknown	-	-	-	-	-	-	-	-	-	-	-	ESCO.0216.00064.i0004_02276	Accessory	trg	_Methyl-accepting_chemotaxis_protein_III
PanFamALL_031139	Fam_31139	175	(-)	Unknown	-	-	-	-	-	-	-	-	-	-	-	ESCO.0216.00064.i0001_00886	Accessory	NA	_hypothetical_protein
PanFamALL_070262	Fam_70262	176	(+)	Unknown	-	-	-	-	-	-	-	-	-	-	-	ESCO.0216.00065.i0003_01332	Accessory	NA	_hypothetical_protein
PanFamALL_061277	Fam_61277	177	(-)	T	-	Prophage	-	-	fimZ	-	-	-	-	-	-	ESCO.0216.00064.i0001_01084	Accessory	bvgA	_Virulence_factors_putative_positive_transcription_regulator_BvgA
PanFamALL_053465	Fam_53465	178	(-)	Unknown	-	Prophage	-	espL1	espL1	-	-	-	-	-	-	ESCO.0216.00064.i0004_02441	Accessory	NA	_hypothetical_protein
PanFamALL_060387	Fam_60387	179	(-)	O	-	-	-	-	-	-	-	-	-	-	-	ESCO.0216.00064.i0004_02243	Accessory	gstB	_Glutathione_S-transferase_GST-6.0
PanFamALL_040339	Fam_40339	180	(+)	Unknown	-	-	-	-	-	-	-	-	-	-	-	ESCO.0216.00065.i0003_01330	Accessory	NA	_hypothetical_protein
PanFamALL_069912	Fam_69912	181	(+)	Unknown	-	Prophage	-	-	-	-	-	-	-	-	-	ESCO.0216.00065.i0007_01881	Accessory	NA	_Phage_integrase_family_protein
PanFamALL_049609	Fam_49609	182	(+)	G	-	-	-	-	-	-	-	-	-	-	-	ESCO.0216.00065.i0018_04018	Accessory	kgtP	_Alpha-ketoglutarate_permease
PanFamALL_075237	Fam_75237	183	(-)	Unknown	-	Prophage	-	-	-	T5aSS_PF03797	-	-	-	-	-	ESCO.0216.00064.i0004_01922	Accessory	icsA	_Outer_membrane_protein_IcsA_autotransporter_precursor
PanFamALL_057879	Fam_57879	184	(-)	K	-	-	-	-	-	-	-	-	-	-	-	ESCO.0216.00064.i0009_04812	Accessory	phnR	_Putative_transcriptional_regulator_of_2-aminoethylphosphonate_degradation_operons
PanFamALL_055960	Fam_55960	185	(-)	Unknown	-	-	-	-	-	T5aSS_PF03797	-	-	-	-	-	ESCO.0216.00064.i0004_01955	Accessory	NA	_putative_autotransporter_precursor
PanFamALL_065330	Fam_65330	186	(-)	Unknown	-	-	-	espX5	espX5	-	-	-	-	-	-	ESCO.0216.00064.i0001_00132	Accessory	pipB2	_Secreted_effector_protein_pipB2
PanFamALL_044109	Fam_44109	187	(-)	H	-	Prophage	-	-	-	-	-	-	-	-	-	ESCO.0216.00064.i0004_02098	Accessory	abgT	_p-aminobenzoyl-glutamate_transport_protein
PanFamALL_028496	Fam_28496	188	(+)	Unknown	-	-	-	-	-	-	-	-	-	-	-	ESCO.0216.00065.i0021_04093	Accessory	NA	_hypothetical_protein
PanFamALL_066857	Fam_66857	189	(-)	Unknown	-	-	-	-	ycbU	-	-	-	-	-	-	ESCO.0216.00064.i0002_01489	Accessory	ycbU	_putative_fimbrial-like_protein_YcbU_precursor
PanFamALL_054616	Fam_54616	190	(+)	Unknown	-	-	-	-	-	-	-	-	-	-	-	ESCO.0216.00065.i0006_01600	Accessory	NA	_hypothetical_protein
PanFamALL_046800	Fam_46800	191	(-)	U	-	-	-	-	ycbV	-	-	-	-	-	-	ESCO.0216.00064.i0002_01490	Accessory	ycbV	_putative_fimbrial-like_protein_YcbV_precursor
PanFamALL_063821	Fam_63821	192	(-)	G	-	-	-	-	-	-	-	-	-	-	-	ESCO.0216.00064.i0009_04521	Accessory	yiaM	_2,3-diketo-L-gulonate_TRAP_transporter_small_permease_protein_YiaM
PanFamALL_012445	Fam_12445	193	(+)	K	Plasmid	-	-	-	-	-	-	-	-	-	-	ESCO.0216.00065.i0013_03575	Accessory	argR	_Arginine_repressor
PanFamALL_004855	Fam_4855	194	(+)	E	-	-	-	-	-	-	-	-	-	-	-	ESCO.0216.00065.i0018_04017	Accessory	yxeP	_putative_hydrolase_YxeP
PanFamALL_072752	Fam_72752	195	(-)	G	-	-	-	-	-	-	-	-	mdtM	-	-	ESCO.0216.00064.i0001_00493	Accessory	mdtM	_Multidrug_resistance_protein_MdtM
PanFamALL_003027	Fam_3027	196	(-)	Unknown	-	Prophage	-	-	-	-	-	-	-	-	-	ESCO.0216.00064.i0006_03098	Accessory	NA	_hypothetical_protein
PanFamALL_064224	Fam_64224	197	(-)	K	-	Prophage	-	-	-	-	-	-	-	-	-	ESCO.0216.00064.i0004_02101	Accessory	gbpR	_HTH-type_transcriptional_regulator_GbpR
PanFamALL_069742	Fam_69742	198	(+)	Unknown	-	-	-	-	-	-	-	-	-	-	-	ESCO.0216.00065.i0021_04091	Accessory	NA	_hypothetical_protein
PanFamALL_039172	Fam_39172	199	(+)	Unknown	-	-	-	-	-	-	-	-	-	-	-	ESCO.0216.00065.i0002_01166	Accessory	ycbV	_putative_fimbrial-like_protein_YcbV_precursor
PanFamALL_069509	Fam_69509	200	(-)	E	-	Prophage	-	-	-	-	-	-	-	-	-	ESCO.0216.00064.i0004_02100	Accessory	abgA	_p-aminobenzoyl-glutamate_hydrolase_subunit_A
PanFamALL_072106	Fam_72106	201	(-)	E	-	Prophage	-	-	-	-	-	-	-	-	-	ESCO.0216.00064.i0004_02099	Accessory	abgB	_p-aminobenzoyl-glutamate_hydrolase_subunit_B
PanFamALL_027998	Fam_27998	202	(-)	M	-	-	-	-	elfC	-	-	-	-	-	-	ESCO.0216.00064.i0002_01487	Accessory	elfC	_putative_outer_membrane_usher_protein_ElfC_precursor
PanFamALL_046340	Fam_46340	203	(+)	Unknown	-	-	-	-	-	-	-	-	-	-	-	ESCO.0216.00065.i0002_01081	Accessory	NA	_hypothetical_protein
PanFamALL_023849	Fam_23849	204	(+)	Unknown	-	-	-	-	-	-	-	-	-	-	-	ESCO.0216.00065.i0006_01622	Accessory	NA	_hypothetical_protein
PanFamALL_000474	Fam_474	205	(+)	Unknown	-	-	-	-	-	-	-	-	-	-	-	ESCO.0216.00065.i0021_04092	Accessory	NA	_hypothetical_protein
PanFamALL_023115	Fam_23115	206	(+)	Unknown	-	-	-	-	-	-	-	-	-	-	-	ESCO.0216.00065.i0018_03938	Accessory	NA	_hypothetical_protein
PanFamALL_057830	Fam_57830	207	(-)	Unknown	-	-	-	-	-	-	-	-	-	-	-	ESCO.0216.00064.i0004_02291	Accessory	NA	_hypothetical_protein
PanFamALL_064188	Fam_64188	208	(-)	Unknown	-	-	-	-	elfG	-	-	-	-	-	-	ESCO.0216.00064.i0002_01488	Accessory	elfG	_putative_fimbrial-like_protein_ElfG_precursor
PanFamALL_029379	Fam_29379	209	(-)	O	-	-	-	-	elfD	-	-	-	-	-	-	ESCO.0216.00064.i0002_01486	Accessory	elfD	_putative_fimbrial_chaperone_protein_ElfD_precursor
PanFamALL_069206	Fam_69206	210	(+)	Unknown	-	Prophage	-	-	-	-	-	-	-	-	-	ESCO.0216.00065.i0017_03897	Accessory	NA	_hypothetical_protein
PanFamALL_069013	Fam_69013	211	(+)	Unknown	Plasmid	-	-	-	-	-	-	-	-	-	-	ESCO.0216.00065.i0004_01481	Accessory	NA	_hypothetical_protein
PanFamALL_015035	Fam_15035	212	(+)	G	-	-	-	-	-	-	-	-	-	-	-	ESCO.0216.00065.i0008_02144	Accessory	fbaA	_putative_fructose-bisphosphate_aldolase
PanFamALL_070774	Fam_70774	213	(-)	Unknown	-	-	-	-	ycbF	-	-	-	-	-	-	ESCO.0216.00064.i0002_01491	Accessory	ycbF	_putative_fimbrial_chaperone_YcbF_precursor
PanFamALL_054063	Fam_54063	214	(-)	Unknown	-	-	-	-	-	-	-	-	-	-	-	ESCO.0216.00064.i0008_04054	Accessory	yhaI	_Inner_membrane_protein_YhaI
PanFamALL_002582	Fam_2582	215	(+)	Unknown	-	-	-	-	-	-	-	-	-	-	-	ESCO.0216.00065.i0008_02209	Accessory	NA	_Fic/DOC_family_protein
PanFamALL_073899	Fam_73899	216	(+)	Q	Plasmid	-	-	-	-	-	-	-	-	-	-	ESCO.0216.00065.i0004_01480	Accessory	rutB	_Peroxyureidoacrylate/ureidoacrylate_amidohydrolase_RutB
PanFamALL_003135	Fam_3135	217	(+)	G	-	-	-	-	-	-	-	-	-	-	-	ESCO.0216.00065.i0008_02143	Accessory	kbaY	_D-tagatose-1,6-bisphosphate_aldolase_subunit_KbaY
PanFamALL_014049	Fam_14049	218	(+)	C	Plasmid	-	-	-	-	-	-	-	-	-	-	ESCO.0216.00065.i0004_01482	Accessory	sucD	_Succinyl-CoA_ligase_[ADP-forming]_subunit_alpha
PanFamALL_022722	Fam_22722	219	(+)	F	Plasmid	-	-	-	-	-	-	-	-	-	-	ESCO.0216.00065.i0004_01486	Accessory	codB	_Cytosine_permease
PanFamALL_001085	Fam_1085	220	(+)	G	-	-	-	-	-	-	-	-	-	-	-	ESCO.0216.00065.i0008_02140	Accessory	fruA	_PTS_system_fructose-specific_EIIABC_component
PanFamALL_022341	Fam_22341	221	(+)	E	Plasmid	-	-	-	-	-	-	-	-	-	-	ESCO.0216.00065.i0004_01484	Accessory	arcC1	_Carbamate_kinase_1
PanFamALL_007222	Fam_7222	222	(+)	J	Plasmid	-	-	-	-	-	-	-	-	-	-	ESCO.0216.00065.i0004_01485	Accessory	atzF	_Allophanate_hydrolase
PanFamALL_039472	Fam_39472	223	(-)	Unknown	-	Prophage	-	espL4	espL4	-	-	-	-	-	-	ESCO.0216.00064.i0001_00009	Accessory	NA	_hypothetical_protein
PanFamALL_023788	Fam_23788	224	(+)	Unknown	-	-	-	-	-	-	-	-	-	-	-	ESCO.0216.00065.i0018_03939	Accessory	NA	_hypothetical_protein
PanFamALL_002691	Fam_2691	225	(+)	Unknown	Plasmid	-	-	-	-	-	-	-	-	-	-	ESCO.0216.00065.i0004_01483	Accessory	NA	_hypothetical_protein
PanFamALL_037536	Fam_37536	226	(+)	P	-	-	-	-	-	-	-	-	-	-	-	ESCO.0216.00065.i0003_01331	Accessory	atsA	_Arylsulfatase_precursor
PanFamALL_011690	Fam_11690	227	(+)	L	-	-	MGE	-	-	-	-	-	-	-	-	ESCO.0216.00065.i0014_03686	Accessory	intS	_Putative_prophage_CPS-53_integrase
PanFamALL_005380	Fam_5380	228	(+)	O	-	-	-	-	-	-	-	-	-	-	-	ESCO.0216.00065.i0006_01621	Accessory	gstB	_Glutathione_S-transferase_GST-6.0
PanFamALL_071754	Fam_71754	229	(+)	Unknown	-	-	-	-	-	-	-	-	-	-	-	ESCO.0216.00065.i0008_02146	Accessory	NA	_hypothetical_protein
PanFamALL_039762	Fam_39762	230	(+)	G	-	-	-	-	-	-	-	-	-	-	-	ESCO.0216.00065.i0008_02145	Accessory	mak	_Fructokinase
PanFamALL_042502	Fam_42502	231	(+)	G	-	-	-	-	-	-	-	-	-	-	-	ESCO.0216.00065.i0008_02141	Accessory	manP	_PTS_system_mannose-specific_EIIBCA_component
PanFamALL_051935	Fam_51935	232	(+)	G	-	-	-	-	-	-	-	-	-	-	-	ESCO.0216.00065.i0008_02142	Accessory	fruA	_PTS_system_fructose-specific_EIIBC_component
PanFamALL_005856	Fam_5856	233	(+)	K	Plasmid	-	-	-	-	-	-	-	-	-	-	ESCO.0216.00065.i0004_01487	Accessory	allS	_HTH-type_transcriptional_activator_AllS
PanFamALL_000705	Fam_705	234	(-)	Unknown	-	Prophage	-	-	-	-	-	-	-	-	-	ESCO.0216.00064.i0008_03735	Accessory	NA	_hypothetical_protein
PanFamALL_000251	Fam_251	235	(+)	Unknown	-	-	-	-	-	-	-	-	-	-	-	ESCO.0216.00065.i0006_01616	Accessory	NA	_hypothetical_protein
PanFamALL_065969	Fam_65969	236	(-)	Unknown	-	-	-	-	-	-	-	-	-	-	-	ESCO.0216.00064.i0002_01548	Accessory	NA	_hypothetical_protein
PanFamALL_012004	Fam_12004	237	(+)	F	-	-	-	-	-	-	-	-	-	-	-	ESCO.0216.00065.i0018_03991	Accessory	yfkN	_Trifunctional_nucleotide_phosphoesterase_protein_YfkN_precursor
PanFamALL_016495	Fam_16495	238	(-)	O	-	-	MGE	-	-	-	-	-	-	-	-	ESCO.0216.00064.i0001_00844	Accessory	NA	_XdhC_and_CoxI_family_protein
PanFamALL_070921	Fam_70921	239	(+)	Unknown	-	-	-	-	-	-	-	-	-	-	-	ESCO.0216.00065.i0004_01479	Accessory	NA	_hypothetical_protein
PanFamALL_074539	Fam_74539	240	(-)	Unknown	Plasmid	-	-	-	-	-	-	-	-	-	-	ESCO.0216.00064.i0009_04427	Accessory	NA	_hypothetical_protein
PanFamALL_071632	Fam_71632	241	(-)	G	-	-	-	-	-	-	-	-	-	-	-	ESCO.0216.00064.i0009_04843	Accessory	fruA	_PTS_system_fructose-specific_EIIABC_component
PanFamALL_074428	Fam_74428	242	(+)	K	-	-	-	-	-	-	-	-	-	-	-	ESCO.0216.00065.i0008_02139	Accessory	mtlR	_Transcriptional_regulator_MtlR
PanFamALL_072077	Fam_72077	243	(-)	Unknown	-	-	-	-	-	-	-	-	-	-	-	ESCO.0216.00064.i0006_02869	Accessory	NA	_hypothetical_protein
PanFamALL_004385	Fam_4385	244	(+)	P	-	Prophage	-	ybtX	ybtX	-	-	-	-	-	-	ESCO.0216.00064.i0006_03437	Accessory	NA	_muropeptide_transporter
PanFamALL_021065	Fam_21065	245	(-)	Unknown	-	-	-	-	-	-	-	-	-	-	-	ESCO.0216.00064.i0009_04627	Accessory	yidI	_Inner_membrane_protein_YidI
PanFamALL_000275	Fam_275	246	(+)	L	-	Prophage	-	-	-	-	-	-	-	-	-	ESCO.0216.00065.i0014_03683	Accessory	NA	_hypothetical_protein
PanFamALL_052308	Fam_52308	247	(-)	E	-	-	-	-	-	-	-	-	-	-	-	ESCO.0216.00064.i0009_04841	Accessory	ysdC	_Putative_aminopeptidase_YsdC
PanFamALL_054614	Fam_54614	248	(-)	G	-	-	-	-	-	-	-	-	-	-	-	ESCO.0216.00064.i0009_04842	Accessory	manP	_PTS_system_mannose-specific_EIIBCA_component
PanFamALL_065868	Fam_65868	249	(+)	K	-	Prophage	-	ybtA	ybtA	-	-	-	-	-	-	ESCO.0216.00064.i0006_03440	Accessory	pchR	_Regulatory_protein_PchR
PanFamALL_042815	Fam_42815	250	(-)	G	-	-	-	-	-	-	-	-	-	-	-	ESCO.0216.00064.i0009_04814	Accessory	yihN	_Inner_membrane_protein_YihN
PanFamALL_052191	Fam_52191	251	(+)	Unknown	-	-	MGE	vat	vat	T5aSS_PF03797	-	-	-	-	-	ESCO.0216.00065.i0014_03684	Accessory	hbp	_Hemoglobin-binding_protease_hbp_autotransporter_precursor
PanFamALL_029527	Fam_29527	252	(+)	O	-	-	-	-	c3392	T6SSi_tssH	-	-	-	-	-	ESCO.0216.00065.i0011_02982	Accessory	clpB	_Chaperone_protein_ClpB
PanFamALL_003289	Fam_3289	253	(-)	Unknown	-	Prophage	-	-	ygeG	-	-	-	-	-	-	ESCO.0216.00064.i0008_03738	Accessory	sicA	_Chaperone_protein_SicA
PanFamALL_000499	Fam_499	254	(+)	Q	-	Prophage	-	ybtS	ybtS	-	-	-	-	-	-	ESCO.0216.00064.i0006_03436	Accessory	mbtI	_Isochorismate_synthase/isochorismate_lyase
PanFamALL_038775	Fam_38775	255	(+)	M	-	-	-	-	-	-	-	-	-	-	-	ESCO.0216.00065.i0018_03989	Accessory	tsx	_Nucleoside-specific_channel-forming_protein_tsx_precursor
PanFamALL_069323	Fam_69323	256	(+)	Unknown	-	-	-	-	-	-	-	-	-	-	-	ESCO.0216.00065.i0003_01301	Accessory	ccdA	_Antitoxin_CcdA
PanFamALL_060689	Fam_60689	257	(-)	K	-	Prophage	-	-	-	-	-	-	-	-	-	ESCO.0216.00064.i0009_04840	Accessory	NA	_putative_frv_operon_regulatory_protein
PanFamALL_042175	Fam_42175	258	(-)	F	-	Prophage	-	-	-	-	-	-	-	-	-	ESCO.0216.00064.i0001_00846	Accessory	hcrB	_4-hydroxybenzoyl-CoA_reductase_subunit_beta
PanFamALL_060582	Fam_60582	259	(-)	L	-	Prophage	-	-	-	-	-	-	-	-	-	ESCO.0216.00064.i0004_02260	Accessory	hicA	_putative_mRNA_interferase_HicA
PanFamALL_067792	Fam_67792	260	(-)	C	-	-	-	-	-	-	-	-	-	-	-	ESCO.0216.00064.i0006_03222	Accessory	hycG	_Formate_hydrogenlyase_subunit_7
PanFamALL_049007	Fam_49007	261	(+)	Q	-	Prophage	-	ybtU	ybtU	-	-	-	-	-	-	ESCO.0216.00064.i0006_03443	Accessory	NA	_Oxidoreductase_family,_NAD-binding_Rossmann_fold
PanFamALL_000249	Fam_249	262	(+)	Unknown	-	-	-	-	-	-	-	-	-	-	-	ESCO.0216.00065.i0006_01601	Accessory	NA	_Plasmid_maintenance_system_killer_protein
PanFamALL_031896	Fam_31896	263	(+)	Unknown	-	Prophage	-	-	-	-	-	-	-	-	-	ESCO.0216.00065.i0007_02042	Accessory	glmU	_Bifunctional_protein_GlmU
PanFamALL_043249	Fam_43249	264	(+)	G	-	Prophage	-	-	-	-	-	-	-	-	-	ESCO.0216.00065.i0012_03376	Accessory	kdgK	_2-dehydro-3-deoxygluconokinase
PanFamALL_030131	Fam_30131	265	(+)	V	-	Prophage	-	ybtQ	ybtQ	-	-	-	NA	-	-	ESCO.0216.00064.i0006_03438	Accessory	NA	_Putative_multidrug_export_ATP-binding/permease_protein
PanFamALL_055409	Fam_55409	266	(-)	M	-	-	MGE	-	-	-	-	-	-	-	-	ESCO.0216.00064.i0001_00767	Accessory	rhsC	_Putative_deoxyribonuclease_RhsC
PanFamALL_014264	Fam_14264	267	(+)	Unknown	-	-	-	-	-	-	-	-	-	-	-	ESCO.0216.00066.i0013_02965	Accessory	fadB	_putative_enoyl-CoA_hydratase
PanFamALL_009528	Fam_9528	268	(+)	Q	-	Prophage	-	ybtT	ybtT	-	-	-	-	-	-	ESCO.0216.00064.i0006_03444	Accessory	srfAD	_Surfactin_synthase_thioesterase_subunit
PanFamALL_029075	Fam_29075	269	(+)	Q	-	Prophage	-	ybtE	ybtE	-	-	-	-	-	-	ESCO.0216.00064.i0006_03445	Accessory	dhbE	_2,3-dihydroxybenzoate-AMP_ligase
PanFamALL_013218	Fam_13218	270	(+)	F	-	-	-	-	-	-	-	-	-	-	-	ESCO.0216.00065.i0018_03990	Accessory	yfkN	_Trifunctional_nucleotide_phosphoesterase_protein_YfkN_precursor
PanFamALL_031003	Fam_31003	271	(+)	Q	-	Prophage	-	irp2	irp2	-	-	-	-	-	-	ESCO.0216.00064.i0006_03441	Accessory	angR	_Anguibactin_system_regulator
PanFamALL_011588	Fam_11588	272	(-)	Unknown	-	Prophage	-	-	-	-	-	-	-	-	-	ESCO.0216.00064.i0008_03737	Accessory	NA	_hypothetical_protein
PanFamALL_062306	Fam_62306	273	(-)	Unknown	-	-	-	-	-	-	-	-	-	-	-	ESCO.0216.00064.i0001_01169	Accessory	hcpD	_Putative_beta-lactamase_HcpD_precursor
PanFamALL_000785	Fam_785	274	(+)	U	-	-	-	-	-	-	-	-	-	-	-	ESCO.0216.00064.i0006_03087	Accessory	fimA	_Type-1_fimbrial_protein,_A_chain_precursor
PanFamALL_012442	Fam_12442	275	(+)	K	-	-	-	-	-	-	-	-	-	-	-	ESCO.0216.00066.i0013_02963	Accessory	cytR	_HTH-type_transcriptional_repressor_CytR
PanFamALL_056600	Fam_56600	276	(-)	Unknown	-	-	-	-	-	-	-	-	-	-	-	ESCO.0216.00064.i0009_04442	Accessory	NA	_hypothetical_protein
PanFamALL_075105	Fam_75105	277	(+)	V	-	Prophage	-	ybtP	ybtP	-	-	-	-	-	-	ESCO.0216.00064.i0006_03439	Accessory	irtA	_Iron_import_ATP-binding/permease_protein_IrtA
PanFamALL_007276	Fam_7276	278	(+)	C	-	-	-	-	-	-	-	-	-	-	-	ESCO.0216.00066.i0013_02967	Accessory	NA	_succinate_dehydrogenase_flavoprotein_subunit
PanFamALL_000224	Fam_224	279	(+)	Q	-	Prophage	-	irp1	irp1	-	-	-	-	-	-	ESCO.0216.00064.i0006_03442	Accessory	ppsE	_Phthiocerol_synthesis_polyketide_synthase_type_I_PpsE
PanFamALL_067550	Fam_67550	280	(+)	P	-	Prophage	-	fyuA	fyuA	-	-	-	-	-	-	ESCO.0216.00064.i0006_03446	Accessory	fyuA	_Pesticin_receptor_precursor
PanFamALL_051238	Fam_51238	281	(-)	L	-	-	-	-	-	-	-	-	-	-	-	ESCO.0216.00064.i0004_02126	Accessory	dapH	_2,3,4,5-tetrahydropyridine-2,6-dicarboxylate_N-acetyltransferase
PanFamALL_052162	Fam_52162	282	(-)	Unknown	-	-	-	-	-	-	-	-	-	-	-	ESCO.0216.00064.i0008_04067	Accessory	NA	_hypothetical_protein
PanFamALL_027117	Fam_27117	283	(-)	G	-	-	-	-	elfA	-	-	-	-	-	-	ESCO.0216.00064.i0002_01485	Accessory	elfA	_Fimbrial_subunit_ElfA_precursor
PanFamALL_040430	Fam_40430	284	(+)	G	-	-	-	-	-	-	-	-	-	-	-	ESCO.0216.00065.i0011_02965	Accessory	malX	_PTS_system_maltose-_and_glucose-specific_EIICB_component
PanFamALL_025027	Fam_25027	285	(+)	Unknown	-	-	MGE	-	-	-	-	-	-	-	-	ESCO.0216.00065.i0007_01925	Accessory	higB-1	_Toxin_HigB-1
PanFamALL_001072	Fam_1072	286	(+)	Unknown	-	-	-	-	-	-	-	-	-	-	-	ESCO.0216.00065.i0003_01361	Accessory	higB-2	_Toxin_HigB-2
PanFamALL_033733	Fam_33733	287	(+)	Unknown	-	-	-	-	-	-	-	-	-	-	-	ESCO.0216.00065.i0011_02719	Accessory	NA	_hypothetical_protein
PanFamALL_058468	Fam_58468	288	(+)	Unknown	-	-	-	-	-	-	-	-	-	-	-	ESCO.0216.00065.i0011_02718	Accessory	smfA	_Fimbria_A_protein_precursor
PanFamALL_005499	Fam_5499	289	(-)	K	-	Prophage	-	-	ygeH	-	-	-	-	-	-	ESCO.0216.00064.i0008_03739	Accessory	hilA	_Transcriptional_regulator_HilA
PanFamALL_013690	Fam_13690	290	(+)	Unknown	-	-	-	-	-	-	-	-	-	-	-	ESCO.0216.00065.i0006_01650	Accessory	trg	_Methyl-accepting_chemotaxis_protein_III
PanFamALL_008698	Fam_8698	291	(-)	O	-	-	-	-	-	-	-	-	-	-	-	ESCO.0216.00064.i0006_03021	Accessory	elaD	_Protease_ElaD
PanFamALL_004375	Fam_4375	292	(+)	M	-	-	-	-	-	-	-	-	-	-	-	ESCO.0216.00065.i0011_02717	Accessory	papC	_Outer_membrane_usher_protein_PapC_precursor
PanFamALL_075391	Fam_75391	293	(+)	C	-	Prophage	-	-	-	-	-	-	-	-	-	ESCO.0216.00065.i0011_02968	Accessory	serA	_D-3-phosphoglycerate_dehydrogenase
PanFamALL_007261	Fam_7261	294	(-)	F	-	Prophage	-	-	-	-	-	-	-	-	-	ESCO.0216.00064.i0001_00847	Accessory	kdhB	_6-hydroxypseudooxynicotine_dehydrogenase_complex_subunit_beta
PanFamALL_000354	Fam_354	295	(+)	Unknown	-	-	-	-	-	-	-	-	-	-	-	ESCO.0216.00066.i0009_02744	Accessory	NA	_hypothetical_protein
PanFamALL_036620	Fam_36620	296	(+)	Unknown	-	Prophage	-	-	-	-	-	-	-	-	-	ESCO.0216.00066.i0009_02741	Accessory	NA	_hypothetical_protein
PanFamALL_074907	Fam_74907	297	(+)	M	-	Prophage	-	-	-	-	-	-	-	-	-	ESCO.0216.00065.i0011_02967	Accessory	kdsD	_Arabinose_5-phosphate_isomerase_KdsD
PanFamALL_075432	Fam_75432	298	(-)	Unknown	-	-	-	-	-	-	-	-	-	-	-	ESCO.0216.00064.i0009_04831	Accessory	NA	_hypothetical_protein
PanFamALL_046579	Fam_46579	299	(+)	O	-	-	-	-	-	-	-	-	-	-	-	ESCO.0216.00065.i0011_02716	Accessory	papD	_Chaperone_protein_PapD_precursor
PanFamALL_015695	Fam_15695	300	(+)	Unknown	-	-	-	-	APECO1_3702	T6SSi_tssA	-	-	-	-	-	ESCO.0216.00065.i0011_02974	Accessory	NA	_hypothetical_protein
PanFamALL_003910	Fam_3910	301	(-)	Unknown	-	-	-	-	-	-	-	-	-	-	-	ESCO.0216.00064.i0008_03944	Accessory	NA	_hypothetical_protein
PanFamALL_031307	Fam_31307	302	(+)	Unknown	-	-	-	-	APECO1_3711	T6SSi_tssI	-	-	-	-	-	ESCO.0216.00065.i0011_02981	Accessory	NA	_Phage-related_baseplate_assembly_protein
PanFamALL_027563	Fam_27563	303	(+)	Unknown	-	-	-	-	-	-	-	-	-	-	-	ESCO.0216.00065.i0011_02715	Accessory	NA	_hypothetical_protein
PanFamALL_003263	Fam_3263	304	(-)	Unknown	-	-	MGE	-	-	-	-	-	-	-	-	ESCO.0216.00071.i0036_04518	Accessory	htrC	_Heat_shock_protein_C
PanFamALL_069409	Fam_69409	305	(+)	Unknown	-	-	-	-	ECP_2803	T6SSi_tssL	-	-	-	-	-	ESCO.0216.00065.i0011_02985	Accessory	NA	_hypothetical_protein
PanFamALL_072832	Fam_72832	306	(+)	O	-	-	-	-	-	-	-	-	-	-	-	ESCO.0216.00065.i0011_02723	Accessory	dsbL	_Thiol:disulfide_interchange_protein_DsbL_precursor
PanFamALL_007122	Fam_7122	307	(-)	M	-	Prophage	-	-	iagB	-	-	-	-	-	-	ESCO.0216.00064.i0008_03741	Accessory	NA	_Transglycosylase_SLT_domain_protein
PanFamALL_075708	Fam_75708	308	(+)	Unknown	-	Prophage	-	sinH	sinH	-	-	-	-	-	-	ESCO.0216.00065.i0001_00985	Accessory	NA	_Invasin
PanFamALL_022597	Fam_22597	309	(-)	K	-	-	-	-	-	-	-	-	-	-	-	ESCO.0216.00064.i0009_04529	Accessory	gltC	_HTH-type_transcriptional_regulator_GltC
PanFamALL_024607	Fam_24607	310	(-)	Unknown	-	-	-	-	-	-	-	-	-	-	-	ESCO.0216.00064.i0006_03244	Accessory	NA	_hypothetical_protein
PanFamALL_042500	Fam_42500	311	(+)	G	Plasmid	-	-	-	-	-	-	-	-	-	-	ESCO.0216.00065.i0013_03533	Accessory	exuT	_Hexuronate_transporter
PanFamALL_002111	Fam_2111	312	(+)	Unknown	-	Prophage	-	-	-	-	-	-	-	-	-	ESCO.0216.00066.i0001_00534	Accessory	NA	_hypothetical_protein
PanFamALL_002584	Fam_2584	313	(+)	Unknown	-	Prophage	-	-	-	-	-	-	-	-	-	ESCO.0216.00066.i0001_00532	Accessory	NA	_hypothetical_protein
PanFamALL_020428	Fam_20428	314	(-)	M	-	-	-	-	-	-	-	-	-	-	-	ESCO.0216.00064.i0009_04528	Accessory	mipA	_MltA-interacting_protein_precursor
PanFamALL_041683	Fam_41683	315	(+)	Unknown	-	-	-	-	APECO1_3698	T6SSi_tssF	-	-	-	-	-	ESCO.0216.00065.i0011_02973	Accessory	NA	_hypothetical_protein
PanFamALL_027130	Fam_27130	316	(+)	Unknown	-	Prophage	-	-	c3402	T6SSi_tssE	-	-	-	-	-	ESCO.0216.00065.i0011_02970	Accessory	NA	_Gene_25-like_lysozyme
PanFamALL_041682	Fam_41682	317	(+)	Unknown	-	Prophage	-	-	c3401	T6SSi_tssJ	-	-	-	-	-	ESCO.0216.00065.i0011_02971	Accessory	NA	_Type_VI_secretion_lipoprotein
PanFamALL_071306	Fam_71306	318	(-)	L	-	-	-	-	-	-	-	-	-	-	-	ESCO.0216.00071.i0010_02243	Accessory	ygbT	_CRISPR-associated_endonuclease_Cas1
PanFamALL_018931	Fam_18931	319	(+)	Unknown	-	-	-	-	c3387	T6SSi_tssK	-	-	-	-	-	ESCO.0216.00065.i0011_02986	Accessory	NA	_hypothetical_protein
PanFamALL_000310	Fam_310	320	(+)	Unknown	-	-	-	-	-	-	-	-	-	-	-	ESCO.0216.00066.i0001_00006	Accessory	NA	_hypothetical_protein
PanFamALL_060498	Fam_60498	321	(-)	Unknown	-	Prophage	-	-	-	-	-	-	-	-	-	ESCO.0216.00064.i0009_04839	Accessory	NA	_hypothetical_protein
PanFamALL_037884	Fam_37884	322	(+)	Unknown	-	-	-	-	ECS88_3103	T6SSi_tssG	-	-	-	-	-	ESCO.0216.00065.i0011_02972	Accessory	NA	_hypothetical_protein
PanFamALL_069536	Fam_69536	323	(-)	L	-	-	-	-	-	-	-	-	-	-	-	ESCO.0216.00071.i0010_02242	Accessory	ygbF	_CRISPR-associated_endoribonuclease_Cas2
PanFamALL_027077	Fam_27077	324	(+)	Unknown	-	Prophage	-	-	-	-	-	-	-	-	-	ESCO.0216.00065.i0021_04066	Accessory	imm	_Colicin-E7_immunity_protein
PanFamALL_022732	Fam_22732	325	(+)	I	-	-	-	-	-	-	-	-	-	-	-	ESCO.0216.00066.i0013_02964	Accessory	ydiF	_Acetate_CoA-transferase_YdiF
PanFamALL_075848	Fam_75848	326	(+)	J	-	-	-	-	-	-	-	-	-	-	-	ESCO.0216.00065.i0011_03117	Accessory	cca	_Multifunctional_CCA_protein
PanFamALL_067510	Fam_67510	327	(+)	Unknown	-	-	-	-	usp	T6SSi_tssD	-	-	-	-	-	ESCO.0216.00065.i0021_04064	Accessory	pys1	_Pyocin-S1
PanFamALL_067200	Fam_67200	328	(-)	G	-	-	-	-	-	-	-	-	-	-	-	ESCO.0216.00064.i0001_00023	Accessory	xylE	_D-xylose-proton_symporter
PanFamALL_000472	Fam_472	329	(+)	G	-	-	-	-	-	-	-	-	-	-	-	ESCO.0216.00065.i0003_01400	Accessory	siaP	_Sialic_acid-binding_periplasmic_protein_SiaP_precursor
PanFamALL_027153	Fam_27153	330	(+)	Unknown	-	-	-	-	-	-	-	-	-	-	-	ESCO.0216.00065.i0011_02724	Accessory	assT	_Arylsulfate_sulfotransferase_AssT_precursor
PanFamALL_001325	Fam_1325	331	(+)	M	-	Prophage	-	-	ECOK1_3214	T6SSi_tssA	-	-	-	-	-	ESCO.0216.00065.i0011_02969	Accessory	NA	_ImpA_domain_protein
PanFamALL_009789	Fam_9789	332	(-)	Unknown	-	-	-	-	-	-	-	-	-	-	-	ESCO.0216.00064.i0009_04813	Accessory	NA	_Xylose_isomerase-like_TIM_barrel
PanFamALL_038166	Fam_38166	333	(-)	M	-	Prophage	-	-	aec15	T6SSi_tssI	-	-	-	-	-	ESCO.0216.00091.i0009_01881	Accessory	NA	_Phage-related_baseplate_assembly_protein
PanFamALL_069622	Fam_69622	334	(+)	Unknown	-	-	-	-	-	-	-	-	-	-	-	ESCO.0216.00065.i0018_03992	Accessory	NA	_hypothetical_protein
PanFamALL_074641	Fam_74641	335	(-)	Unknown	-	Prophage	-	-	-	-	-	-	-	-	-	ESCO.0216.00064.i0008_04213	Accessory	NA	_hypothetical_protein
PanFamALL_002636	Fam_2636	336	(+)	E	-	-	-	-	-	-	-	-	-	-	-	ESCO.0216.00065.i0011_02966	Accessory	patB	_Cystathionine_beta-lyase_PatB
PanFamALL_052816	Fam_52816	337	(+)	Unknown	-	-	MGE	-	-	T5aSS_PF03797	-	-	-	-	-	ESCO.0216.00066.i0015_03562	Accessory	icsA	_Outer_membrane_protein_IcsA_autotransporter_precursor
PanFamALL_070975	Fam_70975	338	(-)	U	-	Prophage	-	-	epaQ	T3SS_sctS	-	-	-	-	-	ESCO.0216.00064.i0008_03754	Accessory	NA	_flagellar_biosynthesis_protein_FliQ
PanFamALL_074799	Fam_74799	339	(+)	F	-	-	-	-	-	-	-	-	-	-	-	ESCO.0216.00065.i0018_03993	Accessory	yfkN	_Trifunctional_nucleotide_phosphoesterase_protein_YfkN_precursor
PanFamALL_011999	Fam_11999	340	(+)	Unknown	-	-	-	-	-	-	-	-	-	-	-	ESCO.0216.00066.i0027_04540	Accessory	NA	_hypothetical_protein
PanFamALL_044035	Fam_44035	341	(-)	Unknown	-	Prophage	-	-	-	-	-	-	-	-	-	ESCO.0216.00064.i0008_03740	Accessory	NA	_hypothetical_protein
PanFamALL_033699	Fam_33699	342	(+)	Unknown	-	-	-	-	c3385	T6SSi_tssB	-	-	-	-	-	ESCO.0216.00065.i0011_02988	Accessory	NA	_hypothetical_protein
PanFamALL_047518	Fam_47518	343	(+)	O	-	-	-	-	-	-	-	-	-	-	-	ESCO.0216.00065.i0011_02722	Accessory	dsbI	_Protein-disulfide_oxidoreductase_DsbI
PanFamALL_051734	Fam_51734	344	(+)	Unknown	-	Prophage	-	-	-	-	-	-	-	-	-	ESCO.0216.00066.i0001_00535	Accessory	NA	_hypothetical_protein
PanFamALL_010444	Fam_10444	345	(+)	G	-	-	-	-	-	-	-	-	-	-	-	ESCO.0216.00066.i0013_02966	Accessory	yhjE	_Inner_membrane_metabolite_transport_protein_YhjE
PanFamALL_001422	Fam_1422	346	(+)	L	-	-	-	-	-	-	ISSfl1	-	-	-	-	ESCO.0216.00065.i0009_02561	Accessory	NA	_Transposase_DDE_domain_protein
PanFamALL_052433	Fam_52433	347	(+)	G	-	-	-	-	-	-	-	-	-	-	-	ESCO.0216.00065.i0003_01401	Accessory	siaT	_Sialic_acid_TRAP_transporter_permease_protein_SiaT
PanFamALL_052151	Fam_52151	348	(+)	P	-	-	-	-	-	-	-	-	-	-	-	ESCO.0216.00065.i0003_01398	Accessory	nhaK	_Sodium,_potassium,_lithium_and_rubidium/H(+)_antiporter
PanFamALL_033571	Fam_33571	349	(-)	K	-	-	MGE	-	-	-	-	-	-	-	-	ESCO.0216.00064.i0003_01700	Accessory	ygaV	_putative_HTH-type_transcriptional_regulator_YgaV
PanFamALL_051226	Fam_51226	350	(+)	L	-	-	-	-	-	-	IS621	-	-	-	-	ESCO.0216.00065.b0001_01060	Accessory	NA	_hypothetical_protein
PanFamALL_051865	Fam_51865	351	(+)	K	Plasmid	-	-	-	-	-	-	-	-	-	-	ESCO.0216.00065.i0003_01360	Accessory	higA-2	_Antitoxin_igA-2
PanFamALL_023186	Fam_23186	352	(-)	Unknown	-	Prophage	-	-	-	-	-	-	-	-	-	ESCO.0216.00071.i0010_02137	Accessory	NA	_hypothetical_protein
PanFamALL_023728	Fam_23728	353	(+)	Unknown	-	Prophage	-	-	-	-	-	-	-	-	-	ESCO.0216.00066.i0001_00533	Accessory	NA	_hypothetical_protein
PanFamALL_074413	Fam_74413	354	(+)	V	-	-	-	-	-	-	-	-	mexA	-	-	ESCO.0216.00065.i0009_02622	Accessory	mexA	_Multidrug_resistance_protein_MexA_precursor
PanFamALL_064248	Fam_64248	355	(-)	O	-	-	-	-	-	-	-	-	-	-	-	ESCO.0216.00064.i0001_01171	Accessory	NA	_hypothetical_protein
PanFamALL_073185	Fam_73185	356	(+)	Unknown	-	-	-	-	-	-	-	-	-	-	-	ESCO.0216.00065.i0001_00986	Accessory	NA	_hypothetical_protein
PanFamALL_046176	Fam_46176	357	(-)	C	-	-	-	-	-	-	-	-	-	-	-	ESCO.0216.00064.i0006_03217	Accessory	nuoL	_NADH-quinone_oxidoreductase_subunit_L
PanFamALL_045692	Fam_45692	358	(+)	Unknown	-	-	-	-	-	-	-	-	-	-	-	ESCO.0216.00065.i0007_02015	Accessory	NA	_hypothetical_protein
PanFamALL_000096	Fam_96	359	(-)	Unknown	-	-	MGE	-	-	-	-	-	-	-	-	ESCO.0216.00064.i0004_02240	Accessory	pptA	_Tautomerase_PptA
PanFamALL_062372	Fam_62372	360	(-)	Unknown	-	Prophage	-	-	-	-	-	-	-	-	-	ESCO.0216.00064.i0008_03750	Accessory	NA	_hypothetical_protein
PanFamALL_000406	Fam_406	361	(+)	Unknown	-	-	-	-	-	-	-	-	-	-	-	ESCO.0216.00066.i0027_04608	Accessory	NA	_hypothetical_protein
PanFamALL_000407	Fam_407	362	(+)	Unknown	-	-	-	-	-	-	-	-	-	-	-	ESCO.0216.00066.i0027_04609	Accessory	NA	_hypothetical_protein
PanFamALL_073196	Fam_73196	363	(+)	Unknown	-	-	-	-	-	-	-	-	-	-	-	ESCO.0216.00065.b0027_04473	Accessory	NA	_hypothetical_protein
PanFamALL_001679	Fam_1679	364	(+)	P	-	-	-	-	-	-	-	-	-	-	-	ESCO.0216.00065.i0007_01774	Accessory	NA	_Integral_membrane_protein_TerC_family_protein
PanFamALL_024619	Fam_24619	365	(-)	Unknown	-	-	-	-	-	-	-	-	-	-	-	ESCO.0216.00064.i0002_01343	Accessory	ybiA	_Swarming_motility_protein_YbiA
PanFamALL_059785	Fam_59785	366	(-)	Unknown	-	Prophage	-	-	-	-	-	-	-	-	-	ESCO.0216.00064.i0001_00043	Accessory	NA	_hypothetical_protein
PanFamALL_002729	Fam_2729	367	(+)	L	-	Prophage	-	-	-	-	-	-	-	-	-	ESCO.0216.00065.i0023_04284	Accessory	cas3	_CRISPR-associated_nuclease/helicase_Cas3_subtype_I-F/YPEST
PanFamALL_008502	Fam_8502	368	(+)	Unknown	-	-	-	-	-	-	-	-	-	-	-	ESCO.0216.00065.i0004_01494	Accessory	NA	_hypothetical_protein
PanFamALL_050264	Fam_50264	369	(+)	V	-	-	-	-	-	-	-	-	mexB	-	-	ESCO.0216.00065.i0009_02623	Accessory	mexB	_Multidrug_resistance_protein_MexB
PanFamALL_056757	Fam_56757	370	(+)	L	-	Prophage	-	-	-	-	-	-	-	-	-	ESCO.0216.00065.i0023_04285	Accessory	csy1	_CRISPR-associated_protein_Csy1
PanFamALL_041671	Fam_41671	371	(+)	G	-	-	-	-	-	-	-	-	-	-	-	ESCO.0216.00065.i0003_01402	Accessory	siaT	_Sialic_acid_TRAP_transporter_permease_protein_SiaT
PanFamALL_072406	Fam_72406	372	(+)	Unknown	-	Prophage	-	-	c3391	T6SSi_tssD	-	-	-	-	-	ESCO.0216.00065.i0011_02983	Accessory	hcpA	_Major_exported_protein
PanFamALL_046882	Fam_46882	373	(-)	C	-	-	-	-	-	-	-	-	-	-	-	ESCO.0216.00064.i0001_01133	Accessory	fdm	_Formaldehyde_dismutase
PanFamALL_024967	Fam_24967	374	(+)	L	-	-	MGE	-	-	-	-	tyrosine	-	-	-	ESCO.0216.00064.i0006_03435	Accessory	intA	_Prophage_CP4-57_integrase
PanFamALL_040380	Fam_40380	375	(+)	L	-	Prophage	-	-	-	-	-	-	-	-	-	ESCO.0216.00065.i0023_04283	Accessory	cas1	_CRISPR-associated_endonuclease_Cas1
PanFamALL_052571	Fam_52571	376	(+)	Unknown	-	-	-	-	-	-	-	-	-	-	-	ESCO.0216.00065.i0021_04065	Accessory	imm	_Colicin-E7_immunity_protein
PanFamALL_025367	Fam_25367	377	(+)	L	-	Prophage	-	-	-	-	-	-	-	-	-	ESCO.0216.00065.i0023_04287	Accessory	csy3	_CRISPR-associated_protein_Csy3
PanFamALL_029032	Fam_29032	378	(+)	K	-	-	-	-	-	-	-	-	-	-	-	ESCO.0216.00065.i0009_02621	Accessory	yfiR	_putative_HTH-type_transcriptional_regulator_YfiR
PanFamALL_048257	Fam_48257	379	(+)	M	-	-	-	-	-	-	-	-	-	-	-	ESCO.0216.00065.i0009_02624	Accessory	ttgC	_putative_efflux_pump_outer_membrane_protein_TtgC_precursor
PanFamALL_047247	Fam_47247	380	(+)	Unknown	-	-	-	-	-	-	-	-	-	-	-	ESCO.0216.00065.i0014_03671	Accessory	NA	_Alpha/beta_hydrolase_family_protein
PanFamALL_030847	Fam_30847	381	(-)	Unknown	-	Prophage	-	-	-	-	-	-	-	-	-	ESCO.0216.00064.i0004_02160	Accessory	pncC	_Nicotinamide-nucleotide_amidohydrolase_PncC
PanFamALL_055415	Fam_55415	382	(+)	P	-	-	-	-	-	-	-	-	-	-	-	ESCO.0216.00065.i0009_02625	Accessory	bcr	_Bicyclomycin_resistance_protein
PanFamALL_020415	Fam_20415	383	(-)	K	-	Prophage	-	-	-	-	-	-	-	-	-	ESCO.0216.00064.i0008_03733	Accessory	NA	_hypothetical_protein
PanFamALL_067578	Fam_67578	384	(+)	M	-	-	-	-	UTI89_C3194	-	-	-	-	-	-	ESCO.0216.00065.i0011_02984	Accessory	yiaD	_putative_lipoprotein_YiaD_precursor
PanFamALL_064273	Fam_64273	385	(-)	Unknown	-	-	-	-	-	-	-	-	-	-	-	ESCO.0216.00064.i0004_02599	Accessory	NA	_hypothetical_protein
PanFamALL_056188	Fam_56188	386	(+)	Unknown	-	-	-	-	-	-	-	-	-	-	-	ESCO.0216.00064.i0001_00003	Accessory	NA	_hypothetical_protein
PanFamALL_000048	Fam_48	387	(-)	Unknown	-	-	-	-	-	-	-	-	-	-	-	ESCO.0216.00064.i0001_01134	Accessory	NA	_hypothetical_protein
PanFamALL_041440	Fam_41440	388	(-)	Unknown	Plasmid	-	-	-	-	-	-	-	-	-	-	ESCO.0216.00064.i0004_02172	Accessory	NA	_hypothetical_protein
PanFamALL_032922	Fam_32922	389	(+)	Unknown	-	-	-	-	-	-	-	-	-	-	-	ESCO.0216.00065.i0001_01058	Accessory	NA	_hypothetical_protein
PanFamALL_007745	Fam_7745	390	(-)	U	-	Prophage	-	-	-	T3SS_sctT	-	-	-	-	-	ESCO.0216.00064.i0008_03753	Accessory	NA	_flagellar_biosynthesis_protein_FliR
PanFamALL_067424	Fam_67424	391	(+)	Unknown	-	-	-	-	-	-	-	-	-	-	-	ESCO.0216.00066.i0022_04222	Accessory	NA	_Tripartite_tricarboxylate_transporter_family_receptor
PanFamALL_001976	Fam_1976	392	(-)	C	-	-	-	-	-	-	-	-	-	-	-	ESCO.0216.00064.i0004_02121	Accessory	feaB	_Phenylacetaldehyde_dehydrogenase
PanFamALL_056880	Fam_56880	393	(-)	Q	-	-	-	-	-	-	-	-	-	-	-	ESCO.0216.00064.i0004_02122	Accessory	tynA	_Primary_amine_oxidase_precursor
PanFamALL_026699	Fam_26699	394	(+)	K	-	-	-	-	-	-	-	-	-	-	-	ESCO.0216.00065.i0014_03670	Accessory	dmlR	_HTH-type_transcriptional_regulator_DmlR
PanFamALL_036072	Fam_36072	395	(+)	G	-	-	-	-	-	-	-	-	-	-	-	ESCO.0216.00066.i0022_04223	Accessory	dgoA	_2-dehydro-3-deoxy-6-phosphogalactonate_aldolase
PanFamALL_060676	Fam_60676	396	(+)	Unknown	-	-	-	-	-	-	-	-	-	-	-	ESCO.0216.00066.i0022_04221	Accessory	NA	_Tripartite_tricarboxylate_transporter_TctB_family_protein
PanFamALL_027651	Fam_27651	397	(+)	Unknown	-	Prophage	-	-	-	-	-	-	-	-	-	ESCO.0216.00064.i0006_03447	Accessory	NA	_hypothetical_protein
PanFamALL_010415	Fam_10415	398	(-)	K	-	Prophage	-	-	-	-	-	-	-	-	-	ESCO.0216.00064.i0004_02120	Accessory	feaR	_Transcriptional_activator_FeaR
PanFamALL_060045	Fam_60045	399	(+)	C	-	-	-	-	-	-	-	-	-	-	-	ESCO.0216.00065.i0014_03672	Accessory	NA	_NADH_oxidase
PanFamALL_062417	Fam_62417	400	(-)	K	-	Prophage	-	-	etrA	-	-	-	-	-	-	ESCO.0216.00064.i0008_03749	Accessory	NA	_Bacterial_regulatory_proteins,_luxR_family
PanFamALL_073905	Fam_73905	401	(+)	P	-	-	-	-	-	-	-	-	-	-	-	ESCO.0216.00065.i0011_02733	Accessory	fhuA	_Ferrichrome-iron_receptor_precursor
PanFamALL_000401	Fam_401	402	(+)	K	-	-	-	-	-	-	-	-	-	-	-	ESCO.0216.00066.i0022_04225	Accessory	kdgR	_Transcriptional_regulator_KdgR
PanFamALL_074584	Fam_74584	403	(+)	P	-	-	-	-	-	-	-	-	-	-	-	ESCO.0216.00065.i0011_02735	Accessory	yfiZ	_putative_siderophore_transport_system_permease_protein_YfiZ_precursor
PanFamALL_006614	Fam_6614	404	(+)	Unknown	-	-	-	-	ECS88_3097	T6SSi_tssM	-	-	-	-	-	ESCO.0216.00065.i0011_02975	Accessory	NA	_Intracellular_multiplication_and_human_macrophage-killing
PanFamALL_034594	Fam_34594	405	(+)	K	-	-	-	-	-	-	-	-	-	-	-	ESCO.0216.00065.i0011_02738	Accessory	ybbH	_putative_HTH-type_transcriptional_regulator_YbbH
PanFamALL_051122	Fam_51122	406	(-)	Unknown	-	Prophage	-	-	eprJ	-	-	-	-	-	-	ESCO.0216.00064.i0008_03746	Accessory	NA	_Type_III_secretion_needle_MxiH_like_protein
PanFamALL_042193	Fam_42193	407	(+)	Unknown	-	-	-	-	-	-	-	-	-	-	-	ESCO.0216.00066.i0022_04220	Accessory	NA	_Tripartite_tricarboxylate_transporter_TctA_family_protein
PanFamALL_043235	Fam_43235	408	(+)	Unknown	-	-	-	-	-	-	-	-	-	-	-	ESCO.0216.00066.i0014_03453	Accessory	NA	_putative_DNA-binding_transcriptional_regulator
PanFamALL_017607	Fam_17607	409	(+)	Unknown	-	-	-	-	-	-	-	-	-	-	-	ESCO.0216.00065.b0027_04474	Accessory	NA	_hypothetical_protein
PanFamALL_003630	Fam_3630	410	(+)	Unknown	-	-	-	-	-	-	-	-	-	-	-	ESCO.0216.00065.i0004_01510	Accessory	salL	_Adenosyl-chloride_synthase
PanFamALL_055665	Fam_55665	411	(-)	Unknown	-	Prophage	-	-	-	-	-	-	-	-	-	ESCO.0216.00064.i0006_03092	Accessory	mrpA	_Major_MR/P_fimbria_protein_precursor
PanFamALL_033746	Fam_33746	412	(+)	Unknown	-	Prophage	-	-	-	-	-	-	-	-	-	ESCO.0216.00065.i0009_02481	Accessory	NA	_hypothetical_protein
PanFamALL_048240	Fam_48240	413	(+)	L	-	-	-	-	-	-	-	-	-	-	-	ESCO.0216.00065.i0011_03118	Accessory	NA	_RNA_ligase
PanFamALL_044680	Fam_44680	414	(-)	K	-	-	-	-	-	-	-	-	-	-	-	ESCO.0216.00064.i0004_02125	Accessory	paaX	_Transcriptional_repressor_PaaX
PanFamALL_073654	Fam_73654	415	(+)	P	-	-	-	-	-	-	-	-	-	-	-	ESCO.0216.00065.i0011_02734	Accessory	yusV	_putative_siderophore_transport_system_ATP-binding_protein_YusV
PanFamALL_009004	Fam_9004	416	(-)	U	-	Prophage	-	-	epaP	T3SS_sctR	-	-	-	-	-	ESCO.0216.00064.i0008_03755	Accessory	fliP	_Flagellar_biosynthetic_protein_FliP_precursor
PanFamALL_034595	Fam_34595	417	(+)	P	-	-	-	-	-	-	-	-	-	-	-	ESCO.0216.00065.i0011_02736	Accessory	feuC	_Iron-uptake_system_permease_protein_FeuC
PanFamALL_017598	Fam_17598	418	(+)	P	-	-	-	-	-	-	-	-	-	-	-	ESCO.0216.00065.i0011_02737	Accessory	fhuD	_Iron(3+)-hydroxamate-binding_protein_FhuD_precursor
PanFamALL_060532	Fam_60532	419	(-)	Unknown	-	-	-	-	-	-	-	-	-	-	-	ESCO.0216.00071.i0013_02874	Accessory	NA	_putative_permease
PanFamALL_054657	Fam_54657	420	(-)	Unknown	-	-	-	-	-	-	-	-	-	-	-	ESCO.0216.00064.i0008_03736	Accessory	NA	_hypothetical_protein
PanFamALL_000384	Fam_384	421	(+)	H	-	-	-	-	-	-	-	-	-	-	-	ESCO.0216.00066.i0013_02959	Accessory	nadR	_Trifunctional_NAD_biosynthesis/regulator_protein_NadR
PanFamALL_000239	Fam_239	422	(+)	Unknown	-	-	-	-	-	-	-	-	-	-	-	ESCO.0216.00065.i0002_01104	Accessory	NA	_hypothetical_protein
PanFamALL_024112	Fam_24112	423	(+)	G	-	-	-	-	-	-	-	-	-	-	-	ESCO.0216.00066.i0022_04224	Accessory	NA	_2-keto-3-deoxy-galactonokinase
PanFamALL_066419	Fam_66419	424	(-)	Q	-	-	-	-	-	-	-	-	-	-	-	ESCO.0216.00064.i0004_02123	Accessory	paaZ	_Bifunctional_protein_PaaZ
PanFamALL_074531	Fam_74531	425	(-)	C	-	Prophage	-	-	-	-	-	-	-	-	-	ESCO.0216.00071.i0002_00632	Accessory	NA	_hypothetical_protein
PanFamALL_052715	Fam_52715	426	(+)	Unknown	-	Prophage	-	-	-	-	-	-	-	-	-	ESCO.0216.00064.i0006_03449	Accessory	NA	_hypothetical_protein
PanFamALL_024542	Fam_24542	427	(+)	Unknown	-	-	-	-	-	-	-	-	-	-	-	ESCO.0216.00065.i0014_03651	Accessory	NA	_hypothetical_protein
PanFamALL_037024	Fam_37024	428	(-)	Q	-	-	-	-	-	-	-	-	-	-	-	ESCO.0216.00071.i0007_01745	Accessory	paaD	_Putative_1,2-phenylacetyl-CoA_epoxidase,_subunit_D
PanFamALL_039997	Fam_39997	429	(-)	Q	-	-	-	-	-	-	-	-	-	-	-	ESCO.0216.00071.i0007_01747	Accessory	paaB	_1,2-phenylacetyl-CoA_epoxidase,_subunit_B
PanFamALL_060528	Fam_60528	430	(-)	Q	-	-	-	-	-	-	-	-	-	-	-	ESCO.0216.00071.i0007_01746	Accessory	paaC	_1,2-phenylacetyl-CoA_epoxidase,_subunit_C
PanFamALL_041630	Fam_41630	431	(+)	Unknown	-	-	-	-	upaH	T5aSS_PF03797	-	-	-	-	-	ESCO.0216.00067.b0010_01213	Accessory	NA	_hypothetical_protein
PanFamALL_039711	Fam_39711	432	(+)	K	-	-	-	-	-	-	-	-	-	-	-	ESCO.0216.00065.i0011_03072	Accessory	mopA	_Molybdenum-pterin-binding_protein_MopA
PanFamALL_050795	Fam_50795	433	(-)	I	-	-	-	-	-	-	-	-	-	-	-	ESCO.0216.00071.i0007_01742	Accessory	paaG	_1,2-epoxyphenylacetyl-CoA_isomerase
PanFamALL_066546	Fam_66546	434	(-)	C	-	-	-	-	-	-	-	-	-	-	-	ESCO.0216.00071.i0007_01744	Accessory	paaE	_1,2-phenylacetyl-CoA_epoxidase,_subunit_E
PanFamALL_061704	Fam_61704	435	(-)	Q	-	-	-	-	-	-	-	-	-	-	-	ESCO.0216.00071.i0007_01738	Accessory	paaK	_Phenylacetate-coenzyme_A_ligase
PanFamALL_030201	Fam_30201	436	(-)	Q	-	-	-	-	-	-	-	-	-	-	-	ESCO.0216.00071.i0007_01740	Accessory	paaI	_Acyl-coenzyme_A_thioesterase_PaaI
PanFamALL_023258	Fam_23258	437	(-)	I	-	-	-	-	-	-	-	-	-	-	-	ESCO.0216.00071.i0007_01741	Accessory	paaH	_3-hydroxyadipyl-CoA_dehydrogenase
PanFamALL_046049	Fam_46049	438	(-)	I	-	-	-	-	-	-	-	-	-	-	-	ESCO.0216.00071.i0007_01739	Accessory	paaJ	_3-oxoadipyl-CoA/3-oxo-5,6-dehydrosuberyl-CoA_thiolase
PanFamALL_046050	Fam_46050	439	(-)	I	-	-	-	-	-	-	-	-	-	-	-	ESCO.0216.00071.i0007_01743	Accessory	paaF	_2,3-dehydroadipyl-CoA_hydratase
PanFamALL_061174	Fam_61174	440	(-)	D	-	-	-	-	hlyE/clyA	-	-	-	-	-	-	ESCO.0216.00064.i0004_01934	Accessory	hlyE	_Hemolysin_E,_chromosomal
PanFamALL_066851	Fam_66851	441	(-)	Q	-	-	-	-	-	-	-	-	-	-	-	ESCO.0216.00071.i0007_01748	Accessory	paaA	_1,2-phenylacetyl-CoA_epoxidase,_subunit_A
PanFamALL_042151	Fam_42151	442	(-)	Unknown	-	-	-	-	-	-	-	-	-	-	-	ESCO.0216.00064.i0004_02483	Accessory	ynjI	_Inner_membrane_protein_YnjI
PanFamALL_018865	Fam_18865	443	(+)	H	-	-	-	-	-	-	-	-	-	-	-	ESCO.0216.00066.i0013_02960	Accessory	pnuC	_Nicotinamide_riboside_transporter_PnuC
PanFamALL_043522	Fam_43522	444	(-)	O	-	-	MGE	-	-	-	-	-	-	-	-	ESCO.0216.00064.i0005_02715	Accessory	NA	_hypothetical_protein
PanFamALL_072341	Fam_72341	445	(-)	Unknown	-	Prophage	-	-	-	-	-	-	-	-	-	ESCO.0216.00064.i0008_03734	Accessory	NA	_hypothetical_protein
PanFamALL_026162	Fam_26162	446	(+)	M	-	-	-	-	aec15	T6SSi_tssI	-	-	-	-	-	ESCO.0216.00065.i0006_01619	Accessory	NA	_Phage-related_baseplate_assembly_protein
PanFamALL_003195	Fam_3195	447	(+)	Unknown	-	Prophage	-	-	-	-	-	-	-	-	-	ESCO.0216.00066.b0006_01115	Accessory	NA	_hypothetical_protein
PanFamALL_058745	Fam_58745	448	(-)	G	-	-	-	-	-	-	-	-	-	-	-	ESCO.0216.00064.i0001_00622	Accessory	setA	_Sugar_efflux_transporter_A
PanFamALL_003530	Fam_3530	449	(-)	Unknown	-	-	-	-	-	-	-	-	-	-	-	ESCO.0216.00071.i0009_02092	Accessory	NA	_PemK-like_protein
PanFamALL_058155	Fam_58155	450	(-)	Unknown	-	Prophage	-	-	-	-	-	-	-	-	-	ESCO.0216.00064.i0002_01448	Accessory	kefF	_Glutathione-regulated_potassium-efflux_system_ancillary_protein_KefF
PanFamALL_049755	Fam_49755	451	(+)	Unknown	-	Prophage	-	-	-	-	-	-	-	-	-	ESCO.0216.00065.i0014_03655	Accessory	NA	_hypothetical_protein
PanFamALL_057168	Fam_57168	452	(-)	G	-	-	-	-	-	-	-	-	-	-	-	ESCO.0216.00064.i0001_00502	Accessory	yjjL	_L-galactonate_transporter
PanFamALL_043928	Fam_43928	453	(-)	Unknown	-	-	-	-	-	-	-	-	-	-	-	ESCO.0216.00071.i0010_02225	Accessory	bsdD	_Phenolic_acid_decarboxylase_subunit_D
PanFamALL_075697	Fam_75697	454	(+)	Unknown	-	-	-	-	-	-	-	-	-	-	-	ESCO.0216.00066.i0001_00426	Accessory	NA	_putative_autotransporter_precursor
PanFamALL_023727	Fam_23727	455	(+)	Unknown	-	-	-	-	aec14	-	-	-	-	-	-	ESCO.0216.00066.i0002_00757	Accessory	NA	_hypothetical_protein
PanFamALL_017328	Fam_17328	456	(+)	M	-	-	-	-	-	-	-	-	-	-	-	ESCO.0216.00065.i0002_01164	Accessory	elfC	_putative_outer_membrane_usher_protein_ElfC_precursor
PanFamALL_048636	Fam_48636	457	(+)	Unknown	-	-	-	-	-	-	-	-	-	-	-	ESCO.0216.00065.i0002_01162	Accessory	fimA	_Type-1_fimbrial_protein,_A_chain_precursor
PanFamALL_016860	Fam_16860	458	(-)	Unknown	-	-	-	-	-	-	-	-	-	-	-	ESCO.0216.00064.i0004_02034	Accessory	NA	_hypothetical_protein
PanFamALL_029954	Fam_29954	459	(-)	Unknown	-	-	-	-	-	-	-	-	-	-	-	ESCO.0216.00064.i0009_04646	Accessory	NA	_hypothetical_protein
PanFamALL_062860	Fam_62860	460	(-)	K	-	Prophage	-	-	-	-	-	-	-	-	-	ESCO.0216.00071.i0008_01894	Accessory	dmlR	_HTH-type_transcriptional_regulator_DmlR
PanFamALL_012536	Fam_12536	461	(-)	U	-	Prophage	-	-	epaO	T3SS_sctQ	-	-	-	-	-	ESCO.0216.00064.i0008_03756	Accessory	yscQ	_Yop_proteins_translocation_protein_Q
PanFamALL_018381	Fam_18381	462	(+)	Unknown	-	-	-	-	-	-	-	-	-	-	-	ESCO.0216.00065.i0011_02742	Accessory	NA	_hypothetical_protein
PanFamALL_075626	Fam_75626	463	(+)	H	-	-	-	-	-	-	-	-	-	-	-	ESCO.0216.00065.i0009_02524	Accessory	nadC	_Nicotinate-nucleotide_pyrophosphorylase_[carboxylating]
PanFamALL_001722	Fam_1722	464	(+)	Unknown	-	Prophage	-	-	-	-	-	-	-	-	-	ESCO.0216.00065.i0014_03654	Accessory	NA	_hypothetical_protein
PanFamALL_052911	Fam_52911	465	(+)	Unknown	-	Prophage	-	-	-	-	-	-	-	-	-	ESCO.0216.00065.i0014_03653	Accessory	NA	_Bacterial_regulatory_proteins,_luxR_family
PanFamALL_005264	Fam_5264	466	(-)	Unknown	-	-	-	-	-	-	-	-	-	-	-	ESCO.0216.00064.i0008_03797	Accessory	fabG	_3-oxoacyl-[acyl-carrier-protein]_reductase_FabG
PanFamALL_007120	Fam_7120	467	(-)	K	-	-	-	-	-	-	-	-	-	-	-	ESCO.0216.00071.i0010_02228	Accessory	hosA	_Transcriptional_regulator_HosA
PanFamALL_042818	Fam_42818	468	(-)	Q	-	-	-	-	-	-	-	-	-	-	-	ESCO.0216.00071.i0025_03794	Accessory	hpcB	_3,4-dihydroxyphenylacetate_2,3-dioxygenase
PanFamALL_067703	Fam_67703	469	(-)	Q	-	-	-	-	-	-	-	-	-	-	-	ESCO.0216.00071.i0025_03796	Accessory	hpcE	_Homoprotocatechuate_catabolism_bifunctional_isomerase/decarboxylase
PanFamALL_069523	Fam_69523	470	(-)	Unknown	-	-	-	-	-	-	-	-	-	-	-	ESCO.0216.00071.i0010_02227	Accessory	pad1	_putative_aromatic_acid_decarboxylase
PanFamALL_008499	Fam_8499	471	(+)	Unknown	-	-	-	-	-	-	-	-	-	-	-	ESCO.0216.00065.i0008_02101	Accessory	NA	_hypothetical_protein
PanFamALL_032000	Fam_32000	472	(-)	Unknown	-	-	-	-	-	-	-	-	-	-	-	ESCO.0216.00071.i0025_03787	Accessory	hpaC	_4-hydroxyphenylacetate_3-monooxygenase_reductase_component
PanFamALL_038798	Fam_38798	473	(-)	Unknown	-	-	-	-	-	-	-	-	-	-	-	ESCO.0216.00071.i0025_03788	Accessory	hpaB	_4-hydroxyphenylacetate_3-monooxygenase_oxygenase_component
PanFamALL_059375	Fam_59375	474	(-)	K	-	-	-	-	-	-	-	-	-	-	-	ESCO.0216.00071.i0025_03797	Accessory	badR	_Transcriptional_activatory_protein_BadR
PanFamALL_062481	Fam_62481	475	(-)	C	-	-	-	-	-	-	-	-	-	-	-	ESCO.0216.00071.i0025_03795	Accessory	betB	_NAD/NADP-dependent_betaine_aldehyde_dehydrogenase
PanFamALL_072286	Fam_72286	476	(-)	Q	-	-	-	-	-	-	-	-	-	-	-	ESCO.0216.00071.i0025_03793	Accessory	hpcD	_5-carboxymethyl-2-hydroxymuconate_Delta-isomerase
PanFamALL_021800	Fam_21800	477	(-)	Q	-	-	-	-	-	-	-	-	-	-	-	ESCO.0216.00071.i0025_03792	Accessory	tesE	_2-hydroxyhexa-2,4-dienoate_hydratase
PanFamALL_018031	Fam_18031	478	(+)	Unknown	-	-	-	-	UTI89_C0255	T6SSi_evpJ	-	-	-	-	-	ESCO.0216.00066.i0002_00756	Accessory	NA	_hypothetical_protein
PanFamALL_032586	Fam_32586	479	(+)	O	-	-	-	-	-	-	-	-	-	-	-	ESCO.0216.00065.i0011_02863	Accessory	hflC	_Modulator_of_FtsH_protease_HflC
PanFamALL_069058	Fam_69058	480	(+)	Q	-	-	-	-	-	-	-	-	-	-	-	ESCO.0216.00065.i0009_02525	Accessory	NA	_hypothetical_protein
PanFamALL_041423	Fam_41423	481	(-)	Unknown	-	-	-	-	-	-	-	-	-	-	-	ESCO.0216.00064.i0001_01222	Accessory	NA	_hypothetical_protein
PanFamALL_007574	Fam_7574	482	(+)	Unknown	-	Prophage	-	-	-	T5aSS_PF03797	-	-	-	-	-	ESCO.0216.00065.i0014_03656	Accessory	tibA	_Adhesin/invasin_TibA_autotransporter_precursor
PanFamALL_043303	Fam_43303	483	(+)	P	-	-	-	-	-	-	-	-	-	-	-	ESCO.0216.00065.i0009_02526	Accessory	NA	_putative_ABC_transporter_ATP-binding_protein
PanFamALL_066440	Fam_66440	484	(-)	G	-	-	-	-	-	-	-	-	-	-	-	ESCO.0216.00071.i0025_03791	Accessory	hpcH	_4-hydroxy-2-oxo-heptane-1,7-dioate_aldolase
PanFamALL_025377	Fam_25377	485	(+)	M	-	Prophage	-	-	-	-	-	-	-	-	-	ESCO.0216.00065.i0001_00983	Accessory	NA	_hypothetical_protein
PanFamALL_048605	Fam_48605	486	(+)	K	-	-	MGE	-	-	-	-	-	-	-	-	ESCO.0216.00065.i0014_03669	Accessory	dmlR	_HTH-type_transcriptional_regulator_DmlR
PanFamALL_039687	Fam_39687	487	(+)	C	Plasmid	-	-	-	-	-	-	-	-	-	-	ESCO.0216.00065.i0014_03668	Accessory	yhdN	_General_stress_protein_69
PanFamALL_012029	Fam_12029	488	(+)	K	-	Prophage	-	-	-	-	-	-	-	-	-	ESCO.0216.00065.i0014_03685	Accessory	mprA	_Transcriptional_repressor_MprA
PanFamALL_031555	Fam_31555	489	(+)	Unknown	-	-	-	-	-	-	-	-	-	-	-	ESCO.0216.00065.i0021_04067	Accessory	imm	_Colicin-E7_immunity_protein
PanFamALL_048719	Fam_48719	490	(+)	Unknown	-	-	-	-	-	-	-	-	-	-	-	ESCO.0216.00065.i0002_01165	Accessory	ycbU	_putative_fimbrial-like_protein_YcbU_precursor
PanFamALL_054897	Fam_54897	491	(-)	H	-	-	-	-	-	-	-	-	-	-	-	ESCO.0216.00071.i0010_02226	Accessory	bsdC	_Phenolic_acid_decarboxylase_subunit_C
PanFamALL_068002	Fam_68002	492	(-)	E	-	-	-	-	-	-	-	-	-	-	-	ESCO.0216.00064.i0009_04312	Accessory	steT	_Serine/threonine_exchanger_SteT
PanFamALL_046369	Fam_46369	493	(+)	P	-	-	-	-	-	-	-	-	-	-	-	ESCO.0216.00065.i0009_02528	Accessory	NA	_iron-dicitrate_transporter_substrate-binding_subunit
PanFamALL_051898	Fam_51898	494	(+)	Unknown	-	-	-	-	-	-	-	-	-	-	-	ESCO.0216.00065.i0007_01742	Accessory	NA	_hypothetical_protein
PanFamALL_043521	Fam_43521	495	(-)	O	-	-	MGE	-	-	-	-	-	-	-	-	ESCO.0216.00064.i0005_02716	Accessory	NA	_putative_inner_membrane_protein
PanFamALL_025928	Fam_25928	496	(-)	M	-	-	-	-	-	-	-	-	-	-	-	ESCO.0216.00064.i0008_04091	Accessory	elfC	_putative_outer_membrane_usher_protein_ElfC_precursor
PanFamALL_035339	Fam_35339	497	(-)	Unknown	-	-	-	-	-	-	-	-	-	-	-	ESCO.0216.00064.i0008_04092	Accessory	elfG	_putative_fimbrial-like_protein_ElfG_precursor
PanFamALL_053115	Fam_53115	498	(-)	K	-	-	-	-	-	-	-	-	-	-	-	ESCO.0216.00064.i0009_04316	Accessory	frlR	_HTH-type_transcriptional_regulator_FrlR
PanFamALL_009414	Fam_9414	499	(-)	Unknown	-	-	-	-	-	-	-	-	-	-	-	ESCO.0216.00064.i0009_04538	Accessory	NA	_hypothetical_protein
PanFamALL_026605	Fam_26605	500	(+)	Unknown	-	Prophage	-	-	-	-	-	-	-	-	-	ESCO.0216.00066.i0001_00630	Accessory	NA	_hypothetical_protein
PanFamALL_037241	Fam_37241	501	(-)	G	-	-	-	-	-	-	-	-	-	-	-	ESCO.0216.00064.i0009_04314	Accessory	NA	_fructoselysine_3-epimerase
PanFamALL_053202	Fam_53202	502	(-)	G	-	-	-	-	-	-	-	-	-	-	-	ESCO.0216.00064.i0009_04315	Accessory	frlD	_Fructosamine_kinase_FrlD
PanFamALL_012028	Fam_12028	503	(+)	Unknown	-	-	-	-	-	-	-	-	-	-	-	ESCO.0216.00066.i0014_03149	Accessory	NA	_hypothetical_protein
PanFamALL_028511	Fam_28511	504	(+)	P	-	Prophage	-	-	PMI0229	-	-	-	-	-	-	ESCO.0216.00066.i0001_00628	Accessory	hmuU	_Hemin_transport_system_permease_protein_HmuU
PanFamALL_058437	Fam_58437	505	(+)	P	-	Prophage	-	-	-	-	-	-	-	-	-	ESCO.0216.00066.i0001_00626	Accessory	fcuA	_Ferrichrome_receptor_FcuA_precursor
PanFamALL_072833	Fam_72833	506	(+)	P	-	Prophage	-	-	-	-	-	-	-	-	-	ESCO.0216.00066.i0001_00627	Accessory	NA	_corrinoid_ABC_transporter_substrate-binding_protein
PanFamALL_065633	Fam_65633	507	(+)	Unknown	-	Prophage	-	-	-	-	-	-	-	-	-	ESCO.0216.00065.i0001_00984	Accessory	NA	_hypothetical_protein
PanFamALL_070311	Fam_70311	508	(+)	P	-	-	-	shuA	chuA	-	-	-	-	-	-	ESCO.0216.00065.i0002_01077	Accessory	hemR	_Hemin_receptor_precursor
PanFamALL_023761	Fam_23761	509	(+)	K	-	-	-	-	-	-	-	-	-	-	-	ESCO.0216.00065.i0009_02667	Accessory	ripA	_HTH-type_transcriptional_repressor_of_iron_proteins_A
PanFamALL_062749	Fam_62749	510	(-)	Unknown	-	-	-	-	-	-	-	-	-	-	-	ESCO.0216.00064.i0004_01949	Accessory	NA	_hypothetical_protein
PanFamALL_057921	Fam_57921	511	(-)	G	-	-	-	-	-	-	-	-	-	-	-	ESCO.0216.00064.i0009_04313	Accessory	frlB	_Fructosamine_deglycase_FrlB
PanFamALL_000245	Fam_245	512	(+)	Unknown	Plasmid	-	-	-	-	-	-	-	-	-	-	ESCO.0216.00065.i0004_01493	Accessory	NA	_hypothetical_protein
PanFamALL_075716	Fam_75716	513	(+)	P	-	-	-	-	-	-	-	-	-	-	-	ESCO.0216.00065.i0009_02523	Accessory	btuB	_Vitamin_B12_transporter_BtuB_precursor
PanFamALL_039938	Fam_39938	514	(+)	Unknown	-	-	-	-	-	-	-	-	-	-	-	ESCO.0216.00066.i0032_04855	Accessory	NA	_hypothetical_protein
PanFamALL_058280	Fam_58280	515	(-)	Unknown	-	-	-	-	-	-	-	-	-	-	-	ESCO.0216.00064.i0004_02537	Accessory	NA	_hypothetical_protein
PanFamALL_072379	Fam_72379	516	(+)	Unknown	-	-	-	-	-	-	-	-	-	-	-	ESCO.0216.00066.i0001_00287	Accessory	NA	_hypothetical_protein
PanFamALL_042505	Fam_42505	517	(-)	U	-	Prophage	-	-	-	T5aSS_PF03797	-	-	-	-	-	ESCO.0216.00071.i0010_02136	Accessory	NA	_putative_autotransporter_precursor
PanFamALL_052554	Fam_52554	518	(+)	P	-	-	-	chuU	chuU	-	-	-	-	-	-	ESCO.0216.00065.i0002_01072	Accessory	hmuU	_Hemin_transport_system_permease_protein_HmuU
PanFamALL_027547	Fam_27547	519	(+)	Unknown	-	-	-	chuY	chuY	-	-	-	-	-	-	ESCO.0216.00065.i0002_01073	Accessory	NA	_hypothetical_protein
PanFamALL_050281	Fam_50281	520	(+)	P	-	-	-	chuT	chuT	-	-	-	-	-	-	ESCO.0216.00065.i0002_01076	Accessory	hmuT	_Hemin-binding_periplasmic_protein_HmuT_precursor
PanFamALL_052770	Fam_52770	521	(+)	P	-	-	-	chuV	chuV	-	-	-	-	-	-	ESCO.0216.00065.i0002_01071	Accessory	hmuV	_Hemin_import_ATP-binding_protein_HmuV
PanFamALL_002838	Fam_2838	522	(+)	Unknown	-	-	-	-	-	-	-	-	-	-	-	ESCO.0216.00065.i0017_03878	Accessory	NA	_hypothetical_protein
PanFamALL_063421	Fam_63421	523	(+)	C	Plasmid	-	-	-	-	-	-	-	-	-	-	ESCO.0216.00065.i0014_03667	Accessory	yvgN	_Glyoxal_reductase
PanFamALL_054105	Fam_54105	524	(-)	Unknown	-	-	-	-	-	-	-	-	-	-	-	ESCO.0216.00064.i0001_01170	Accessory	NA	_hypothetical_protein
PanFamALL_056488	Fam_56488	525	(-)	O	-	-	-	-	-	-	-	-	-	-	-	ESCO.0216.00064.i0001_01174	Accessory	NA	_hypothetical_protein
PanFamALL_069382	Fam_69382	526	(+)	H	-	-	-	chuW	chuW	-	-	-	-	-	-	ESCO.0216.00065.i0002_01075	Accessory	hemN	_Oxygen-independent_coproporphyrinogen-III_oxidase_1
PanFamALL_011256	Fam_11256	527	(+)	L	-	-	-	-	-	-	IS1397	-	-	-	-	ESCO.0216.00065.b0044_04526	Accessory	NA	_hypothetical_protein
PanFamALL_073344	Fam_73344	528	(+)	P	-	-	-	chuX	chuX	-	-	-	-	-	-	ESCO.0216.00065.i0002_01074	Accessory	NA	_ChuX-like_family_protein
PanFamALL_032429	Fam_32429	529	(+)	L	-	Prophage	-	-	-	-	-	tyrosine	-	-	-	ESCO.0216.00065.i0009_02425	Accessory	NA	_hypothetical_protein
PanFamALL_004814	Fam_4814	530	(+)	Unknown	Plasmid	-	-	-	-	-	-	-	-	-	-	ESCO.0216.00068.i0009_01227	Accessory	yhfK	_putative_sugar_epimerase_YhfK
PanFamALL_044264	Fam_44264	531	(+)	Unknown	-	-	-	-	aec11	-	-	-	-	-	-	ESCO.0216.00066.i0002_00755	Accessory	NA	_hypothetical_protein
PanFamALL_075574	Fam_75574	532	(+)	P	-	-	-	chuS	chuS	-	-	-	-	-	-	ESCO.0216.00065.i0002_01078	Accessory	hemS	_Hemin_transport_protein_HemS
PanFamALL_071925	Fam_71925	533	(+)	G	-	-	-	-	-	-	-	-	-	-	-	ESCO.0216.00065.i0017_03891	Accessory	manY	_Mannose_permease_IIC_component
PanFamALL_003814	Fam_3814	534	(+)	G	-	-	-	-	-	-	-	-	-	-	-	ESCO.0216.00065.i0017_03892	Accessory	manZ	_Mannose_permease_IID_component
PanFamALL_055499	Fam_55499	535	(-)	Unknown	Plasmid	-	-	-	ompD	-	-	-	-	-	-	ESCO.0216.00064.i0004_02229	Accessory	ompD	_Outer_membrane_porin_protein_OmpD_precursor
PanFamALL_066106	Fam_66106	536	(-)	K	-	-	-	-	-	-	-	-	-	-	-	ESCO.0216.00065.i0003_01418	Accessory	yjiR	_putative_HTH-type_transcriptional_regulator_YjiR
PanFamALL_000240	Fam_240	537	(+)	G	-	-	-	-	-	-	-	-	-	-	-	ESCO.0216.00065.i0002_01129	Accessory	agaC	_N-acetylgalactosamine_permease_IIC_component_1
PanFamALL_004833	Fam_4833	538	(+)	Unknown	-	-	-	-	-	-	-	-	-	-	-	ESCO.0216.00065.i0002_01126	Accessory	dapA	_4-hydroxy-tetrahydrodipicolinate_synthase
PanFamALL_015293	Fam_15293	539	(+)	G	-	-	-	-	-	-	-	-	-	-	-	ESCO.0216.00065.i0002_01130	Accessory	manX	_PTS_system_mannose-specific_EIIAB_component
PanFamALL_015295	Fam_15295	540	(+)	C	-	-	-	-	-	-	-	-	-	-	-	ESCO.0216.00065.i0002_01127	Accessory	slcC	_(S)-sulfolactate_dehydrogenase
PanFamALL_027124	Fam_27124	541	(+)	G	-	-	-	-	-	-	-	-	-	-	-	ESCO.0216.00066.i0013_02998	Accessory	sorB	_Sorbose-specific_phosphotransferase_enzyme_IIB_component
PanFamALL_031238	Fam_31238	542	(+)	Unknown	-	-	MGE	-	-	T6SSi_evpJ	-	-	-	-	-	ESCO.0216.00065.i0006_01620	Accessory	NA	_PAAR_motif_protein
PanFamALL_074322	Fam_74322	543	(+)	P	-	-	-	-	-	-	-	-	-	-	-	ESCO.0216.00065.i0009_02527	Accessory	NA	_putative_ABC_transporter_permease_protein
PanFamALL_045128	Fam_45128	544	(+)	Unknown	-	Prophage	-	-	-	-	-	-	-	-	-	ESCO.0216.00065.i0009_02426	Accessory	NA	_hypothetical_protein
PanFamALL_072138	Fam_72138	545	(+)	Unknown	-	-	-	-	-	-	-	-	-	-	-	ESCO.0216.00065.i0011_03132	Accessory	ahpD	_Alkyl_hydroperoxide_reductase_AhpD
PanFamALL_066775	Fam_66775	546	(+)	K	-	-	-	-	-	-	-	-	-	-	-	ESCO.0216.00065.i0017_03887	Accessory	sorC	_Sorbitol_operon_regulator
PanFamALL_008510	Fam_8510	547	(+)	G	-	-	-	-	-	-	-	-	-	-	-	ESCO.0216.00065.i0002_01131	Accessory	manX	_PTS_system_mannose-specific_EIIAB_component
PanFamALL_015294	Fam_15294	548	(+)	G	-	-	-	-	-	-	-	-	-	-	-	ESCO.0216.00065.i0002_01128	Accessory	manZ	_Mannose_permease_IID_component
PanFamALL_067468	Fam_67468	549	(+)	U	-	-	-	-	-	T2SS_gspC	-	-	-	-	-	ESCO.0216.00064.i0009_04265	Accessory	gspC	_Putative_type_II_secretion_system_protein_C
PanFamALL_059832	Fam_59832	550	(-)	Unknown	-	-	-	-	-	-	-	-	-	-	-	ESCO.0216.00064.i0008_04090	Accessory	fimC	_Chaperone_protein_FimC_precursor
PanFamALL_020985	Fam_20985	551	(-)	G	-	-	-	-	-	-	-	-	-	-	-	ESCO.0216.00071.i0025_03790	Accessory	ttuB	_Putative_tartrate_transporter
PanFamALL_028039	Fam_28039	552	(-)	K	-	-	-	-	-	-	-	-	-	-	-	ESCO.0216.00071.i0025_03789	Accessory	exsA	_Exoenzyme_S_synthesis_regulatory_protein_ExsA
PanFamALL_032420	Fam_32420	553	(+)	Unknown	-	-	-	-	-	-	-	-	-	-	-	ESCO.0216.00066.i0002_00754	Accessory	NA	_hypothetical_protein
PanFamALL_041633	Fam_41633	554	(+)	Unknown	-	-	-	-	-	T6SSi_tssD	-	-	-	-	-	ESCO.0216.00065.i0011_02741	Accessory	hcpA	_Major_exported_protein
PanFamALL_040517	Fam_40517	555	(+)	Unknown	-	-	-	-	-	-	-	-	-	-	-	ESCO.0216.00065.i0002_01168	Accessory	elfG	_putative_fimbrial-like_protein_ElfG_precursor
PanFamALL_070607	Fam_70607	556	(+)	E	-	-	-	-	-	-	-	-	-	-	-	ESCO.0216.00065.i0017_03893	Accessory	gutB	_Sorbitol_dehydrogenase
PanFamALL_013365	Fam_13365	557	(+)	Unknown	-	Prophage	-	-	c3386	T6SSi_tssC	-	-	-	-	-	ESCO.0216.00065.i0011_02987	Accessory	NA	_hypothetical_protein
PanFamALL_006584	Fam_6584	558	(+)	Unknown	-	-	-	-	-	-	-	-	-	-	-	ESCO.0216.00065.i0017_03888	Accessory	lvr	_Levodione_reductase
PanFamALL_001210	Fam_1210	559	(-)	Unknown	-	Prophage	-	-	-	-	-	-	-	-	-	ESCO.0216.00071.i0002_00623	Accessory	yedR	_Inner_membrane_protein_YedR
PanFamALL_012250	Fam_12250	560	(-)	Unknown	-	Prophage	-	-	orgA	-	-	-	-	-	-	ESCO.0216.00071.i0010_02356	Accessory	orgA	_Oxygen-regulated_invasion_protein_OrgA
PanFamALL_039467	Fam_39467	561	(-)	Unknown	-	-	-	-	-	-	-	-	-	-	-	ESCO.0216.00064.i0008_04089	Accessory	fimA	_Type-1_fimbrial_protein,_A_chain_precursor
PanFamALL_010447	Fam_10447	562	(+)	Unknown	-	-	-	-	-	-	-	-	-	-	-	ESCO.0216.00066.i0001_00625	Accessory	NA	_hypothetical_protein
PanFamALL_065146	Fam_65146	563	(-)	O	-	-	-	-	-	-	-	-	-	-	-	ESCO.0216.00064.i0001_01175	Accessory	hscC	_Chaperone_protein_HscC
PanFamALL_075833	Fam_75833	564	(-)	Unknown	-	-	-	-	-	-	-	-	-	-	-	ESCO.0216.00064.i0001_00478	Accessory	NA	_hypothetical_protein
PanFamALL_069525	Fam_69525	565	(+)	K	-	-	-	-	-	-	-	-	-	-	-	ESCO.0216.00064.i0008_03603	Accessory	higA	_Antitoxin_HigA
PanFamALL_044570	Fam_44570	566	(+)	Unknown	-	-	-	-	usp	T6SSi_tssD	-	-	-	-	-	ESCO.0216.00065.i0004_01492	Accessory	hcpA	_Major_exported_protein
PanFamALL_042870	Fam_42870	567	(+)	L	-	Prophage	-	-	-	-	-	-	-	-	-	ESCO.0216.00065.i0023_04288	Accessory	cas6f	_CRISPR-associated_endonuclease_Cas6/Csy4
PanFamALL_072107	Fam_72107	568	(+)	G	-	-	-	-	-	-	-	-	-	-	-	ESCO.0216.00065.i0017_03889	Accessory	manX	_PTS_system_mannose-specific_EIIAB_component
PanFamALL_017801	Fam_17801	569	(+)	Unknown	-	Prophage	-	-	-	-	-	-	-	-	-	ESCO.0216.00065.i0009_02321	Accessory	NA	_hypothetical_protein
PanFamALL_054438	Fam_54438	570	(+)	L	-	-	-	-	-	-	IS4	-	-	-	-	ESCO.0216.00064.i0006_03338	Accessory	NA	_hypothetical_protein
PanFamALL_072685	Fam_72685	571	(-)	L	-	Prophage	-	-	-	-	-	-	-	-	-	ESCO.0216.00064.i0001_00780	Accessory	dinJ	_Antitoxin_DinJ
PanFamALL_041293	Fam_41293	572	(+)	K	-	Prophage	-	-	-	-	-	-	-	-	-	ESCO.0216.00065.i0001_00459	Accessory	NA	_Prophage_CP4-57_regulatory_protein_(AlpA)
PanFamALL_068857	Fam_68857	573	(+)	U	-	-	-	-	outG	T2SS_gspG	-	-	-	-	-	ESCO.0216.00064.i0009_04269	Accessory	gspG	_Putative_type_II_secretion_system_protein_G_precursor
PanFamALL_050757	Fam_50757	574	(+)	Unknown	-	-	-	-	-	-	-	-	-	-	-	ESCO.0216.00065.i0018_03947	Accessory	NA	_hypothetical_protein
PanFamALL_028433	Fam_28433	575	(+)	Unknown	-	Prophage	-	-	-	-	-	-	-	-	-	ESCO.0216.00066.i0006_01116	Accessory	NA	_transport_protein_TonB
PanFamALL_011929	Fam_11929	576	(-)	U	-	-	-	-	eprK	T3SS_sctJ	-	-	-	-	-	ESCO.0216.00064.i0008_03745	Accessory	prgK	_Lipoprotein_PrgK_precursor
PanFamALL_011948	Fam_11948	577	(+)	U	-	-	-	-	-	-	-	-	-	-	-	ESCO.0216.00064.i0009_04264	Accessory	Putative	_Putative_general_secretion_pathway_protein_A
PanFamALL_000002	Fam_2	578	(-)	Unknown	-	-	-	-	-	-	-	-	-	-	-	ESCO.0216.00064.i0001_00031	Accessory	NA	_hypothetical_protein
PanFamALL_020368	Fam_20368	579	(-)	Unknown	-	-	-	-	-	-	-	-	-	-	-	ESCO.0216.00064.i0009_04532	Accessory	NA	_hypothetical_protein
PanFamALL_015715	Fam_15715	580	(-)	L	-	-	-	-	-	-	-	-	-	-	-	ESCO.0216.00071.i0010_02245	Accessory	casD	_CRISPR_system_Cascade_subunit_CasD
PanFamALL_002810	Fam_2810	581	(+)	O	-	-	-	-	-	-	-	-	-	-	-	ESCO.0216.00065.i0002_01163	Accessory	fimC	_Chaperone_protein_FimC_precursor
PanFamALL_047444	Fam_47444	582	(+)	Unknown	-	-	-	-	-	-	-	-	-	-	-	ESCO.0216.00065.i0008_02122	Accessory	NA	_hypothetical_protein
PanFamALL_050214	Fam_50214	583	(-)	M	-	-	-	-	-	-	-	-	-	-	-	ESCO.0216.00064.i0008_03948	Accessory	papC	_Outer_membrane_usher_protein_PapC_precursor
PanFamALL_024205	Fam_24205	584	(+)	U	-	-	-	-	-	T2SS_gspE	-	-	-	-	-	ESCO.0216.00064.i0009_04267	Accessory	gspE	_Putative_type_II_secretion_system_protein_E
PanFamALL_030226	Fam_30226	585	(+)	U	-	-	-	-	-	T2SS_gspI	-	-	-	-	-	ESCO.0216.00064.i0009_04271	Accessory	gspI	_Putative_type_II_secretion_system_protein_I_precursor
PanFamALL_048509	Fam_48509	586	(+)	U	-	-	-	-	-	T2SS_gspD	-	-	-	-	-	ESCO.0216.00064.i0009_04266	Accessory	gspD	_Putative_type_II_secretion_system_protein_D_precursor
PanFamALL_042342	Fam_42342	587	(+)	Unknown	-	-	-	-	UTI89_C0248	T6SSi_tssF	-	-	-	-	-	ESCO.0216.00065.i0014_03735	Accessory	NA	_hypothetical_protein
PanFamALL_032660	Fam_32660	588	(-)	Unknown	-	-	-	-	-	-	-	-	-	-	-	ESCO.0216.00064.i0001_01172	Accessory	podJ	_Localization_factor_PodJL
PanFamALL_032005	Fam_32005	589	(-)	Unknown	-	-	-	-	-	-	-	-	-	-	-	ESCO.0216.00064.i0001_00027	Accessory	NA	_hypothetical_protein
PanFamALL_034212	Fam_34212	590	(+)	K	-	-	-	-	-	-	-	-	-	-	-	ESCO.0216.00065.i0011_02964	Accessory	licT	_Transcription_antiterminator_LicT
PanFamALL_003596	Fam_3596	591	(-)	Unknown	-	-	MGE	-	-	-	-	-	-	-	-	ESCO.0216.00064.i0001_00843	Accessory	NA	_LysR_substrate_binding_domain_protein
PanFamALL_020516	Fam_20516	592	(+)	P	-	-	-	-	-	-	-	-	-	-	-	ESCO.0216.00065.i0009_02669	Accessory	emrB	_Multidrug_export_protein_EmrB
PanFamALL_059717	Fam_59717	593	(-)	L	-	-	-	-	-	-	-	-	-	-	-	ESCO.0216.00071.i0010_02244	Accessory	casE	_CRISPR_system_Cascade_subunit_CasE
PanFamALL_044168	Fam_44168	594	(-)	L	-	-	-	-	-	-	-	-	-	-	-	ESCO.0216.00071.i0010_02246	Accessory	casC	_CRISPR_system_Cascade_subunit_CasC
PanFamALL_066669	Fam_66669	595	(+)	Unknown	-	-	-	-	-	-	-	-	-	-	-	ESCO.0216.00064.i0009_04263	Accessory	Putative	_Putative_general_secretion_pathway_protein_B
PanFamALL_061851	Fam_61851	596	(+)	O	-	-	-	-	-	-	-	-	-	-	-	ESCO.0216.00065.b0001_00001	Accessory	NA	_Peptidase_M16_inactive_domain_protein
PanFamALL_064056	Fam_64056	597	(-)	Unknown	-	-	-	-	-	-	-	-	-	-	-	ESCO.0216.00071.i0025_03876	Accessory	NA	_hypothetical_protein
PanFamALL_073383	Fam_73383	598	(-)	Unknown	-	-	-	-	stgA	-	-	-	-	-	-	ESCO.0216.00071.b0018_03402	Accessory	fimA	_Type-1_fimbrial_protein,_A_chain_precursor
PanFamALL_004715	Fam_4715	599	(+)	Unknown	-	-	-	-	aec32	T6SSi_tssD	-	-	-	-	-	ESCO.0216.00065.i0014_03746	Accessory	hcpA	_Major_exported_protein
PanFamALL_068858	Fam_68858	600	(+)	U	-	-	-	-	-	T2SS_gspH	-	-	-	-	-	ESCO.0216.00064.i0009_04270	Accessory	gspH	_Putative_type_II_secretion_system_protein_H_precursor
PanFamALL_001224	Fam_1224	601	(+)	Unknown	-	-	-	-	-	-	-	-	-	-	-	ESCO.0216.00065.i0002_01170	Accessory	NA	_hypothetical_protein
PanFamALL_007022	Fam_7022	602	(+)	Unknown	-	-	-	-	aec19	T6SSi_tssE	-	-	-	-	-	ESCO.0216.00065.i0014_03734	Accessory	NA	_Gene_25-like_lysozyme
PanFamALL_004290	Fam_4290	603	(-)	O	-	-	-	-	stgB	-	-	-	-	-	-	ESCO.0216.00071.i0018_03401	Accessory	focC	_Chaperone_protein_FocC_precursor
PanFamALL_049750	Fam_49750	604	(+)	L	-	Prophage	-	-	-	-	-	-	-	-	-	ESCO.0216.00065.i0014_03707	Accessory	rtcB	_RNA-splicing_ligase_RtcB
PanFamALL_023373	Fam_23373	605	(-)	M	-	-	-	-	stgC	-	-	-	-	-	-	ESCO.0216.00071.i0018_03400	Accessory	elfC	_putative_outer_membrane_usher_protein_ElfC_precursor
PanFamALL_032189	Fam_32189	606	(-)	L	-	-	-	-	-	-	-	-	-	-	-	ESCO.0216.00071.i0010_02247	Accessory	NA	_CRISPR-associated_protein_Cse2_(CRISPR_cse2)
PanFamALL_008135	Fam_8135	607	(-)	G	-	Prophage	-	-	-	-	-	-	-	-	-	ESCO.0216.00064.i0008_03547	Accessory	NA	_Alpha_amylase,_catalytic_domain
PanFamALL_056938	Fam_56938	608	(+)	P	-	Prophage	-	-	-	-	-	-	-	-	-	ESCO.0216.00068.i0003_00045	Accessory	yusV	_putative_siderophore_transport_system_ATP-binding_protein_YusV
PanFamALL_033747	Fam_33747	609	(+)	Unknown	-	Prophage	-	-	-	-	-	-	-	-	-	ESCO.0216.00065.i0001_00460	Accessory	NA	_hypothetical_protein
PanFamALL_067131	Fam_67131	610	(+)	Unknown	Plasmid	-	-	-	-	-	-	-	-	-	-	ESCO.0216.00065.i0018_03948	Accessory	NA	_hypothetical_protein
PanFamALL_005032	Fam_5032	611	(-)	C	-	Prophage	-	-	-	-	-	-	-	-	-	ESCO.0216.00064.i0001_00845	Accessory	xdhA	_Xanthine_dehydrogenase_molybdenum-binding_subunit
PanFamALL_023996	Fam_23996	612	(-)	Unknown	-	Prophage	-	-	-	-	-	-	-	-	-	ESCO.0216.00064.i0002_01575	Accessory	NA	_hypothetical_protein
PanFamALL_043961	Fam_43961	613	(-)	Unknown	-	Prophage	-	-	aec19	T6SSi_tssE	-	-	-	-	-	ESCO.0216.00091.i0033_04138	Accessory	NA	_Gene_25-like_lysozyme
PanFamALL_035276	Fam_35276	614	(+)	Unknown	-	-	-	-	aec22	T6SSi_tssG	-	-	-	-	-	ESCO.0216.00065.i0014_03736	Accessory	NA	_hypothetical_protein
PanFamALL_009005	Fam_9005	615	(+)	Unknown	-	-	-	-	UTI89_C3202	T6SSi_evpJ	-	-	-	-	-	ESCO.0216.00065.i0011_02977	Accessory	NA	_hypothetical_protein
PanFamALL_010277	Fam_10277	616	(+)	V	-	-	-	-	-	-	-	-	-	-	-	ESCO.0216.00065.i0009_02668	Accessory	emrK	_putative_multidrug_resistance_protein_EmrK
PanFamALL_006458	Fam_6458	617	(-)	Unknown	-	Prophage	-	-	Z0263	-	-	-	-	-	-	ESCO.0216.00091.i0033_04140	Accessory	NA	_hypothetical_protein
PanFamALL_028049	Fam_28049	618	(-)	Unknown	-	Prophage	-	-	aec17	T6SSi_tssB	-	-	-	-	-	ESCO.0216.00091.i0033_04141	Accessory	NA	_hypothetical_protein
PanFamALL_066580	Fam_66580	619	(-)	Unknown	-	-	-	-	-	-	-	-	-	-	-	ESCO.0216.00064.i0001_00480	Accessory	NA	_hypothetical_protein
PanFamALL_071975	Fam_71975	620	(+)	Unknown	-	-	-	-	-	-	-	-	-	-	-	ESCO.0216.00065.i0011_03028	Accessory	NA	_hypothetical_protein
PanFamALL_055959	Fam_55959	621	(+)	U	-	-	-	-	-	T2SS_gspF	-	-	-	-	-	ESCO.0216.00064.i0009_04268	Accessory	gspF	_Putative_type_II_secretion_system_protein_F
PanFamALL_000264	Fam_264	622	(+)	Unknown	-	-	-	-	-	-	-	-	-	-	-	ESCO.0216.00065.i0011_02830	Accessory	NA	_hypothetical_protein
PanFamALL_060516	Fam_60516	623	(-)	K	-	Prophage	-	-	-	-	-	-	-	-	-	ESCO.0216.00071.i0016_03189	Accessory	chpS	_Antitoxin_ChpS
PanFamALL_035783	Fam_35783	624	(-)	Unknown	-	-	-	-	-	-	-	-	-	-	-	ESCO.0216.00064.i0008_03950	Accessory	NA	_hypothetical_protein
PanFamALL_055800	Fam_55800	625	(-)	T	-	-	-	-	-	-	-	-	-	-	-	ESCO.0216.00071.i0016_03188	Accessory	chpB	_mRNA_interferase_ChpB
PanFamALL_036309	Fam_36309	626	(+)	L	-	-	-	-	-	-	ISEc42	-	-	-	-	ESCO.0216.00065.i0007_01685	Accessory	NA	_putative_transposase
PanFamALL_000857	Fam_857	627	(+)	Unknown	-	-	-	-	-	-	-	-	-	-	-	ESCO.0216.00065.i0014_03730	Accessory	NA	_hypothetical_protein
PanFamALL_069396	Fam_69396	628	(+)	U	-	-	-	-	-	T2SS_gspM	-	-	-	-	-	ESCO.0216.00064.i0009_04275	Accessory	gspM	_Putative_type_II_secretion_system_protein_M
PanFamALL_033548	Fam_33548	629	(-)	Unknown	Plasmid	-	-	espR1	espR1	-	-	-	-	-	-	ESCO.0216.00064.i0004_02230	Accessory	inlJ	_Internalin-J_precursor
PanFamALL_046313	Fam_46313	630	(+)	Unknown	-	-	-	-	aec17	T6SSi_tssB	-	-	-	-	-	ESCO.0216.00065.i0014_03732	Accessory	NA	_hypothetical_protein
PanFamALL_025661	Fam_25661	631	(-)	Unknown	-	Prophage	-	-	-	-	-	-	-	-	-	ESCO.0216.00064.i0006_02988	Accessory	NA	_hypothetical_protein
PanFamALL_054549	Fam_54549	632	(-)	Unknown	-	-	-	-	-	T4P_pilD	-	-	-	-	-	ESCO.0216.00071.i0012_02710	Accessory	outO	_Type_4_prepilin-like_proteins_leader_peptide-processing_enzyme
PanFamALL_000720	Fam_720	633	(-)	Unknown	-	Prophage	-	espX4	espX4	-	-	-	-	-	-	ESCO.0216.00064.i0001_00032	Accessory	NA	_hypothetical_protein
PanFamALL_032012	Fam_32012	634	(-)	Unknown	-	-	-	-	aec22	T6SSi_tssG	-	-	-	-	-	ESCO.0216.00091.i0033_04136	Accessory	NA	_hypothetical_protein
PanFamALL_066600	Fam_66600	635	(-)	U	-	Prophage	-	-	epaS	T3SS_sctU	-	-	-	-	-	ESCO.0216.00064.i0008_03752	Accessory	spaS	_Surface_presentation_of_antigens_protein_SpaS
PanFamALL_062561	Fam_62561	636	(-)	L	-	-	-	-	-	-	-	-	-	-	-	ESCO.0216.00071.i0010_02248	Accessory	casA	_CRISPR_system_Cascade_subunit_CasA
PanFamALL_041596	Fam_41596	637	(-)	Unknown	-	Prophage	-	-	-	-	-	-	-	-	-	ESCO.0216.00091.i0023_03562	Accessory	NA	_hypothetical_protein
PanFamALL_059763	Fam_59763	638	(-)	Unknown	-	-	-	-	-	-	-	-	-	-	-	ESCO.0216.00064.i0001_00763	Accessory	NA	_hypothetical_protein
PanFamALL_045686	Fam_45686	639	(+)	Unknown	-	-	-	-	-	-	-	-	-			ESCO.0216.00066.i0023_04319	Accessory	NA	_hypothetical_protein
PanFamALL_062880	Fam_62880	640	(-)	Unknown	-	Prophage	-	-	-	-	-	-	-	YmcA	GroupIV_e_stricte	ESCO.0216.00064.i0002_01532	Accessory	NA	_hypothetical_protein
PanFamALL_029174	Fam_29174	641	(+)	T	-	-	-	-	aec23	-	-	-	-	-	-	ESCO.0216.00065.i0014_03737	Accessory	NA	_hypothetical_protein
PanFamALL_031954	Fam_31954	642	(-)	Unknown	-	-	-	-	-	-	-	-	-	-	-	ESCO.0216.00064.i0008_03947	Accessory	mrpA	_Major_MR/P_fimbria_protein_precursor
PanFamALL_011950	Fam_11950	643	(-)	Unknown	-	-	-	-	aec32	T6SSi_tssD	-	-	-	-	-	ESCO.0216.00064.i0001_00764	Accessory	hcpA	_Major_exported_protein
PanFamALL_068447	Fam_68447	644	(-)	T	-	Prophage	-	-	-	-	-	-	-	Wzb	GroupIV_e_stricte	ESCO.0216.00064.i0002_01530	Accessory	etp	_Low_molecular_weight_protein-tyrosine-phosphatase_etp
PanFamALL_058564	Fam_58564	645	(+)	U	-	-	-	-	-	T2SS_gspK	-	-	-	-	-	ESCO.0216.00064.i0009_04273	Accessory	gspK	_Putative_type_II_secretion_system_protein_K
PanFamALL_022288	Fam_22288	646	(+)	Unknown	-	-	-	-	-	-	-	-	-	-	-	ESCO.0216.00065.i0001_00850	Accessory	mrpA	_Major_MR/P_fimbria_protein_precursor
PanFamALL_032013	Fam_32013	647	(-)	T	-	-	-	-	aec23	-	-	-	-	-	-	ESCO.0216.00091.i0033_04135	Accessory	NA	_hypothetical_protein
PanFamALL_033277	Fam_33277	648	(+)	Unknown	-	-	-	-	-	-	-	-	-	-	-	ESCO.0216.00064.i0001_00155	Accessory	rbsA	_Ribose_import_ATP-binding_protein_RbsA
PanFamALL_038794	Fam_38794	649	(-)	D	-	Prophage	-	-	-	-	-	-	-	Etk	GroupIV_e_stricte	ESCO.0216.00064.i0002_01529	Accessory	etk	_Tyrosine-protein_kinase_etk
PanFamALL_070959	Fam_70959	650	(+)	Unknown	-	-	-	-	-	-	-	-	-	-	-	ESCO.0216.00064.i0001_00152	Accessory	alsK	_D-allose_kinase
PanFamALL_048600	Fam_48600	651	(+)	Unknown	-	-	-	-	-	-	-	-	-	-	-	ESCO.0216.00066.i0008_02102	Accessory	NA	_hypothetical_protein
PanFamALL_061567	Fam_61567	652	(-)	U	-	-	-	-	aec25	T6SSi_tssK	-	-	-	-	-	ESCO.0216.00091.i0033_04133	Accessory	NA	_hypothetical_protein
PanFamALL_070134	Fam_70134	653	(+)	Unknown	-	-	-	-	aec29	T6SSi_tssA	-	-	-	-	-	ESCO.0216.00065.i0014_03743	Accessory	NA	_hypothetical_protein
PanFamALL_009586	Fam_9586	654	(-)	Unknown	-	-	-	-	-	-	-	-	-	-	-	ESCO.0216.00064.i0009_04421	Accessory	NA	_hypothetical_protein
PanFamALL_048565	Fam_48565	655	(-)	O	-	-	-	-	-	-	-	-	-	-	-	ESCO.0216.00064.i0008_03949	Accessory	papD	_Chaperone_protein_PapD_precursor
PanFamALL_037939	Fam_37939	656	(+)	U	-	-	-	-	aec25	T6SSi_tssK	-	-	-	-	-	ESCO.0216.00065.i0014_03739	Accessory	NA	_hypothetical_protein
PanFamALL_031546	Fam_31546	657	(-)	M	-	-	MGE	-	-	-	-	-	-	YccZ	GroupIV_e_stricte	ESCO.0216.00064.i0002_01531	Accessory	kpsD	_Polysialic_acid_transport_protein_KpsD_precursor
PanFamALL_038758	Fam_38758	658	(+)	Unknown	-	-	-	-	aec31	T6SSi_tssA	-	-	-	-	-	ESCO.0216.00065.i0014_03745	Accessory	NA	_ImpA_domain_protein
PanFamALL_040438	Fam_40438	659	(+)	G	-	-	-	-	-	-	-	-	-	-	-	ESCO.0216.00064.i0009_04279	Accessory	chiA	_putative_bifunctional_chitinase/lysozyme_precursor
PanFamALL_045888	Fam_45888	660	(-)	Unknown	-	Prophage	-	-	-	-	-	-	-	YmcB	GroupIV_e_stricte	ESCO.0216.00064.i0002_01533	Accessory	NA	_hypothetical_protein
PanFamALL_069496	Fam_69496	661	(-)	Unknown	-	Prophage	-	-	Z0260	T6SSi_tssF	-	-	-	-	-	ESCO.0216.00091.i0033_04137	Accessory	NA	_hypothetical_protein
PanFamALL_074544	Fam_74544	662	(+)	G	-	-	-	-	-	-	-	-	-	-	-	ESCO.0216.00064.i0001_00153	Accessory	alsE	_D-allulose-6-phosphate_3-epimerase
PanFamALL_061848	Fam_61848	663	(+)	K	-	-	-	-	-	-	-	-	-	-	-	ESCO.0216.00064.i0001_00157	Accessory	rpiR	_HTH-type_transcriptional_regulator_RpiR
PanFamALL_061156	Fam_61156	664	(-)	Unknown	-	Prophage	-	-	-	-	-	-	-	-	-	ESCO.0216.00064.i0001_00790	Accessory	NA	_hypothetical_protein
PanFamALL_001007	Fam_1007	665	(+)	Unknown	-	-	-	-	-	-	-	-	-	-	-	ESCO.0216.00066.i0014_03165	Accessory	NA	_CcdB_protein
PanFamALL_069064	Fam_69064	666	(+)	G	Plasmid	-	-	-	-	-	-	-	-	-	-	ESCO.0216.00064.i0001_00158	Accessory	rpiB	_Ribose-5-phosphate_isomerase_B
PanFamALL_013883	Fam_13883	667	(+)	Unknown	-	-	-	-	-	T2SS_gspO	-	-	-	-	-	ESCO.0216.00064.i0009_04276	Accessory	gspO	_Type_4_prepilin-like_proteins_leader_peptide-processing_enzyme
PanFamALL_030704	Fam_30704	668	(-)	M	-	Prophage	-	-	-	-	-	-	-	YmcC	GroupIV_e_stricte	ESCO.0216.00064.i0002_01534	Accessory	gfcB	_putative_lipoprotein_GfcB_precursor
PanFamALL_064277	Fam_64277	669	(+)	O	-	-	-	-	-	-	-	-	-	-	-	ESCO.0216.00064.i0006_03022	Accessory	NA	_von_Willebrand_factor_type_A_domain_protein
PanFamALL_000252	Fam_252	670	(+)	Unknown	-	-	-	-	-	-	-	-	-	-	-	ESCO.0216.00065.i0007_01835	Accessory	NA	_hypothetical_protein
PanFamALL_026122	Fam_26122	671	(+)	U	-	-	-	-	-	T2SS_gspJ	-	-	-	-	-	ESCO.0216.00064.i0009_04272	Accessory	gspJ	_Putative_type_II_secretion_system_protein_J_precursor
PanFamALL_000327	Fam_327	672	(+)	Unknown	-	-	-	-	-	-	-	-	-	-	-	ESCO.0216.00066.i0006_01274	Accessory	rutG	_Putative_pyrimidine_permease_RutG
PanFamALL_000394	Fam_394	673	(+)	Unknown	-	-	-	-	-	-	-	-	-	-	-	ESCO.0216.00066.i0015_03598	Accessory	NA	_hypothetical_protein
PanFamALL_025119	Fam_25119	674	(+)	L	-	Prophage	-	-	-	-	-	-	-	-	-	ESCO.0216.00066.i0006_01382	Accessory	csy2	_CRISPR-associated_protein_Csy2
PanFamALL_014255	Fam_14255	675	(+)	Unknown	-	Prophage	-	-	-	-	-	-	-	-	-	ESCO.0216.00065.i0009_02487	Accessory	NA	_hypothetical_protein
PanFamALL_001222	Fam_1222	676	(+)	G	-	-	-	-	-	-	-	-	-	-	-	ESCO.0216.00064.i0001_00156	Accessory	alsB	_D-allose-binding_periplasmic_protein_precursor
PanFamALL_001846	Fam_1846	677	(+)	U	-	-	-	-	-	T2SS_gspL	-	-	-	-	-	ESCO.0216.00064.i0009_04274	Accessory	gspL	_Putative_type_II_secretion_system_protein_L
PanFamALL_000328	Fam_328	678	(+)	Unknown	-	Prophage	-	-	-	-	-	-	-	-	-	ESCO.0216.00066.i0006_01383	Accessory	csy2	_CRISPR-associated_protein_Csy2
PanFamALL_000336	Fam_336	679	(+)	Unknown	-	-	-	-	-	-	-	-	-	-	-	ESCO.0216.00066.i0007_01759	Accessory	NA	_hypothetical_protein
PanFamALL_001061	Fam_1061	680	(+)	Unknown	-	Prophage	-	-	-	-	-	-	-	-	-	ESCO.0216.00066.i0008_01921	Accessory	NA	_hypothetical_protein
PanFamALL_001139	Fam_1139	681	(+)	G	-	-	-	-	-	-	-	-	-	-	-	ESCO.0216.00066.i0013_02907	Accessory	alsC	_D-allose_transport_system_permease_protein_AlsC
PanFamALL_052602	Fam_52602	682	(+)	Unknown	-	-	-	-	-	-	-	-	-	-	-	ESCO.0216.00066.i0007_01758	Accessory	NA	_hypothetical_protein
PanFamALL_042255	Fam_42255	683	(-)	Unknown	-	Prophage	-	-	-	-	-	-	-	-	-	ESCO.0216.00064.i0001_00779	Accessory	yafQ	_mRNA_interferase_YafQ
PanFamALL_069698	Fam_69698	684	(-)	Unknown	-	-	-	-	-	-	-	-	-	-	-	ESCO.0216.00064.i0001_01209	Accessory	NA	_hypothetical_protein
PanFamALL_024908	Fam_24908	685	(+)	L	-	-	-	-	-	-	-	tyrosine	-	-	-	ESCO.0216.00065.i0001_00423	Accessory	intA	_Prophage_CP4-57_integrase
PanFamALL_000453	Fam_453	686	(+)	Unknown	-	-	-	-	-	-	-	-	-	-	-	ESCO.0216.00064.i0008_03809	Accessory	NA	_LysR_substrate_binding_domain_protein
PanFamALL_047304	Fam_47304	687	(-)	Unknown	-	-	-	-	aec31	T6SSi_tssA	-	-	-	-	-	ESCO.0216.00064.i0001_00765	Accessory	NA	_ImpA_domain_protein
PanFamALL_037038	Fam_37038	688	(-)	Unknown	-	Prophage	-	-	-	-	-	-	-	-	-	ESCO.0216.00071.i0002_00636	Accessory	NA	_hypothetical_protein
PanFamALL_037412	Fam_37412	689	(-)	Unknown	-	-	-	-	-	-	-	-	-	-	-	ESCO.0216.00064.i0004_02567	Accessory	NA	_hypothetical_protein
PanFamALL_021960	Fam_21960	690	(-)	Unknown	-	-	-	-	-	-	-	-	-	-	-	ESCO.0216.00064.i0009_04540	Accessory	NA	_putative_lyase
PanFamALL_011153	Fam_11153	691	(-)	Unknown	-	-	-	-	stgD	-	-	-	-	-	-	ESCO.0216.00071.i0018_03399	Accessory	elfG	_putative_fimbrial-like_protein_ElfG_precursor
PanFamALL_000347	Fam_347	692	(+)	Unknown	-	-	-	-	-	T6SSi_evpJ	-	-	-	-	-	ESCO.0216.00066.i0008_02105	Accessory	NA	_hypothetical_protein
PanFamALL_000382	Fam_382	693	(+)	Unknown	-	-	-	-	-	-	-	-	-	-	-	ESCO.0216.00066.i0013_02906	Accessory	alsC	_D-allose_transport_system_permease_protein_AlsC
PanFamALL_001700	Fam_1700	694	(+)	Unknown	-	-	-	-	-	-	-	-	-	-	-	ESCO.0216.00065.i0011_03091	Accessory	NA	_hypothetical_protein
PanFamALL_063935	Fam_63935	695	(-)	U	-	-	-	-	eprI	-	-	-	-	-	-	ESCO.0216.00064.i0008_03747	Accessory	yscF	_Yop_proteins_translocation_protein_F
PanFamALL_000353	Fam_353	696	(+)	Unknown	-	-	-	-	-	-	-	-	-	-	-	ESCO.0216.00066.i0009_02709	Accessory	NA	_hypothetical_protein
PanFamALL_037267	Fam_37267	697	(-)	Unknown	-	Prophage	-	-	-	-	-	-	-	YmcD	GroupIV_e_stricte	ESCO.0216.00064.i0002_01535	Accessory	gfcA	_Threonine-rich_inner_membrane_protein_GfcA_precursor
PanFamALL_073348	Fam_73348	698	(+)	M	-	-	-	-	-	-	-	-	-	KpsE	ABC	ESCO.0216.00065.i0011_02828	Accessory	NA	_hypothetical_protein
PanFamALL_000416	Fam_416	699	(+)	Unknown	-	-	-	-	-	-	-	-	-	-	-	ESCO.0216.00066.i0032_04810	Accessory	NA	_Integral_membrane_protein_TerC_family_protein
PanFamALL_000417	Fam_417	700	(+)	Unknown	-	-	-	-	-	-	-	-	-	-	-	ESCO.0216.00066.i0032_04811	Accessory	NA	_Integral_membrane_protein_TerC_family_protein
PanFamALL_069479	Fam_69479	701	(-)	Unknown	-	-	-	-	-	-	-	-	-	-	-	ESCO.0216.00064.i0009_04763	Accessory	NA	_hypothetical_protein
PanFamALL_073011	Fam_73011	702	(-)	Unknown	-	-	-	espX4	espX4	-	-	-	-	-	-	ESCO.0216.00073.b0015_03154	Accessory	sopA	_E3_ubiquitin-protein_ligase_SopA
PanFamALL_001114	Fam_1114	703	(+)	M	-	-	-	-	-	-	-	-	-	KpsC	ABC	ESCO.0216.00065.i0011_02825	Accessory	NA	_Capsule_polysaccharide_biosynthesis_protein
PanFamALL_000262	Fam_262	704	(+)	Unknown	-	-	-	-	-	-	-	-	-	-	-	ESCO.0216.00065.i0011_02752	Accessory	NA	_hypothetical_protein
PanFamALL_047055	Fam_47055	705	(-)	Unknown	-	-	-	-	-	-	-	-	-	-	-	ESCO.0216.00064.i0004_02051	Accessory	NA	_hypothetical_protein
PanFamALL_030397	Fam_30397	706	(-)	G	Plasmid	-	-	-	-	-	-	-	-	-	-	ESCO.0216.00073.i0032_04420	Accessory	aglB	_6-phospho-alpha-glucosidase
PanFamALL_019279	Fam_19279	707	(-)	M	-	Prophage	-	-	-	T6SSi_evpJ	-	-	-	-	-	ESCO.0216.00091.b0059_04448	Accessory	rhsB	_putative_deoxyribonuclease_RhsB
PanFamALL_008891	Fam_8891	708	(-)	Unknown	-	-	-	-	-	-	-	-	-	-	-	ESCO.0216.00071.i0010_02249	Accessory	ygcB	_CRISPR-associated_endonuclease/helicase_Cas3
PanFamALL_073883	Fam_73883	709	(+)	L	-	-	-	-	-	-	ISEc20	-	-	-	-	ESCO.0216.00066.i0001_00637	Accessory	NA	_Transposase_IS116/IS110/IS902_family_protein
PanFamALL_071341	Fam_71341	710	(-)	Unknown	-	Prophage	-	-	-	-	-	-	-	-	-	ESCO.0216.00071.i0019_03414	Accessory	NA	_hypothetical_protein
PanFamALL_068637	Fam_68637	711	(-)	Unknown	-	-	-	-	-	-	-	-	-	-	-	ESCO.0216.00071.i0025_03864	Accessory	htrE	_Outer_membrane_usher_protein_HtrE_precursor
PanFamALL_002970	Fam_2970	712	(-)	Unknown	-	-	-	-	-	-	-	-	-	-	-	ESCO.0216.00064.i0001_00568	Accessory	NA	_hypothetical_protein
PanFamALL_001886	Fam_1886	713	(+)	G	-	-	-	-	-	-	-	-	-	-	-	ESCO.0216.00066.i0014_03448	Accessory	NA	_Xylose_isomerase-like_TIM_barrel
PanFamALL_030592	Fam_30592	714	(+)	Unknown	-	-	-	-	-	-	-	-	-	-	-	ESCO.0216.00066.i0001_00281	Accessory	mrpA	_Major_MR/P_fimbria_protein_precursor
PanFamALL_002643	Fam_2643	715	(+)	M	-	-	-	kpsD	kpsD	-	-	-	-	KpsD2	ABC	ESCO.0216.00065.i0011_02827	Accessory	kpsD	_Polysialic_acid_transport_protein_KpsD_precursor
PanFamALL_008444	Fam_8444	716	(+)	C	-	-	MGE	-	-	-	-	-	-	-	-	ESCO.0216.00065.i0014_03664	Accessory	ytbE	_putative_oxidoreductase_YtbE
PanFamALL_014579	Fam_14579	717	(+)	Unknown	-	Prophage	-	-	-	-	-	-	-	-	-	ESCO.0216.00065.i0001_00453	Accessory	NA	_hypothetical_protein
PanFamALL_001316	Fam_1316	718	(+)	Unknown	-	-	-	-	-	-	-	-	-	-	-	ESCO.0216.00065.i0011_02873	Accessory	NA	_hypothetical_protein
PanFamALL_074185	Fam_74185	719	(-)	G	-	Prophage	-	-	-	-	-	-	-	-	-	ESCO.0216.00064.i0004_02154	Accessory	proP	_Proline/betaine_transporter
PanFamALL_016784	Fam_16784	720	(+)	Unknown	-	-	-	-	aec7	-	-	-	-	-	-	ESCO.0216.00065.i0014_03721	Accessory	NA	_hypothetical_protein
PanFamALL_068372	Fam_68372	721	(-)	G	-	-	-	-	-	-	-	-	-	-	-	ESCO.0216.00064.i0008_03602	Accessory	bglH	_Aryl-phospho-beta-D-glucosidase_BglH
PanFamALL_070260	Fam_70260	722	(-)	K	-	-	-	-	-	-	-	-	-	-	-	ESCO.0216.00064.i0008_03600	Accessory	ascG	_HTH-type_transcriptional_regulator_AscG
PanFamALL_029686	Fam_29686	723	(+)	Unknown	-	-	MGE	-	-	-	-	-	-	-	-	ESCO.0216.00065.i0009_02428	Accessory	NA	_hypothetical_protein
PanFamALL_064927	Fam_64927	724	(+)	Unknown	-	Prophage	-	-	-	-	-	-	-	-	-	ESCO.0216.00065.i0001_00454	Accessory	hns	_DNA-binding_protein_H-NS
PanFamALL_024500	Fam_24500	725	(+)	Unknown	-	Prophage	-	-	-	-	-	-	-	-	-	ESCO.0216.00065.i0001_00456	Accessory	NA	_global_DNA-binding_transcriptional_dual_regulator_H-NS
PanFamALL_037949	Fam_37949	726	(+)	M	-	-	-	-	-	-	-	-	-	KpsU	ABC	ESCO.0216.00065.i0011_02826	Accessory	kpsU	_3-deoxy-manno-octulosonate_cytidylyltransferase
PanFamALL_008453	Fam_8453	727	(+)	Unknown	-	-	-	-	-	-	-	-	-	-	-	ESCO.0216.00065.i0001_00432	Accessory	bfpA	_Major_structural_subunit_of_bundle-forming_pilus_precursor
PanFamALL_024862	Fam_24862	728	(-)	Unknown	-	-	-	-	-	-	-	-	-	-	-	ESCO.0216.00064.i0001_00392	Accessory	NA	_hypothetical_protein
PanFamALL_003580	Fam_3580	729	(-)	Unknown	-	Prophage	-	-	-	-	-	-	-	-	-	ESCO.0216.00064.i0008_03732	Accessory	NA	_hypothetical_protein
PanFamALL_002782	Fam_2782	730	(+)	Unknown	-	-	-	-	-	T4SS_MOBQ	-	-	-	-	-	ESCO.0216.00065.i0001_00434	Accessory	mobA	_Mobilization_protein_A
PanFamALL_000346	Fam_346	731	(+)	Unknown	-	-	-	-	-	-	-	-	-	-	-	ESCO.0216.00066.i0008_02100	Accessory	NA	_hypothetical_protein
PanFamALL_000949	Fam_949	732	(+)	P	-	-	-	-	hma	-	-	-	-	-	-	ESCO.0216.00066.i0036_04915	Accessory	cirA	_Colicin_I_receptor_precursor
PanFamALL_000339	Fam_339	733	(+)	Unknown	-	Prophage	-	-	-	-	-	-	-	-	-	ESCO.0216.00066.i0008_01872	Accessory	NA	_hypothetical_protein
PanFamALL_025338	Fam_25338	734	(+)	Unknown	-	-	-	-	-	-	-	-	-	-	-	ESCO.0216.00066.i0008_02106	Accessory	NA	_hypothetical_protein
PanFamALL_066527	Fam_66527	735	(+)	O	-	-	-	-	-	-	-	-	-	-	-	ESCO.0216.00065.i0011_02874	Accessory	NA	_hypothetical_protein
PanFamALL_050742	Fam_50742	736	(-)	Unknown	-	-	-	-	-	-	-	-	-	-	-	ESCO.0216.00064.i0009_04542	Accessory	NA	_hypothetical_protein
PanFamALL_052912	Fam_52912	737	(+)	L	-	Prophage	-	-	-	-	-	tyrosine	-	-	-	ESCO.0216.00065.i0014_03652	Accessory	xerD	_Tyrosine_recombinase_XerD
PanFamALL_036100	Fam_36100	738	(-)	L	-	-	MGE	-	-	-	-	-	-	-	-	ESCO.0216.00064.i0004_02152	Accessory	pinR	_Putative_DNA-invertase_from_lambdoid_prophage_Rac
PanFamALL_024189	Fam_24189	739	(-)	Unknown	-	-	-	-	-	-	-	-	-	-	-	ESCO.0216.00064.i0009_04632	Accessory	aglB	_6-phospho-alpha-glucosidase
PanFamALL_062585	Fam_62585	740	(-)	Unknown	-	Prophage	-	-	epaS	-	-	-	-	-	-	ESCO.0216.00064.i0008_03751	Accessory	spaS	_Surface_presentation_of_antigens_protein_SpaS
PanFamALL_025177	Fam_25177	741	(-)	Unknown	-	-	-	-	aec29	T6SSi_tssA	-	-	-	-	-	ESCO.0216.00091.i0033_04129	Accessory	NA	_hypothetical_protein
PanFamALL_041528	Fam_41528	742	(+)	G	-	-	-	-	-	-	-	-	-	-	-	ESCO.0216.00065.i0018_04014	Accessory	yjjL	_L-galactonate_transporter
PanFamALL_060331	Fam_60331	743	(-)	K	-	-	-	-	-	-	-	-	-	-	-	ESCO.0216.00064.i0008_04074	Accessory	prlF	_Antitoxin_PrlF
PanFamALL_007591	Fam_7591	744	(+)	I	-	-	MGE	-	-	-	-	-	-	-	-	ESCO.0216.00067.i0008_00968	Accessory	nlhH	_Carboxylesterase_NlhH
PanFamALL_052004	Fam_52004	745	(-)	Unknown	-	-	-	-	-	-	-	-	-	-	-	ESCO.0216.00071.i0006_01348	Accessory	NA	_hypothetical_protein
PanFamALL_058128	Fam_58128	746	(-)	O	-	-	-	-	-	-	-	-	-	-	-	ESCO.0216.00064.i0004_02206	Accessory	NA	_Peptidase_M16_inactive_domain_protein
PanFamALL_074029	Fam_74029	747	(+)	Unknown	-	-	-	-	-	-	-	-	-	-	-	ESCO.0216.00066.b0036_04911	Accessory	NA	_GlcNAc-PI_de-N-acetylase
PanFamALL_039949	Fam_39949	748	(+)	Unknown	-	-	-	-	-	-	-	-	-	-	-	ESCO.0216.00065.i0001_00437	Accessory	NA	_hypothetical_protein
PanFamALL_044212	Fam_44212	749	(-)	P	-	Prophage	-	-	-	-	-	-	-	-	-	ESCO.0216.00064.i0004_02205	Accessory	NA	_TonB-dependent_Receptor_Plug_Domain_protein
PanFamALL_057800	Fam_57800	750	(+)	Unknown	-	-	-	-	-	-	-	-	-	-	-	ESCO.0216.00064.i0006_03024	Accessory	NA	_Bacterial_leucyl_aminopeptidase_precursor
PanFamALL_001293	Fam_1293	751	(+)	Unknown	-	-	-	-	-	-	-	-	-	-	-	ESCO.0216.00065.i0001_00433	Accessory	NA	_Conjugal_transfer_protein_TraD
PanFamALL_033760	Fam_33760	752	(-)	Unknown	-	-	-	-	-	-	-	-	-	-	-	ESCO.0216.00064.i0004_01957	Accessory	NA	_hypothetical_protein
PanFamALL_026459	Fam_26459	753	(+)	Unknown	-	-	-	-	-	-	-	-	-	-	-	ESCO.0216.00065.i0001_00615	Accessory	NA	_hypothetical_protein
PanFamALL_023878	Fam_23878	754	(+)	U	-	-	-	-	-	-	-	-	-	-	-	ESCO.0216.00065.i0001_00431	Accessory	NA	_hypothetical_protein
PanFamALL_071721	Fam_71721	755	(+)	Unknown	-	-	-	-	-	-	-	-	-	-	-	ESCO.0216.00066.i0014_03150	Accessory	NA	_hypothetical_protein
PanFamALL_018079	Fam_18079	756	(+)	Unknown	-	-	-	-	-	-	-	-	-	-	-	ESCO.0216.00066.i0030_04795	Accessory	NA	_hypothetical_protein
PanFamALL_067384	Fam_67384	757	(+)	C	-	-	-	-	-	-	-	-	-	-	-	ESCO.0216.00065.i0003_01444	Accessory	dhaD	_Glycerol_dehydrogenase
PanFamALL_069082	Fam_69082	758	(+)	Unknown	-	-	-	-	-	-	-	-	-	-	-	ESCO.0216.00065.i0003_01441	Accessory	NA	_hypothetical_protein
PanFamALL_061500	Fam_61500	759	(+)	Unknown	-	-	MGE	-	-	-	-	-	-	-	-	ESCO.0216.00066.i0015_03543	Accessory	NA	_hypothetical_protein
PanFamALL_070153	Fam_70153	760	(-)	Unknown	-	-	-	-	-	-	-	-	-	-	-	ESCO.0216.00064.i0004_02568	Accessory	NA	_hypothetical_protein
PanFamALL_000085	Fam_85	761	(-)	Unknown	-	-	-	-	-	-	-	-	-	-	-	ESCO.0216.00064.i0004_01943	Accessory	NA	_hypothetical_protein
PanFamALL_015398	Fam_15398	762	(+)	Unknown	-	-	-	-	upaH	T5aSS_PF03797	-	-	-	-	-	ESCO.0216.00065.b0006_01660	Accessory	NA	_hypothetical_protein
PanFamALL_040516	Fam_40516	763	(+)	Unknown	-	-	-	-	-	-	-	-	-	-	-	ESCO.0216.00065.i0001_00844	Accessory	NA	_hypothetical_protein
PanFamALL_007019	Fam_7019	764	(+)	G	-	-	-	-	-	-	-	-	-	-	-	ESCO.0216.00065.i0003_01446	Accessory	dhaL	_PTS-dependent_dihydroxyacetone_kinase,_ADP-binding_subunit_DhaL
PanFamALL_033270	Fam_33270	765	(+)	G	-	-	-	-	-	-	-	-	-	-	-	ESCO.0216.00065.i0003_01443	Accessory	yihN	_Inner_membrane_protein_YihN
PanFamALL_070251	Fam_70251	766	(-)	Unknown	-	-	-	-	-	-	-	-	-	-	-	ESCO.0216.00065.i0003_01417	Accessory	NA	_hypothetical_protein
PanFamALL_035152	Fam_35152	767	(+)	M	-	-	-	-	-	-	-	-	-	KpsS	ABC	ESCO.0216.00065.i0011_02824	Accessory	NA	_Capsule_polysaccharide_biosynthesis_protein
PanFamALL_000325	Fam_325	768	(+)	Unknown	-	Prophage	-	-	-	-	-	-	-	-	-	ESCO.0216.00066.i0006_01135	Accessory	NA	_hypothetical_protein
PanFamALL_029076	Fam_29076	769	(+)	Unknown	-	-	-	-	-	-	-	-	-	-	-	ESCO.0216.00065.i0003_01445	Accessory	dhaK	_PTS-dependent_dihydroxyacetone_kinase,_dihydroxyacetone-binding_subunit_DhaK
PanFamALL_041239	Fam_41239	770	(+)	C	-	-	-	-	-	-	-	-	-	-	-	ESCO.0216.00065.i0003_01432	Accessory	mleN	_Malate-2H(+)/Na(+)-lactate_antiporter
PanFamALL_070609	Fam_70609	771	(+)	Unknown	-	-	-	-	-	-	-	-	-	-	-	ESCO.0216.00065.i0003_01442	Accessory	NA	_dihydrolipoamide_dehydrogenase
PanFamALL_009676	Fam_9676	772	(+)	V	-	-	-	kpsT	kpsT	-	-	-	-	KpsT	ABC	ESCO.0216.00065.i0011_02822	Accessory	kpsT	_Polysialic_acid_transport_ATP-binding_protein_KpsT
PanFamALL_033820	Fam_33820	773	(+)	Unknown	-	-	-	papI	papI	-	-	-	-	-	-	ESCO.0216.00066.i0008_02265	Accessory	NA	_P_fimbrial_regulatory_protein_KS71A
PanFamALL_010718	Fam_10718	774	(-)	Unknown	-	Prophage	-	-	-	-	-	-	-	-	-	ESCO.0216.00064.i0004_02204	Accessory	yddA	_Inner_membrane_ABC_transporter_ATP-binding_protein_YddA
PanFamALL_007751	Fam_7751	775	(+)	Q	-	Prophage	-	-	-	-	-	-	-	-	-	ESCO.0216.00065.i0007_01880	Accessory	NA	_Methyltransferase_domain_protein
PanFamALL_010786	Fam_10786	776	(+)	V	-	-	-	kpsM	kpsM	-	-	-	-	KpsM	ABC	ESCO.0216.00066.i0005_01078	Accessory	kpsM	_Polysialic_acid_transport_protein_KpsM
PanFamALL_005349	Fam_5349	777	(+)	G	-	-	-	-	-	-	-	-	-	-	-	ESCO.0216.00065.i0003_01447	Accessory	ptsI	_Phosphoenolpyruvate-protein_phosphotransferase
PanFamALL_038096	Fam_38096	778	(+)	G	-	-	-	-	-	-	-	-	-	-	-	ESCO.0216.00065.i0003_01439	Accessory	glxK	_Glycerate_kinase
PanFamALL_070252	Fam_70252	779	(+)	G	-	-	-	-	-	-	-	-	-	-	-	ESCO.0216.00065.i0003_01437	Accessory	hyi	_Hydroxypyruvate_isomerase
PanFamALL_023702	Fam_23702	780	(-)	G	-	-	-	-	-	-	-	-	-	-	-	ESCO.0216.00064.i0008_03601	Accessory	bglF	_PTS_system_beta-glucoside-specific_EIIBCA_component
PanFamALL_059088	Fam_59088	781	(+)	Unknown	-	-	-	-	-	-	-	-	-	-	-	ESCO.0216.00066.i0007_01651	Accessory	NA	_hypothetical_protein
PanFamALL_059477	Fam_59477	782	(-)	Unknown	-	-	-	-	-	-	-	-	-	-	-	ESCO.0216.00071.i0016_03334	Accessory	rpiB	_Ribose-5-phosphate_isomerase_B
PanFamALL_025431	Fam_25431	783	(+)	P	-	-	-	-	-	-	-	-	-	-	-	ESCO.0216.00065.i0003_01440	Accessory	caiT	_L-carnitine/gamma-butyrobetaine_antiporter
PanFamALL_070253	Fam_70253	784	(+)	I	-	-	-	-	-	-	-	-	-	-	-	ESCO.0216.00065.i0003_01438	Accessory	glxR	_2-hydroxy-3-oxopropionate_reductase
PanFamALL_005403	Fam_5403	785	(+)	Unknown	-	Prophage	-	-	-	-	-	-	-	-	-	ESCO.0216.00065.i0009_02488	Accessory	icd	_Isocitrate_dehydrogenase_[NADP]
PanFamALL_032437	Fam_32437	786	(+)	P	-	-	-	-	-	-	-	-	-	-	-	ESCO.0216.00065.i0011_02871	Accessory	ecfA1	_Energy-coupling_factor_transporter_ATP-binding_protein_EcfA1
PanFamALL_019343	Fam_19343	787	(+)	Unknown	-	Prophage	-	-	-	-	-	-	-	-	-	ESCO.0216.00066.i0006_01134	Accessory	NA	_hypothetical_protein
PanFamALL_004965	Fam_4965	788	(-)	Unknown	-	-	-	-	-	-	-	-	-	-	-	ESCO.0216.00064.i0004_02089	Accessory	NA	_hypothetical_protein
PanFamALL_054210	Fam_54210	789	(+)	Unknown	-	-	-	-	-	-	-	-	-	-	-	ESCO.0216.00065.i0007_01796	Accessory	aarA	_Rhomboid_protease_AarA
PanFamALL_032752	Fam_32752	790	(+)	Unknown	-	-	-	-	-	-	-	-	-	-	-	ESCO.0216.00066.i0008_01960	Accessory	NA	_hypothetical_protein
PanFamALL_031824	Fam_31824	791	(+)	Unknown	-	-	-	-	-	-	-	-	-	-	-	ESCO.0216.00065.b0023_04159	Accessory	ybiA	_Swarming_motility_protein_YbiA
PanFamALL_073887	Fam_73887	792	(+)	Unknown	-	Prophage	-	-	-	-	-	-	-	-	-	ESCO.0216.00065.i0001_00457	Accessory	NA	_hypothetical_protein
PanFamALL_001411	Fam_1411	793	(+)	Unknown	-	Prophage	-	-	-	-	-	-	-	-	-	ESCO.0216.00066.i0001_00214	Accessory	NA	_hypothetical_protein
PanFamALL_036622	Fam_36622	794	(+)	K	-	-	-	papX	papX	-	-	-	-	-	-	ESCO.0216.00066.b0056_04933	Accessory	mprA	_Transcriptional_repressor_MprA
PanFamALL_010758	Fam_10758	795	(+)	V	-	Prophage	-	-	clbM	-	-	-	-	-	-	ESCO.0216.00066.i0009_02271	Accessory	mepA	_Multidrug_export_protein_MepA
PanFamALL_039880	Fam_39880	796	(+)	I	-	-	-	-	clbG	-	-	-	-	-	-	ESCO.0216.00066.i0034_04899	Accessory	fenF	_Malonyl_CoA-acyl_carrier_protein_transacylase
PanFamALL_052588	Fam_52588	797	(+)	I	-	-	-	-	clbF	-	-	-	-	-	-	ESCO.0216.00066.i0034_04898	Accessory	mmgC	_Acyl-CoA_dehydrogenase
PanFamALL_000348	Fam_348	798	(+)	Q	-	Prophage	-	-	clbQ	-	-	-	-	-	-	ESCO.0216.00066.i0009_02275	Accessory	lgrE	_Linear_gramicidin_dehydrogenase_LgrE
PanFamALL_000338	Fam_338	799	(+)	Unknown	-	Prophage	-	-	-	-	-	-	-	-	-	ESCO.0216.00066.i0008_01871	Accessory	NA	_hypothetical_protein
PanFamALL_039703	Fam_39703	800	(+)	Unknown	-	-	-	-	aec8	-	-	-	-	-	-	ESCO.0216.00065.i0014_03722	Accessory	NA	_hypothetical_protein
PanFamALL_041448	Fam_41448	801	(-)	Unknown	-	-	-	-	-	-	-	-	-	-	-	ESCO.0216.00064.i0001_01199	Accessory	NA	_hypothetical_protein
PanFamALL_002157	Fam_2157	802	(+)	Unknown	-	-	-	-	-	-	-	-	-	-	-	ESCO.0216.00066.i0005_01080	Accessory	epsM	_Putative_acetyltransferase_EpsM
PanFamALL_070608	Fam_70608	803	(+)	Unknown	-	-	-	-	-	-	-	-	-	-	-	ESCO.0216.00065.i0003_01436	Accessory	gcl	_Glyoxylate_carboligase
PanFamALL_074780	Fam_74780	804	(+)	I	-	-	-	-	-	-	-	-	-	-	-	ESCO.0216.00066.i0005_01081	Accessory	legI	_N,N'-diacetyllegionaminic_acid_synthase
PanFamALL_069725	Fam_69725	805	(+)	P	-	-	-	-	-	-	-	-	-	-	-	ESCO.0216.00065.i0011_02870	Accessory	ecfA1	_Energy-coupling_factor_transporter_ATP-binding_protein_EcfA1
PanFamALL_039940	Fam_39940	806	(+)	J	-	Prophage	-	-	clbL	-	-	-	-	-	-	ESCO.0216.00066.i0009_02270	Accessory	aam	_Acylamidase
PanFamALL_000422	Fam_422	807	(+)	K	-	-	-	-	clbR	-	-	-	-	-	-	ESCO.0216.00066.i0034_04893	Accessory	esaR	_Transcriptional_activator_protein_EsaR
PanFamALL_000428	Fam_428	808	(+)	Unknown	-	-	-	-	-	-	-	-	-	-	-	ESCO.0216.00066.i0036_04920	Accessory	NA	_hypothetical_protein
PanFamALL_030671	Fam_30671	809	(+)	V	-	Prophage	-	-	clbP	-	-	-	-	-	-	ESCO.0216.00066.i0009_02274	Accessory	ampC	_Beta-lactamase_precursor
PanFamALL_039878	Fam_39878	810	(+)	Q	-	-	-	-	clbI	-	-	-	-	-	-	ESCO.0216.00066.i0034_04901	Accessory	ppsE	_Phthiocerol/phenolphthiocerol_synthesis_polyketide_synthase_type_I_PpsE
PanFamALL_039939	Fam_39939	811	(+)	Q	-	Prophage	-	-	clbN	-	-	-	-	-	-	ESCO.0216.00066.i0009_02272	Accessory	srfAA	_Surfactin_synthase_subunit_1
PanFamALL_031018	Fam_31018	812	(-)	K	-	-	MGE	-	-	-	-	-	-	-	-	ESCO.0216.00064.i0006_02837	Accessory	parD1	_Antitoxin_ParD1
PanFamALL_000337	Fam_337	813	(+)	Unknown	-	Prophage	-	-	-	-	-	-	-	-	-	ESCO.0216.00066.i0008_01870	Accessory	NA	_hypothetical_protein
PanFamALL_007522	Fam_7522	814	(+)	Unknown	-	Prophage	-	-	-	-	-	-	-	-	-	ESCO.0216.00066.i0001_00212	Accessory	NA	_hypothetical_protein
PanFamALL_041997	Fam_41997	815	(+)	Unknown	-	-	-	-	-	-	-	-	-	-	-	ESCO.0216.00066.i0008_02107	Accessory	NA	_hypothetical_protein
PanFamALL_058439	Fam_58439	816	(+)	Unknown	-	-	-	-	-	-	-	-	-	-	-	ESCO.0216.00066.i0008_02099	Accessory	NA	_hypothetical_protein
PanFamALL_065265	Fam_65265	817	(+)	G	-	-	-	-	-	-	-	-	-	-	-	ESCO.0216.00065.i0002_01100	Accessory	gatC	_Galactitol_permease_IIC_component
PanFamALL_018183	Fam_18183	818	(+)	P	-	-	-	-	-	-	-	-	-	-	-	ESCO.0216.00065.i0011_02872	Accessory	ecfT	_Energy-coupling_factor_transporter_transmembrane_protein_EcfT
PanFamALL_044110	Fam_44110	819	(+)	G	-	-	-	-	-	-	-	-	-	-	-	ESCO.0216.00065.i0002_01102	Accessory	NA	_PTS_system_galactitol-specific_transporter_subunit_IIA
PanFamALL_006723	Fam_6723	820	(+)	G	-	-	-	-	-	-	-	-	-	-	-	ESCO.0216.00065.i0002_01098	Accessory	ptsH	_Phosphocarrier_protein_HPr
PanFamALL_000424	Fam_424	821	(+)	I	-	-	-	-	clbD	-	-	-	-	-	-	ESCO.0216.00066.i0034_04896	Accessory	mmgB	_putative_3-hydroxybutyryl-CoA_dehydrogenase
PanFamALL_039739	Fam_39739	822	(+)	Q	-	Prophage	-	-	clbO	-	-	-	-	-	-	ESCO.0216.00066.i0009_02273	Accessory	ppsE	_Phthiocerol_synthesis_polyketide_synthase_type_I_PpsE
PanFamALL_000342	Fam_342	823	(+)	Unknown	-	Prophage	-	-	-	-	-	-	-	-	-	ESCO.0216.00066.i0008_01904	Accessory	NA	_hypothetical_protein
PanFamALL_004789	Fam_4789	824	(+)	Unknown	-	-	-	-	-	-	-	-	-	-	-	ESCO.0216.00066.i0006_01555	Accessory	ybhI	_Inner_membrane_protein_YbhI
PanFamALL_010512	Fam_10512	825	(-)	T	-	Prophage	-	-	ECs3712	-	-	-	-	-	-	ESCO.0216.00064.i0008_03742	Accessory	bvgA	_Virulence_factors_putative_positive_transcription_regulator_BvgA
PanFamALL_053000	Fam_53000	826	(+)	Unknown	-	-	-	-	EC55989_3315	-	-	-	-	-	-	ESCO.0216.00066.b0013_02811	Accessory	NA	_ImpA_domain_protein
PanFamALL_068368	Fam_68368	827	(-)	Unknown	-	-	-	-	-	-	-	-	-	-	-	ESCO.0216.00071.b0033_04371	Accessory	NA	_hypothetical_protein
PanFamALL_006001	Fam_6001	828	(-)	Unknown	-	Prophage	-	-	-	-	-	-	-	-	-	ESCO.0216.00064.i0006_02838	Accessory	parE1	_Toxin_ParE1
PanFamALL_004575	Fam_4575	829	(+)	K	-	-	-	-	-	-	-	-	-	-	-	ESCO.0216.00065.i0003_01435	Accessory	acoR	_Acetoin_dehydrogenase_operon_transcriptional_activator_AcoR
PanFamALL_002085	Fam_2085	830	(+)	Unknown	-	-	-	ibeA	ibeA	-	-	-	-	-	-	ESCO.0216.00072.i0008_01112	Accessory	NA	_ribulose-1,5-biphosphate_synthetase
PanFamALL_000423	Fam_423	831	(+)	Q	-	-	-	-	clbC	-	-	-	-	-	-	ESCO.0216.00066.i0034_04895	Accessory	ppsE	_Phthiocerol_synthesis_polyketide_synthase_type_I_PpsE
PanFamALL_039879	Fam_39879	832	(+)	Q	-	-	-	-	clbH	-	-	-	-	-	-	ESCO.0216.00066.i0034_04900	Accessory	grsB	_Gramicidin_S_synthase_2
PanFamALL_026630	Fam_26630	833	(+)	Unknown	-	-	-	-	-	-	-	-	-	-	-	ESCO.0216.00065.i0002_01083	Accessory	NA	_hypothetical_protein
PanFamALL_006093	Fam_6093	834	(+)	G	-	-	-	-	-	-	-	-	-	-	-	ESCO.0216.00065.i0002_01097	Accessory	kbaY	_D-tagatose-1,6-bisphosphate_aldolase_subunit_KbaY
PanFamALL_052128	Fam_52128	835	(-)	Unknown	-	-	-	-	-	-	-	-	-	-	-	ESCO.0216.00064.i0001_01220	Accessory	NA	_hypothetical_protein
PanFamALL_004202	Fam_4202	836	(+)	M	-	-	MGE	-	-	-	-	-	-	-	-	ESCO.0216.00065.i0007_01879	Accessory	ompT	_Protease_7_precursor
PanFamALL_075517	Fam_75517	837	(+)	G	-	-	-	-	-	-	-	-	-	-	-	ESCO.0216.00065.i0002_01099	Accessory	fucK	_L-fuculokinase
PanFamALL_063124	Fam_63124	838	(-)	G	-	-	-	-	-	-	-	-	-	-	-	ESCO.0216.00064.i0001_00344	Accessory	yiaO	_2,3-diketo-L-gulonate-binding_periplasmic_protein_YiaO_precursor
PanFamALL_066915	Fam_66915	839	(-)	Unknown	-	-	-	-	-	-	-	-	-	-	-	ESCO.0216.00064.i0009_04729	Accessory	NA	_hypothetical_protein
PanFamALL_049123	Fam_49123	840	(+)	Unknown	-	Prophage	-	-	-	-	-	-	-	-	-	ESCO.0216.00066.i0009_02276	Accessory	NA	_hypothetical_protein
PanFamALL_017304	Fam_17304	841	(+)	Q	-	-	-	-	clbB	-	-	-	-	-	-	ESCO.0216.00066.i0034_04894	Accessory	pksJ	_Polyketide_synthase_PksJ
PanFamALL_026024	Fam_26024	842	(+)	Unknown	-	-	-	-	-	-	-	-	-	-	-	ESCO.0216.00066.i0007_01669	Accessory	NA	_hypothetical_protein
PanFamALL_028223	Fam_28223	843	(+)	G	-	-	-	-	-	-	-	-	-	-	-	ESCO.0216.00065.i0002_01101	Accessory	gatB	_Galactitol-specific_phosphotransferase_enzyme_IIB_component
PanFamALL_024027	Fam_24027	844	(+)	M	-	-	-	-	-	-	-	-	-	-	-	ESCO.0216.00064.i0006_02998	Accessory	rhmD	_L-rhamnonate_dehydratase
PanFamALL_047368	Fam_47368	845	(-)	K	-	-	-	-	-	-	-	-	-	-	-	ESCO.0216.00064.i0001_01248	Accessory	mngR	_Mannosyl-D-glycerate_transport/metabolism_system_repressor_MngR
PanFamALL_035002	Fam_35002	846	(-)	Unknown	-	-	-	-	SG1048	-	-	-	-	-	-	ESCO.0216.00064.i0009_04541	Accessory	rhsC	_Putative_deoxyribonuclease_RhsC
PanFamALL_015243	Fam_15243	847	(+)	K	-	-	-	-	-	-	-	-	-	-	-	ESCO.0216.00065.i0002_01103	Accessory	mngR	_Mannosyl-D-glycerate_transport/metabolism_system_repressor_MngR
PanFamALL_012106	Fam_12106	848	(+)	Unknown	-	-	-	-	-	-	-	-	-	-	-	ESCO.0216.00066.i0023_04318	Accessory	NA	_hypothetical_protein
PanFamALL_058616	Fam_58616	849	(+)	H	-	-	-	-	clbA	-	-	-	-	-	-	ESCO.0216.00066.i0034_04892	Accessory	sfp	_4'-phosphopantetheinyl_transferase_sfp
PanFamALL_000425	Fam_425	850	(+)	Unknown	-	-	-	-	clbE	-	-	-	-	-	-	ESCO.0216.00066.i0034_04897	Accessory	NA	_D-alanine--poly(phosphoribitol)_ligase_subunit_2
PanFamALL_029001	Fam_29001	851	(+)	K	-	-	-	-	-	-	-	-	-	-	-	ESCO.0216.00065.i0018_03937	Accessory	higA-2	_Antitoxin_igA-2
PanFamALL_045618	Fam_45618	852	(-)	G	-	-	-	-	-	-	-	-	-	-	-	ESCO.0216.00064.i0001_00345	Accessory	siaT	_Sialic_acid_TRAP_transporter_permease_protein_SiaT
PanFamALL_000369	Fam_369	853	(+)	Unknown	-	-	-	-	-	-	-	-	-	-	-	ESCO.0216.00066.i0013_02812	Accessory	NA	_POTRA_domain,_ShlB-type
PanFamALL_002607	Fam_2607	854	(+)	Unknown	-	-	-	espL1	espL1	-	-	-	-	-	-	ESCO.0216.00065.i0001_00184	Accessory	NA	_hypothetical_protein
PanFamALL_053086	Fam_53086	855	(-)	Unknown	-	-	-	-	-	-	-	-	-	-	-	ESCO.0216.00064.i0006_03088	Accessory	NA	_hypothetical_protein
PanFamALL_055206	Fam_55206	856	(+)	Unknown	-	Prophage	-	-	-	-	-	-	-	-	-	ESCO.0216.00065.i0001_00455	Accessory	NA	_hypothetical_protein
PanFamALL_015452	Fam_15452	857	(+)	Unknown	Plasmid	-	-	papB	papB	-	-	-	-	-	-	ESCO.0216.00066.i0008_02264	Accessory	papB	_Major_pilu_subunit_operon_regulatory_protein_PapB
PanFamALL_037933	Fam_37933	858	(+)	I	-	-	-	-	-	-	-	-	-	-	-	ESCO.0216.00065.i0018_03935	Accessory	nlhH	_Carboxylesterase_NlhH
PanFamALL_066244	Fam_66244	859	(-)	G	-	-	-	-	-	-	-	-	-	-	-	ESCO.0216.00064.i0001_00346	Accessory	siaT	_Sialic_acid_TRAP_transporter_permease_protein_SiaT
PanFamALL_000414	Fam_414	860	(+)	Unknown	-	-	-	-	-	-	-	-	-	-	-	ESCO.0216.00066.i0030_04790	Accessory	NA	_hypothetical_protein
PanFamALL_040515	Fam_40515	861	(+)	M	-	-	-	-	-	-	-	-	-	-	-	ESCO.0216.00068.i0029_04056	Accessory	hcpC	_Putative_beta-lactamase_HcpC_precursor
PanFamALL_069502	Fam_69502	862	(-)	Unknown	-	-	-	-	-	-	-	-	-	-	-	ESCO.0216.00064.i0004_02242	Accessory	NA	_hypothetical_protein
PanFamALL_000400	Fam_400	863	(+)	Unknown	-	-	-	-	-	-	-	-	-	-	-	ESCO.0216.00066.i0022_04179	Accessory	NA	_hypothetical_protein
PanFamALL_042252	Fam_42252	864	(+)	Unknown	-	-	-	-	-	-	-	-	-	-	-	ESCO.0216.00066.i0022_04178	Accessory	NA	_hypothetical_protein
PanFamALL_038941	Fam_38941	865	(-)	L	-	Prophage	-	-	-	-	-	tyrosine	-	-	-	ESCO.0216.00071.i0002_00236	Accessory	Int-Tn	_Transposase_from_transposon_Tn916
PanFamALL_025230	Fam_25230	866	(+)	Unknown	-	-	-	papE	papE	-	-	-	-	-	-	ESCO.0216.00066.i0008_02257	Accessory	papE	_Fimbrial_protein_PapE_precursor
PanFamALL_000345	Fam_345	867	(+)	Unknown	-	Prophage	-	-	-	-	-	-	-	-	-	ESCO.0216.00066.i0008_01929	Accessory	NA	_hypothetical_protein
PanFamALL_042104	Fam_42104	868	(+)	Unknown	-	Prophage	-	-	-	-	-	-	-	-	-	ESCO.0216.00066.i0008_01908	Accessory	NA	_hypothetical_protein
PanFamALL_070391	Fam_70391	869	(+)	Unknown	-	-	-	-	-	-	-	-	-	-	-	ESCO.0216.00065.i0001_00436	Accessory	NA	_hypothetical_protein
PanFamALL_073890	Fam_73890	870	(-)	Unknown	-	Prophage	-	espX4	espX4	-	-	-	-	-	-	ESCO.0216.00064.i0001_00033	Accessory	sopA	_E3_ubiquitin-protein_ligase_SopA
PanFamALL_039165	Fam_39165	871	(+)	Unknown	-	Prophage	-	-	-	-	-	-	-	-	-	ESCO.0216.00066.i0009_02308	Accessory	NA	_hypothetical_protein
PanFamALL_000253	Fam_253	872	(+)	Unknown	-	Prophage	-	-	-	-	-	-	-	-	-	ESCO.0216.00065.i0008_02134	Accessory	NA	_hypothetical_protein
PanFamALL_038679	Fam_38679	873	(+)	Unknown	-	-	-	-	-	-	-	-	-	-	-	ESCO.0216.00065.i0003_01300	Accessory	ccdB	_Toxin_CcdB
PanFamALL_000350	Fam_350	874	(+)	Unknown	-	-	-	-	-	-	-	-	-	-	-	ESCO.0216.00066.i0009_02340	Accessory	NA	_hypothetical_protein
PanFamALL_073169	Fam_73169	875	(+)	Unknown	-	-	-	-	-	-	-	-	-	-	-	ESCO.0216.00065.i0007_01919	Accessory	NA	_hypothetical_protein
PanFamALL_038919	Fam_38919	876	(-)	U	-	-	-	-	eprH	-	-	-	-	-	-	ESCO.0216.00064.i0008_03748	Accessory	NA	_Type_III_secretion_system_protein_PrgH-EprH_(PrgH)
PanFamALL_058430	Fam_58430	877	(+)	Unknown	-	Prophage	-	-	-	-	-	-	-	-	-	ESCO.0216.00066.i0008_01930	Accessory	NA	_hypothetical_protein
PanFamALL_063682	Fam_63682	878	(+)	E	-	-	-	-	-	-	-	-	-	-	-	ESCO.0216.00064.i0008_03924	Accessory	ygiS	_Putative_binding_protein_YgiS_precursor
PanFamALL_058475	Fam_58475	879	(+)	Unknown	Plasmid	-	-	-	-	-	-	-	-	-	-	ESCO.0216.00066.b0030_04798	Accessory	NA	_hypothetical_protein
PanFamALL_072154	Fam_72154	880	(+)	F	-	-	-	-	-	-	-	-	-	-	-	ESCO.0216.00064.i0006_03146	Accessory	xapA	_Purine_nucleoside_phosphorylase_2
PanFamALL_024270	Fam_24270	881	(+)	Unknown	-	-	-	-	-	-	-	-	-	-	-	ESCO.0216.00065.i0018_03936	Accessory	higB-2	_Toxin_HigB-2
PanFamALL_000343	Fam_343	882	(+)	Unknown	-	Prophage	-	-	-	-	-	-	-	-	-	ESCO.0216.00066.i0008_01907	Accessory	NA	_hypothetical_protein
PanFamALL_014793	Fam_14793	883	(-)	Unknown	-	-	-	-	-	-	-	-	-	-	-	ESCO.0216.00064.i0004_02277	Accessory	NA	_hypothetical_protein
PanFamALL_069483	Fam_69483	884	(-)	Unknown	-	Prophage	-	-	-	-	-	-	-	-	-	ESCO.0216.00071.i0002_00235	Accessory	NA	_hypothetical_protein
PanFamALL_052870	Fam_52870	885	(+)	Unknown	-	Prophage	-	-	-	-	-	-	-	-	-	ESCO.0216.00065.i0001_00705	Accessory	NA	_hypothetical_protein
PanFamALL_060496	Fam_60496	886	(-)	Unknown	-	-	-	-	-	-	-	-	-	-	-	ESCO.0216.00071.i0025_03830	Accessory	NA	_hypothetical_protein
PanFamALL_000399	Fam_399	887	(+)	Unknown	-	-	MGE	-	-	-	-	-	-	-	-	ESCO.0216.00064.i0001_00102	Accessory	NA	_hypothetical_protein
PanFamALL_044863	Fam_44863	888	(+)	Unknown	-	Prophage	-	-	-	-	-	-	-	-	-	ESCO.0216.00064.i0006_03384	Accessory	NA	_hypothetical_protein
PanFamALL_041334	Fam_41334	889	(+)	Unknown	-	Prophage	-	-	-	-	-	-	-	-	-	ESCO.0216.00065.i0001_00449	Accessory	NA	_hypothetical_protein
PanFamALL_010096	Fam_10096	890	(+)	Unknown	-	-	-	-	-	-	-	-	-	-	-	ESCO.0216.00066.i0009_02735	Accessory	NA	_hypothetical_protein
PanFamALL_005892	Fam_5892	891	(-)	Unknown	-	-	-	-	-	-	-	-	-	-	-	ESCO.0216.00064.i0008_03662	Accessory	NA	_hypothetical_protein
PanFamALL_032186	Fam_32186	892	(-)	Unknown	-	-	-	-	-	-	-	-	-	-	-	ESCO.0216.00073.i0007_02207	Accessory	NA	_hypothetical_protein
PanFamALL_010885	Fam_10885	893	(-)	Unknown	-	-	-	-	-	-	-	-	-	-	-	ESCO.0216.00071.i0002_01038	Accessory	prsF	_Minor_fimbrial_protein_PrsF_precursor
PanFamALL_021291	Fam_21291	894	(-)	U	-	-	-	-	-	-	-	-	-	-	-	ESCO.0216.00071.i0002_01037	Accessory	mrpA	_Major_MR/P_fimbria_protein_precursor
PanFamALL_070909	Fam_70909	895	(-)	K	-	-	-	-	-	-	-	-	-	Acetyltransf_1	Wzy_stricte	ESCO.0216.00073.i0007_02206	Accessory	NA	_hypothetical_protein
PanFamALL_014302	Fam_14302	896	(+)	T	-	-	MGE	-	-	-	-	-	-	-	-	ESCO.0216.00066.i0030_04791	Accessory	dctD	_C4-dicarboxylate_transport_transcriptional_regulatory_protein_DctD
PanFamALL_071641	Fam_71641	897	(+)	Unknown	-	-	-	papF	papF	-	-	-	-	-	-	ESCO.0216.00066.i0008_02256	Accessory	prsF	_Minor_fimbrial_protein_PrsF_precursor
PanFamALL_069275	Fam_69275	898	(+)	Unknown	-	-	-	-	-	-	-	-	-	-	-	ESCO.0216.00065.i0002_01171	Accessory	NA	_hypothetical_protein
PanFamALL_008505	Fam_8505	899	(+)	G	-	-	-	-	-	-	-	-	-	-	-	ESCO.0216.00064.i0006_03145	Accessory	xapB	_Xanthosine_permease
PanFamALL_016569	Fam_16569	900	(+)	L	-	-	-	-	-	-	ISSod4	-	-	-	-	ESCO.0216.00066.i0005_01112	Accessory	NA	_Transposase,_Mutator_family
PanFamALL_000415	Fam_415	901	(+)	Unknown	-	-	-	-	-	-	-	-	-	-	-	ESCO.0216.00066.b0031_04800	Accessory	NA	_hypothetical_protein
PanFamALL_039449	Fam_39449	902	(-)	Unknown	-	-	-	-	orgB	-	-	-	-	-	-	ESCO.0216.00064.i0008_03744	Accessory	orgB	_Oxygen-regulated_invasion_protein_OrgB
PanFamALL_069738	Fam_69738	903	(+)	Unknown	-	-	MGE	-	-	-	-	-	-	-	-	ESCO.0216.00065.i0009_02482	Accessory	NA	_hypothetical_protein
PanFamALL_027408	Fam_27408	904	(+)	Unknown	-	Prophage	-	-	-	-	-	-	-	-	-	ESCO.0216.00065.i0001_00387	Accessory	NA	_putative_kinase_inhibitor
PanFamALL_000426	Fam_426	905	(+)	Unknown	-	-	-	-	-	-	-	-	-	-	-	ESCO.0216.00066.b0034_04903	Accessory	NA	_hypothetical_protein
PanFamALL_007176	Fam_7176	906	(+)	Q	-	-	-	-	clbJ	-	-	-	-	-	-	ESCO.0216.00066.b0031_04799	Accessory	tycC	_Tyrocidine_synthase_3
PanFamALL_001433	Fam_1433	907	(+)	Unknown	-	-	-	-	-	-	-	-	-	-	-	ESCO.0216.00066.i0009_02742	Accessory	NA	_hypothetical_protein
PanFamALL_011664	Fam_11664	908	(+)	Unknown	-	-	-	-	-	-	-	-	-	-	-	ESCO.0216.00065.i0013_03531	Accessory	NA	_hypothetical_protein
PanFamALL_049614	Fam_49614	909	(+)	Unknown	-	-	-	-	-	-	-	-	-	-	-	ESCO.0216.00065.i0006_01618	Accessory	NA	_hypothetical_protein
PanFamALL_008422	Fam_8422	910	(+)	P	Plasmid	-	-	-	-	-	-	-	-	-	-	ESCO.0216.00066.i0030_04793	Accessory	pgtC	_Phosphoglycerate_transport_regulatory_protein_PgtC_precursor
PanFamALL_013301	Fam_13301	911	(-)	Unknown	-	-	-	-	-	-	-	-	-	-	-	ESCO.0216.00064.i0009_04383	Accessory	NA	_hypothetical_protein
PanFamALL_000320	Fam_320	912	(+)	Unknown	-	Prophage	-	-	-	-	-	-	-	-	-	ESCO.0216.00066.i0001_00268	Accessory	NA	_hypothetical_protein
PanFamALL_001138	Fam_1138	913	(+)	K	-	-	-	-	-	-	-	-	-	-	-	ESCO.0216.00066.i0013_02838	Accessory	acrR	_HTH-type_transcriptional_regulator_AcrR
PanFamALL_065036	Fam_65036	914	(-)	Unknown	-	Prophage	-	-	-	-	-	-	-	-	-	ESCO.0216.00064.i0004_02143	Accessory	NA	_hypothetical_protein
PanFamALL_014729	Fam_14729	915	(+)	O	-	-	-	papK	papK	-	-	-	-	-	-	ESCO.0216.00066.i0008_02258	Accessory	papK	_Fimbrial_adapter_PapK_precursor
PanFamALL_058617	Fam_58617	916	(+)	Unknown	-	-	-	-	-	-	-	-	-	-	-	ESCO.0216.00066.i0034_04902	Accessory	NA	_hypothetical_protein
PanFamALL_007119	Fam_7119	917	(-)	Unknown	-	-	-	-	-	-	-	-	-	-	-	ESCO.0216.00073.i0011_02755	Accessory	NA	_hypothetical_protein
PanFamALL_026509	Fam_26509	918	(-)	Unknown	-	-	-	-	-	-	-	-	-	-	-	ESCO.0216.00071.i0002_01036	Accessory	NA	_hypothetical_protein
PanFamALL_009975	Fam_9975	919	(+)	P	-	-	-	aslA	aslA	-	-	-	-	-	-	ESCO.0216.00064.i0009_04748	Accessory	atsA	_Arylsulfatase
PanFamALL_053224	Fam_53224	920	(+)	Unknown	-	-	-	-	-	-	-	-	-	-	-	ESCO.0216.00066.i0008_02097	Accessory	NA	_PGAP1-like_protein
PanFamALL_000271	Fam_271	921	(+)	Unknown	-	-	-	-	-	-	-	-	-	-	-	ESCO.0216.00065.i0013_03532	Accessory	NA	_putative_DNA-binding_transcriptional_regulator
PanFamALL_054532	Fam_54532	922	(-)	Unknown	-	-	-	-	-	-	-	-	-	-	-	ESCO.0216.00064.i0008_04075	Accessory	yhaV	_Toxin_YhaV
PanFamALL_065105	Fam_65105	923	(-)	K	-	Prophage	-	-	-	-	-	-	-	-	-	ESCO.0216.00064.i0004_02153	Accessory	NA	_hypothetical_protein
PanFamALL_073567	Fam_73567	924	(+)	G	-	-	-	-	-	-	-	-	-	-	-	ESCO.0216.00066.i0030_04794	Accessory	pgtP	_Phosphoglycerate_transporter_protein
PanFamALL_027047	Fam_27047	925	(+)	M	-	-	MGE	papC	papC	-	-	-	-	-	-	ESCO.0216.00066.i0008_02261	Accessory	papC	_Outer_membrane_usher_protein_PapC_precursor
PanFamALL_000344	Fam_344	926	(+)	Unknown	-	Prophage	-	-	-	-	-	-	-	-	-	ESCO.0216.00066.i0008_01928	Accessory	NA	_hypothetical_protein
PanFamALL_052754	Fam_52754	927	(+)	K	-	-	-	-	-	-	-	-	-	-	-	ESCO.0216.00065.i0011_03133	Accessory	gabR	_HTH-type_transcriptional_regulatory_protein_GabR
PanFamALL_004344	Fam_4344	928	(+)	Unknown	-	-	-	-	-	-	-	-	-	-	-	ESCO.0216.00065.i0003_01399	Accessory	NA	_hypothetical_protein
PanFamALL_019565	Fam_19565	929	(+)	Unknown	-	Prophage	-	-	clbK	-	-	-	-	-	-	ESCO.0216.00066.b0009_02269	Accessory	tycC	_Tyrocidine_synthase_3
PanFamALL_074705	Fam_74705	930	(-)	Unknown	-	-	-	-	-	-	-	-	-	-	-	ESCO.0216.00073.i0007_02205	Accessory	NA	_Sel1_repeat_protein
PanFamALL_011733	Fam_11733	931	(+)	Unknown	-	-	-	-	-	-	-	-	-	-	-	ESCO.0216.00065.i0011_03030	Accessory	NA	_LemA_family_protein
PanFamALL_052563	Fam_52563	932	(+)	Unknown	-	-	-	-	-	-	-	-	-	-	-	ESCO.0216.00066.i0008_02098	Accessory	NA	_hypothetical_protein
PanFamALL_070178	Fam_70178	933	(-)	L	-	-	-	-	-	-	IS609	-	-	-	-	ESCO.0216.00064.i0004_02265	Accessory	NA	_putative_transposase
PanFamALL_046590	Fam_46590	934	(+)	T	-	-	-	-	-	-	-	-	-	-	-	ESCO.0216.00066.i0030_04792	Accessory	pgtB	_Phosphoglycerate_transport_system_sensor_protein_PgtB
PanFamALL_052017	Fam_52017	935	(-)	Unknown	-	-	-	-	-	-	-	-	-	-	-	ESCO.0216.00064.i0001_00685	Accessory	NA	_putative_fimbrial-like_adhesin_protein
PanFamALL_074336	Fam_74336	936	(+)	M	-	-	-	-	-	-	-	-	-	KpsF	ABC	ESCO.0216.00065.i0011_02829	Accessory	kpsF	_Arabinose_5-phosphate_isomerase_KpsF
PanFamALL_027106	Fam_27106	937	(+)	Unknown	-	-	-	-	-	-	-	-	-	-	-	ESCO.0216.00065.i0011_03029	Accessory	NA	_hypothetical_protein
PanFamALL_054494	Fam_54494	938	(+)	K	-	-	-	-	-	-	-	-	-	-	-	ESCO.0216.00064.i0006_02999	Accessory	rhmR	_putative_HTH-type_transcriptional_regulator_RhmR
PanFamALL_014578	Fam_14578	939	(+)	Unknown	-	Prophage	-	-	-	-	-	-	-	-	-	ESCO.0216.00065.i0001_00452	Accessory	NA	_hypothetical_protein
PanFamALL_070278	Fam_70278	940	(+)	Unknown	-	-	-	-	-	-	-	-	-	-	-	ESCO.0216.00066.i0013_02841	Accessory	NA	_hypothetical_protein
PanFamALL_047693	Fam_47693	941	(-)	N	-	Prophage	-	-	epaO	T3SS_sctQ	-	-	-	-	-	ESCO.0216.00071.i0010_02367	Accessory	yscQ	_Yop_proteins_translocation_protein_Q
PanFamALL_069619	Fam_69619	942	(+)	P	-	Prophage	-	-	-	-	-	-	emrE	-	-	ESCO.0216.00065.i0001_00388	Accessory	emrE	_Multidrug_transporter_EmrE
PanFamALL_046505	Fam_46505	943	(+)	L	-	Prophage	-	-	-	-	-	tyrosine	-	-	-	ESCO.0216.00065.i0011_03150	Accessory	xerC	_Tyrosine_recombinase_XerC
PanFamALL_050193	Fam_50193	944	(-)	G	-	-	-	-	-	-	-	-	-	-	-	ESCO.0216.00064.i0001_01250	Accessory	mngB	_Mannosylglycerate_hydrolase
PanFamALL_057261	Fam_57261	945	(+)	Unknown	-	-	-	-	-	-	-	-	-	-	-	ESCO.0216.00065.i0002_01169	Accessory	NA	_hypothetical_protein
PanFamALL_045562	Fam_45562	946	(+)	K	-	Prophage	-	-	-	-	-	-	-	-	-	ESCO.0216.00065.i0001_00386	Accessory	ureR	_Urease_operon_transcriptional_activator
PanFamALL_074295	Fam_74295	947	(+)	Unknown	-	Prophage	-	-	-	-	-	-	-	-	-	ESCO.0216.00064.i0006_03383	Accessory	NA	_Phage_Head-Tail_Attachment
PanFamALL_020997	Fam_20997	948	(+)	Unknown	-	Prophage	-	-	-	-	-	-	-	-	-	ESCO.0216.00066.i0001_00270	Accessory	NA	_Catalytic_beta_propeller_domain_of_bacteriophage_endosialidase
PanFamALL_007290	Fam_7290	949	(+)	U	Plasmid	-	-	papD	papD	-	-	-	-	-	-	ESCO.0216.00066.i0008_02260	Accessory	papD	_Chaperone_protein_PapD_precursor
PanFamALL_059355	Fam_59355	950	(-)	Unknown	-	-	-	-	-	-	-	-	-	-	-	ESCO.0216.00064.i0009_04832	Accessory	NA	_hypothetical_protein
PanFamALL_051219	Fam_51219	951	(-)	Unknown	-	-	-	-	-	-	-	-	-	-	-	ESCO.0216.00071.i0002_01101	Accessory	NA	_hypothetical_protein
PanFamALL_071660	Fam_71660	952	(+)	L	Plasmid	-	-	-	-	-	-	-	-	-	-	ESCO.0216.00066.i0013_02830	Accessory	ltrA	_Group_II_intron-encoded_protein_LtrA
PanFamALL_000395	Fam_395	953	(+)	Unknown	-	Prophage	-	-	-	-	-	-	-	-	-	ESCO.0216.00066.i0015_03669	Accessory	NA	_hypothetical_protein
PanFamALL_034839	Fam_34839	954	(+)	L	-	-	-	-	-	-	IS1351	-	-	-	-	ESCO.0216.00069.i0020_04759	Accessory	NA	_Integrase_core_domain_protein
PanFamALL_002890	Fam_2890	955	(-)	Unknown	-	-	-	-	-	-	-	-	-	-	-	ESCO.0216.00064.i0008_04068	Accessory	NA	_hypothetical_protein
PanFamALL_009177	Fam_9177	956	(-)	G	-	-	-	-	-	-	-	-	-	-	-	ESCO.0216.00064.i0001_01249	Accessory	hrsA	_Heat-responsive_suppressor_HrsA
PanFamALL_056402	Fam_56402	957	(-)	T	-	-	-	-	ECs3712	-	-	-	-	-	-	ESCO.0216.00073.i0011_02623	Accessory	liaR	_Transcriptional_regulatory_protein_LiaR
PanFamALL_037996	Fam_37996	958	(-)	Unknown	-	Prophage	-	-	-	-	-	-	-	-	-	ESCO.0216.00064.i0001_00042	Accessory	NA	_hypothetical_protein
PanFamALL_074023	Fam_74023	959	(+)	M	-	-	-	-	-	-	-	-	-	-	-	ESCO.0216.00066.i0005_01083	Accessory	neuC	_Polysialic_acid_biosynthesis_protein_P7
PanFamALL_075090	Fam_75090	960	(+)	Unknown	-	-	-	-	-	-	-	-	-	-	-	ESCO.0216.00068.i0031_04187	Accessory	NA	_putative_DNA-binding_transcriptional_regulator
PanFamALL_041456	Fam_41456	961	(-)	Unknown	-	-	-	-	-	-	-	-	-	-	-	ESCO.0216.00125.i0063_04215	Accessory	NA	_hypothetical_protein
PanFamALL_051141	Fam_51141	962	(+)	Unknown	-	-	-	-	-	-	-	-	-	-	-	ESCO.0216.00066.i0030_04785	Accessory	NA	_hypothetical_protein
PanFamALL_074321	Fam_74321	963	(+)	Unknown	-	-	-	-	-	-	-	-	-	-	-	ESCO.0216.00066.i0012_02801	Accessory	acuI	_Acrylyl-CoA_reductase_AcuI
PanFamALL_056310	Fam_56310	964	(-)	Unknown	-	Prophage	-	-	ECs3712	-	-	-	-	-	-	ESCO.0216.00064.i0008_03743	Accessory	NA	_hypothetical_protein
PanFamALL_074815	Fam_74815	965	(-)	Unknown	-	-	-	-	-	-	-	-	-	-	-	ESCO.0216.00064.i0001_00762	Accessory	NA	_hypothetical_protein
PanFamALL_022386	Fam_22386	966	(+)	M	-	-	-	-	-	-	-	-	-	-	-	ESCO.0216.00064.i0006_03147	Accessory	NA	_hypothetical_protein
PanFamALL_026280	Fam_26280	967	(-)	Unknown	Plasmid	-	-	-	-	-	-	-	-	-	-	ESCO.0216.00071.i0013_02853	Accessory	NA	_HicB_family_protein
PanFamALL_063681	Fam_63681	968	(+)	M	-	-	-	-	-	-	-	-	-	KpsU	ABC	ESCO.0216.00066.i0005_01082	Accessory	neuA	_CMP-N,N'-diacetyllegionaminic_acid_synthase
PanFamALL_019094	Fam_19094	969	(-)	Unknown	-	-	-	espY1	espY1	-	-	-	-	-	-	ESCO.0216.00064.i0001_00608	Accessory	NA	_hypothetical_protein
PanFamALL_021755	Fam_21755	970	(-)	Unknown	-	Prophage	-	-	ipaH	-	-	-	-	-	-	ESCO.0216.00064.i0006_03423	Accessory	NA	_hypothetical_protein
PanFamALL_004488	Fam_4488	971	(+)	Unknown	-	Prophage	-	-	-	-	-	-	-	-	-	ESCO.0216.00066.i0008_01879	Accessory	NA	_Phage_Tail_Collar_Domain_protein
PanFamALL_037299	Fam_37299	972	(+)	Unknown	-	Prophage	-	-	-	-	-	-	-	-	-	ESCO.0216.00066.i0020_04037	Accessory	NA	_hypothetical_protein
PanFamALL_018650	Fam_18650	973	(-)	Unknown	-	Prophage	-	-	-	-	-	-	-	-	-	ESCO.0216.00064.i0004_02133	Accessory	NA	_hypothetical_protein
PanFamALL_000378	Fam_378	974	(+)	L	-	-	-	-	-	-	-	-	-	-	-	ESCO.0216.00066.i0013_02831	Accessory	NA	_Reverse_transcriptase_(RNA-dependent_DNA_polymerase)
PanFamALL_000037	Fam_37	975	(-)	Unknown	-	-	-	-	-	-	-	-	-	-	-	ESCO.0216.00064.i0001_00684	Accessory	NA	_hypothetical_protein
PanFamALL_062863	Fam_62863	976	(-)	P	-	-	-	-	-	-	-	-	-	-	-	ESCO.0216.00071.i0013_02800	Accessory	pstS1	_Phosphate-binding_protein_PstS_1_precursor
PanFamALL_074038	Fam_74038	977	(-)	Unknown	-	-	-	espX1	espX1	-	-	-	-	-	-	ESCO.0216.00064.i0001_00573	Accessory	NA	_hypothetical_protein
PanFamALL_052868	Fam_52868	978	(+)	Unknown	-	-	-	-	-	-	-	-	-	-	-	ESCO.0216.00066.i0007_01814	Accessory	NA	_hypothetical_protein
PanFamALL_068606	Fam_68606	979	(-)	Unknown	-	-	-	-	-	-	-	-	-	-	-	ESCO.0216.00064.i0009_04668	Accessory	NA	_hypothetical_protein
PanFamALL_000379	Fam_379	980	(+)	Unknown	-	-	-	-	-	-	-	-	-	-	-	ESCO.0216.00066.i0013_02832	Accessory	NA	_hypothetical_protein
PanFamALL_023066	Fam_23066	981	(-)	L	-	-	-	-	-	-	IS609	-	-	-	-	ESCO.0216.00064.i0004_02266	Accessory	NA	_Transposase_IS200_like_protein
PanFamALL_014187	Fam_14187	982	(+)	Unknown	-	Prophage	-	-	-	-	-	-	-	-	-	ESCO.0216.00065.i0009_02497	Accessory	NA	_hypothetical_protein
PanFamALL_014274	Fam_14274	983	(+)	L	Plasmid	-	-	-	-	-	-	-	-	-	-	ESCO.0216.00066.i0014_03378	Accessory	NA	_hypothetical_protein
PanFamALL_052567	Fam_52567	984	(+)	Unknown	-	Prophage	-	-	-	-	-	-	-	-	-	ESCO.0216.00066.i0015_03668	Accessory	NA	_hypothetical_protein
PanFamALL_052741	Fam_52741	985	(+)	O	-	Prophage	-	-	-	-	-	-	-	-	-	ESCO.0216.00066.i0001_00265	Accessory	clpP1	_ATP-dependent_Clp_protease_proteolytic_subunit_1
PanFamALL_023077	Fam_23077	986	(+)	Unknown	-	-	-	papH	papH	-	-	-	-	-	-	ESCO.0216.00066.i0008_02262	Accessory	papH	_PAP_fimbrial_minor_pilin_protein_precursor
PanFamALL_052262	Fam_52262	987	(+)	Unknown	-	Prophage	-	-	-	-	-	-	-	-	-	ESCO.0216.00066.i0001_00267	Accessory	NA	_Arc-like_DNA_binding_domain_protein
PanFamALL_032086	Fam_32086	988	(-)	Unknown	-	-	-	-	-	-	-	-	-	-	-	ESCO.0216.00064.i0009_04631	Accessory	aglB	_6-phospho-alpha-glucosidase
PanFamALL_002840	Fam_2840	989	(+)	K	Plasmid	-	-	-	-	-	-	-	-	-	-	ESCO.0216.00065.i0013_03591	Accessory	gntR	_HTH-type_transcriptional_regulator_GntR
PanFamALL_069361	Fam_69361	990	(-)	Unknown	-	-	-	-	-	-	-	-	-	-	-	ESCO.0216.00071.i0002_01039	Accessory	NA	_hypothetical_protein
PanFamALL_061637	Fam_61637	991	(+)	L	-	Prophage	-	-	-	-	-	-	-	-	-	ESCO.0216.00066.i0020_04017	Accessory	NA	_hypothetical_protein
PanFamALL_005804	Fam_5804	992	(+)	Unknown	-	Prophage	-	-	-	-	-	-	-	-	-	ESCO.0216.00066.i0015_03679	Accessory	NA	_hypothetical_protein
PanFamALL_000341	Fam_341	993	(+)	Unknown	-	Prophage	-	-	-	-	-	-	-	-	-	ESCO.0216.00066.i0008_01875	Accessory	hin	_DNA-invertase_hin
PanFamALL_072175	Fam_72175	994	(-)	Unknown	-	-	-	-	eivI	-	-	-	-	-	-	ESCO.0216.00073.i0011_02608	Accessory	Salmonella	_Salmonella_surface_presentation_of_antigen_gene_type_M_protein
PanFamALL_054050	Fam_54050	995	(+)	G	Plasmid	-	-	-	-	-	-	-	-	-	-	ESCO.0216.00064.i0009_04672	Accessory	bglB	_6-phospho-beta-glucosidase_BglB
PanFamALL_009232	Fam_9232	996	(-)	K	-	Prophage	-	-	-	-	-	-	-	-	-	ESCO.0216.00064.i0006_03421	Accessory	NA	_DNA-binding_transcriptional_regulator_DicC
PanFamALL_075613	Fam_75613	997	(-)	Unknown	-	-	-	-	pkgA	-	-	-	-	-	-	ESCO.0216.00073.i0011_02602	Accessory	NA	_hypothetical_protein
PanFamALL_069383	Fam_69383	998	(+)	Unknown	-	-	-	-	-	-	-	-	-	Epimerase	Wzy_stricte	ESCO.0216.00065.i0009_02658	Accessory	NA	_NmrA-like_family_protein
PanFamALL_046913	Fam_46913	999	(-)	Unknown	-	-	-	-	-	-	-	-	-	-	-	ESCO.0216.00064.i0001_01210	Accessory	NA	_hypothetical_protein
PanFamALL_000368	Fam_368	1000	(+)	Unknown	-	-	-	-	-	-	-	-	-	-	-	ESCO.0216.00066.b0012_02810	Accessory	NA	_KAP_family_P-loop_domain_protein
PanFamALL_040346	Fam_40346	1001	(+)	G	-	-	-	-	-	-	-	-	-	-	-	ESCO.0216.00065.i0013_03595	Accessory	gntK	_Thermoresistant_gluconokinase
PanFamALL_069911	Fam_69911	1002	(+)	E	-	-	-	-	-	-	-	-	-	-	-	ESCO.0216.00065.i0013_03594	Accessory	idnD	_L-idonate_5-dehydrogenase_(NAD(P)(+))
PanFamALL_002004	Fam_2004	1003	(-)	Unknown	-	-	-	aslA	aslA	-	-	-	-	-	-	ESCO.0216.00071.i0009_02067	Accessory	NA	_hypothetical_protein
PanFamALL_040479	Fam_40479	1004	(+)	Unknown	-	-	-	papG	papG	-	-	-	-	-	-	ESCO.0216.00066.i0008_02255	Accessory	papG	_Fimbrial_adhesin_PapG_precursor
PanFamALL_047651	Fam_47651	1005	(+)	L	-	Prophage	-	-	-	-	-	-	-	-	-	ESCO.0216.00066.b0039_04925	Accessory	NA	_Phage_DNA_packaging_protein_Nu1
PanFamALL_029448	Fam_29448	1006	(+)	K	-	-	-	-	-	-	-	-	-	-	-	ESCO.0216.00064.i0006_03143	Accessory	hcaR	_Hca_operon_transcriptional_activator
PanFamALL_034980	Fam_34980	1007	(-)	G	-	-	-	-	-	-	-	-	-	-	-	ESCO.0216.00073.i0001_00832	Accessory	NA	_major_facilitator_superfamily_transporter
PanFamALL_070839	Fam_70839	1008	(+)	K	-	-	MGE	-	-	-	-	-	-	-	-	ESCO.0216.00065.i0029_04486	Accessory	NA	_ParB-like_nuclease_domain_protein
PanFamALL_004400	Fam_4400	1009	(-)	Unknown	-	-	-	-	-	-	-	-	-	-	-	ESCO.0216.00064.i0008_04167	Accessory	NA	_hypothetical_protein
PanFamALL_071818	Fam_71818	1010	(+)	Unknown	Plasmid	-	-	-	-	-	-	-	-	-	-	ESCO.0216.00065.i0013_03592	Accessory	idnT	_Gnt-II_system_L-idonate_transporter
PanFamALL_070375	Fam_70375	1011	(+)	Unknown	-	-	-	-	-	-	-	-	-	-	-	ESCO.0216.00064.i0004_02024	Accessory	NA	_hypothetical_protein
PanFamALL_069874	Fam_69874	1012	(+)	G	-	-	-	-	-	-	-	-	-	-	-	ESCO.0216.00064.i0009_04673	Accessory	bglF	_PTS_system_beta-glucoside-specific_EIIBCA_component
PanFamALL_008518	Fam_8518	1013	(+)	L	-	-	-	-	-	-	ISEcl10	-	-	-	-	ESCO.0216.00066.i0034_04891	Accessory	NA	_Transposase
PanFamALL_037266	Fam_37266	1014	(+)	G	-	-	-	-	-	-	-	-	-	-	-	ESCO.0216.00064.i0009_04671	Accessory	bglH	_Cryptic_outer_membrane_porin_BglH_precursor
PanFamALL_063259	Fam_63259	1015	(-)	K	-	-	-	-	-	-	-	-	-	-	-	ESCO.0216.00073.i0001_00833	Accessory	cysB	_HTH-type_transcriptional_regulator_CysB
PanFamALL_000319	Fam_319	1016	(+)	Unknown	-	Prophage	-	-	-	-	-	-	-	-	-	ESCO.0216.00066.i0001_00266	Accessory	NA	_Arc-like_DNA_binding_domain_protein
PanFamALL_064011	Fam_64011	1017	(+)	Unknown	-	-	-	-	papA	-	-	-	-	-	-	ESCO.0216.00066.i0008_02263	Accessory	papA	_Pap_fimbrial_major_pilin_protein_precursor
PanFamALL_067147	Fam_67147	1018	(+)	G	-	-	-	-	-	-	-	-	-	-	-	ESCO.0216.00064.i0009_04669	Accessory	nagB	_Glucosamine-6-phosphate_deaminase
PanFamALL_000908	Fam_908	1019	(-)	Unknown	-	Prophage	-	-	-	-	-	-	-	-	-	ESCO.0216.00064.i0004_02141	Accessory	NA	_hypothetical_protein
PanFamALL_065255	Fam_65255	1020	(+)	K	-	-	-	-	-	-	-	-	-	-	-	ESCO.0216.00064.i0009_04674	Accessory	bglG	_Cryptic_beta-glucoside_bgl_operon_antiterminator
PanFamALL_026189	Fam_26189	1021	(+)	Unknown	Plasmid	-	-	-	-	-	-	-	-	-	-	ESCO.0216.00065.i0013_03593	Accessory	gno	_Gluconate_5-dehydrogenase
PanFamALL_073621	Fam_73621	1022	(+)	Unknown	-	Prophage	-	-	-	-	-	-	-	-	-	ESCO.0216.00066.i0006_01136	Accessory	NA	_hypothetical_protein
PanFamALL_040290	Fam_40290	1023	(-)	K	-	-	-	-	-	-	-	-	-	-	-	ESCO.0216.00064.i0008_03925	Accessory	mqsA	_Antitoxin_MqsA
PanFamALL_047464	Fam_47464	1024	(+)	K	-	-	-	-	-	-	-	-	-	-	-	ESCO.0216.00072.i0008_01126	Accessory	yjiR	_putative_HTH-type_transcriptional_regulator_YjiR
PanFamALL_049056	Fam_49056	1025	(+)	M	-	-	-	-	-	-	-	-	-	-	-	ESCO.0216.00065.i0008_02177	Accessory	rfaL	_O-antigen_ligase
PanFamALL_059790	Fam_59790	1026	(+)	Unknown	-	-	-	-	-	-	-	-	-	-	-	ESCO.0216.00065.i0011_02859	Accessory	NA	_hypothetical_protein
PanFamALL_058980	Fam_58980	1027	(-)	U	-	-	-	-	-	-	-	-	-	-	-	ESCO.0216.00064.i0001_00570	Accessory	focC	_Chaperone_protein_FocC_precursor
PanFamALL_001526	Fam_1526	1028	(+)	Unknown	-	-	-	-	-	-	-	-	-	-	-	ESCO.0216.00072.i0011_02413	Accessory	NA	_hypothetical_protein
PanFamALL_000367	Fam_367	1029	(+)	Unknown	-	-	-	-	-	-	-	-	-	-	-	ESCO.0216.00066.i0012_02809	Accessory	NA	_hypothetical_protein
PanFamALL_044941	Fam_44941	1030	(+)	Unknown	-	-	-	-	-	-	-	-	-	-	-	ESCO.0216.00064.i0008_03931	Accessory	ygiZ	_Inner_membrane_protein_YgiZ
PanFamALL_020462	Fam_20462	1031	(-)	Unknown	-	-	-	-	-	-	-	-	-	-	-	ESCO.0216.00064.i0002_01574	Accessory	NA	_hypothetical_protein
PanFamALL_059297	Fam_59297	1032	(-)	Unknown	-	-	-	-	-	-	-	-	-	-	-	ESCO.0216.00064.i0001_00571	Accessory	NA	_Fimbrial_protein
PanFamALL_070040	Fam_70040	1033	(+)	Unknown	-	Prophage	-	-	-	-	-	-	-	-	-	ESCO.0216.00065.i0009_02498	Accessory	icsA	_Outer_membrane_protein_IcsA_autotransporter_precursor
PanFamALL_068704	Fam_68704	1034	(-)	Unknown	-	Prophage	-	-	-	-	-	-	-	-	-	ESCO.0216.00064.i0004_01847	Accessory	NA	_hypothetical_protein
PanFamALL_043501	Fam_43501	1035	(-)	Unknown	-	-	-	-	-	-	-	-	-	-	-	ESCO.0216.00064.i0009_04764	Accessory	yigG	_Inner_membrane_protein_YigG
PanFamALL_048734	Fam_48734	1036	(-)	Unknown	-	-	-	-	-	-	-	-	-	-	-	ESCO.0216.00064.i0009_04539	Accessory	NA	_hypothetical_protein
PanFamALL_003966	Fam_3966	1037	(-)	Unknown	-	-	-	-	ipaH	-	-	-	-	-	-	ESCO.0216.00073.i0004_01563	Accessory	ipaH3	_E3_ubiquitin-protein_ligase_ipaH3
PanFamALL_051999	Fam_51999	1038	(-)	Unknown	-	-	-	-	-	-	-	-	-	-	-	ESCO.0216.00073.i0032_04394	Accessory	sipD	_Cell_invasion_protein_SipD
PanFamALL_057139	Fam_57139	1039	(-)	Unknown	Plasmid	-	-	-	-	-	-	-	-	-	-	ESCO.0216.00064.i0004_02331	Accessory	NA	_hypothetical_protein
PanFamALL_004863	Fam_4863	1040	(+)	Unknown	-	-	-	-	-	-	-	-	-	-	-	ESCO.0216.00066.i0012_02808	Accessory	queC	_7-cyano-7-deazaguanine_synthase
PanFamALL_058607	Fam_58607	1041	(+)	Unknown	-	-	-	-	-	-	-	-	-	-	-	ESCO.0216.00064.i0001_00349	Accessory	paaF	_2,3-dehydroadipyl-CoA_hydratase
PanFamALL_048312	Fam_48312	1042	(-)	Unknown	-	Prophage	-	-	-	-	-	-	-	-	-	ESCO.0216.00079.i0001_00193	Accessory	NA	_hypothetical_protein
PanFamALL_008211	Fam_8211	1043	(+)	Unknown	-	-	-	-	-	-	-	-	-	-	-	ESCO.0216.00066.i0036_04914	Accessory	NA	_hypothetical_protein
PanFamALL_031953	Fam_31953	1044	(-)	Unknown	-	-	-	-	-	-	-	-	-	-	-	ESCO.0216.00064.i0008_03926	Accessory	mqsR	_mRNA_interferase_MqsR
PanFamALL_060878	Fam_60878	1045	(-)	P	-	-	MGE	-	-	-	-	-	-	-	-	ESCO.0216.00079.i0001_00222	Accessory	trkG	_Trk_system_potassium_uptake_protein_TrkG
PanFamALL_011667	Fam_11667	1046	(+)	Unknown	-	-	-	-	-	-	-	-	-	-	-	ESCO.0216.00074.i0018_03767	Accessory	NA	_hypothetical_protein
PanFamALL_054678	Fam_54678	1047	(+)	L	-	-	-	-	-	-	IS200C	-	-	-	-	ESCO.0216.00064.i0005_02736	Accessory	NA	_Transposase_IS200_like_protein
PanFamALL_030961	Fam_30961	1048	(-)	M	-	-	-	-	-	-	-	-	-	-	-	ESCO.0216.00064.i0001_00569	Accessory	htrE	_Outer_membrane_usher_protein_HtrE_precursor
PanFamALL_000366	Fam_366	1049	(+)	L	-	-	-	-	-	-	-	-	-	-	-	ESCO.0216.00066.i0012_02807	Accessory	ycfH	_putative_deoxyribonuclease_YcfH
PanFamALL_067875	Fam_67875	1050	(+)	P	-	-	-	-	-	-	-	-	-	-	-	ESCO.0216.00064.i0009_04670	Accessory	axe1-6A	_Carbohydrate_acetyl_esterase/feruloyl_esterase_precursor
PanFamALL_015596	Fam_15596	1051	(+)	I	-	-	-	-	-	-	-	-	-	-	-	ESCO.0216.00064.i0001_00348	Accessory	ydiF	_Acetate_CoA-transferase_YdiF
PanFamALL_069854	Fam_69854	1052	(-)	Unknown	-	-	MGE	-	-	-	-	-	-	-	-	ESCO.0216.00064.i0001_01052	Accessory	NA	_hypothetical_protein
PanFamALL_001401	Fam_1401	1053	(+)	Unknown	-	-	-	-	-	-	-	-	-	-	-	ESCO.0216.00080.b0041_04749	Accessory	NA	_hypothetical_protein
PanFamALL_074777	Fam_74777	1054	(-)	Unknown	-	-	-	-	-	-	-	-	-	-	-	ESCO.0216.00073.i0021_03797	Accessory	NA	_hypothetical_protein
PanFamALL_000380	Fam_380	1055	(+)	E	-	-	-	-	-	-	-	-	-	-	-	ESCO.0216.00066.i0013_02836	Accessory	csoS1A	_Major_carboxysome_shell_protein_1A
PanFamALL_022514	Fam_22514	1056	(+)	T	-	-	-	-	-	-	-	-	-	-	-	ESCO.0216.00066.i0013_02833	Accessory	ypdA	_Sensor_histidine_kinase_YpdA
PanFamALL_046348	Fam_46348	1057	(+)	V	-	-	-	-	-	-	-	-	-	-	-	ESCO.0216.00066.i0013_02839	Accessory	mexB	_Multidrug_resistance_protein_MexB
PanFamALL_000483	Fam_483	1058	(+)	Unknown	-	-	-	-	-	-	-	-	-	-	-	ESCO.0216.00068.i0005_00492	Accessory	NA	_hypothetical_protein
PanFamALL_017035	Fam_17035	1059	(+)	U	-	-	-	-	-	-	-	-	-	-	-	ESCO.0216.00065.i0021_04090	Accessory	NA	_putative_fimbrial-like_adhesin_protein
PanFamALL_069145	Fam_69145	1060	(-)	T	-	-	-	-	-	-	-	-	-	-	-	ESCO.0216.00064.i0004_02287	Accessory	NA	_hypothetical_protein
PanFamALL_015418	Fam_15418	1061	(+)	L	-	-	-	-	aaiW	-	ISEc45	-	-	-	-	ESCO.0216.00066.i0001_00647	Accessory	NA	_Transposase_IS116/IS110/IS902_family_protein
PanFamALL_057643	Fam_57643	1062	(+)	Unknown	-	-	-	-	-	-	-	-	-	-	-	ESCO.0216.00066.i0030_04786	Accessory	NA	_hypothetical_protein
PanFamALL_000108	Fam_108	1063	(+)	Unknown	-	-	-	-	-	-	-	-	-	-	-	ESCO.0216.00064.i0004_02516	Accessory	NA	_hypothetical_protein
PanFamALL_003107	Fam_3107	1064	(-)	Unknown	-	-	-	-	-	-	-	-	-	-	-	ESCO.0216.00064.i0009_04438	Accessory	NA	_hypothetical_protein
PanFamALL_066079	Fam_66079	1065	(-)	Unknown	-	-	-	-	-	-	-	-	-	-	-	ESCO.0216.00064.i0001_00861	Accessory	NA	_hypothetical_protein
PanFamALL_029719	Fam_29719	1066	(+)	I	-	-	-	-	-	-	-	-	-	-	-	ESCO.0216.00064.i0006_02973	Accessory	atoA	_Acetate_CoA-transferase_subunit_beta
PanFamALL_000381	Fam_381	1067	(+)	Unknown	-	-	-	-	-	-	-	-	-	-	-	ESCO.0216.00066.i0013_02837	Accessory	soxS	_Regulatory_protein_SoxS
PanFamALL_022804	Fam_22804	1068	(+)	Unknown	-	-	-	papJ	papJ	-	-	-	-	-	-	ESCO.0216.00066.i0008_02259	Accessory	NA	_hypothetical_protein
PanFamALL_038586	Fam_38586	1069	(+)	T	-	-	-	-	-	-	-	-	-	-	-	ESCO.0216.00066.i0013_02834	Accessory	btr	_HTH-type_transcriptional_activator_Btr
PanFamALL_000375	Fam_375	1070	(+)	Unknown	-	-	-	-	-	-	-	-	-	-	-	ESCO.0216.00066.i0013_02822	Accessory	pduA	_Propanediol_utilization_protein_PduA
PanFamALL_000376	Fam_376	1071	(+)	E	-	-	-	-	-	-	-	-	-	-	-	ESCO.0216.00066.i0013_02823	Accessory	pduB	_Propanediol_utilization_protein_PduB
PanFamALL_017307	Fam_17307	1072	(+)	C	-	-	-	-	-	-	-	-	-	-	-	ESCO.0216.00066.i0013_02827	Accessory	csdB	_4-hydroxyphenylacetate_decarboxylase_large_subunit
PanFamALL_074723	Fam_74723	1073	(+)	Unknown	-	-	-	-	-	-	-	-	-	-	-	ESCO.0216.00066.i0013_02826	Accessory	yfkM	_General_stress_protein_18
PanFamALL_075832	Fam_75832	1074	(-)	Unknown	-	Prophage	-	-	-	-	-	-	-	-	-	ESCO.0216.00064.i0004_01848	Accessory	NA	_hypothetical_protein
PanFamALL_066095	Fam_66095	1075	(+)	Unknown	-	-	-	-	-	-	-	-	-	-	-	ESCO.0216.00064.i0009_04667	Accessory	cbrB	_Inner_membrane_protein_CbrB
PanFamALL_062033	Fam_62033	1076	(-)	K	-	-	-	-	-	-	-	-	-	-	-	ESCO.0216.00073.i0032_04395	Accessory	hilA	_Transcriptional_regulator_HilA
PanFamALL_001008	Fam_1008	1077	(+)	Unknown	-	Prophage	-	-	-	-	-	-	-	-	-	ESCO.0216.00066.i0008_01903	Accessory	NA	_hypothetical_protein
PanFamALL_052631	Fam_52631	1078	(+)	E	-	-	-	-	-	-	-	-	-	-	-	ESCO.0216.00066.b0012_02796	Accessory	aaxC	_Arginine/agmatine_antiporter
PanFamALL_030598	Fam_30598	1079	(+)	K	-	Prophage	-	-	-	-	-	-	-	-	-	ESCO.0216.00066.i0015_03664	Accessory	NA	_DNA-binding_transcriptional_regulator_DicC
PanFamALL_072835	Fam_72835	1080	(-)	Unknown	-	-	-	-	-	-	-	-	-	-	-	ESCO.0216.00071.i0016_03162	Accessory	NA	_hypothetical_protein
PanFamALL_017249	Fam_17249	1081	(+)	K	-	-	-	-	-	-	-	-	-	-	-	ESCO.0216.00064.i0001_00352	Accessory	nicS	_HTH-type_transcriptional_repressor_NicS
PanFamALL_012122	Fam_12122	1082	(-)	U	-	-	-	-	eivG	T3SS_sctC	-	-	-	-	-	ESCO.0216.00073.i0011_02604	Accessory	mxiD	_Outer_membrane_protein_MxiD_precursor
PanFamALL_046774	Fam_46774	1083	(+)	I	-	-	-	-	-	-	-	-	-	-	-	ESCO.0216.00068.i0006_01016	Accessory	NA	_Fatty_acid_desaturase
PanFamALL_046775	Fam_46775	1084	(+)	I	-	-	-	-	-	-	-	-	-	-	-	ESCO.0216.00068.i0006_01015	Accessory	NA	_Fatty_acid_hydroxylase_superfamily_protein
PanFamALL_046776	Fam_46776	1085	(+)	H	-	-	-	-	-	-	-	-	-	-	-	ESCO.0216.00068.i0006_01013	Accessory	NA	_hypothetical_protein
PanFamALL_046777	Fam_46777	1086	(+)	Unknown	-	-	-	-	-	-	-	-	-	-	-	ESCO.0216.00068.i0006_01012	Accessory	NA	_4-pyridoxolactonase
PanFamALL_046778	Fam_46778	1087	(+)	I	-	-	-	-	-	-	-	-	-	-	-	ESCO.0216.00068.i0006_01010	Accessory	fabH	_3-oxoacyl-[acyl-carrier-protein]_synthase_3
PanFamALL_000377	Fam_377	1088	(+)	E	-	-	-	-	-	-	-	-	-	-	-	ESCO.0216.00066.i0013_02825	Accessory	NA	_BMC_domain_protein
PanFamALL_004794	Fam_4794	1089	(+)	C	-	-	-	-	-	-	-	-	-	-	-	ESCO.0216.00066.i0013_02824	Accessory	adhE	_Aldehyde-alcohol_dehydrogenase
PanFamALL_033424	Fam_33424	1090	(+)	O	-	-	-	-	-	-	-	-	-	-	-	ESCO.0216.00066.i0013_02828	Accessory	hpdA	_4-hydroxyphenylacetate_decarboxylase_activating_enzyme
PanFamALL_062534	Fam_62534	1091	(+)	Unknown	-	-	-	-	-	-	-	-	-	-	-	ESCO.0216.00064.i0001_00351	Accessory	fabG	_3-oxoacyl-[acyl-carrier-protein]_reductase_FabG
PanFamALL_072451	Fam_72451	1092	(-)	E	-	-	-	-	-	-	-	-	-	-	-	ESCO.0216.00073.i0016_03226	Accessory	mutE	_Methylaspartate_mutase_E_chain
PanFamALL_029831	Fam_29831	1093	(+)	Unknown	-	Prophage	-	-	-	-	-	-	-	-	-	ESCO.0216.00066.i0015_03663	Accessory	NA	_DNA_polymerase_V_subunit_UmuD
PanFamALL_046341	Fam_46341	1094	(+)	E	-	-	-	-	-	-	-	-	-	-	-	ESCO.0216.00066.i0012_02797	Accessory	adiA	_Biodegradative_arginine_decarboxylase
PanFamALL_015185	Fam_15185	1095	(+)	G	-	-	-	-	-	-	-	-	-	-	-	ESCO.0216.00064.i0006_02996	Accessory	rhmA	_2-keto-3-deoxy-L-rhamnonate_aldolase
PanFamALL_071257	Fam_71257	1096	(+)	Unknown	Plasmid	-	-	-	-	-	-	-	-	-	-	ESCO.0216.00066.i0001_00622	Accessory	NA	_hypothetical_protein
PanFamALL_007381	Fam_7381	1097	(-)	L	-	-	-	-	-	-	ISEc26	-	-	-	-	ESCO.0216.00064.i0005_02755	Accessory	NA	_Transposase_DDE_domain_protein
PanFamALL_062364	Fam_62364	1098	(-)	Unknown	-	Prophage	-	-	-	-	-	-	-	-	-	ESCO.0216.00073.i0032_04390	Accessory	sicA	_Chaperone_protein_SicA
PanFamALL_034056	Fam_34056	1099	(-)	L	-	Prophage	-	-	-	-	-	tyrosine	-	-	-	ESCO.0216.00079.i0001_00192	Accessory	Int-Tn	_Transposase_from_transposon_Tn916
PanFamALL_068560	Fam_68560	1100	(-)	Unknown	-	-	MGE	-	-	-	-	-	-	-	-	ESCO.0216.00064.i0001_01104	Accessory	NA	_hypothetical_protein
PanFamALL_075830	Fam_75830	1101	(-)	Unknown	-	-	-	-	-	-	-	-	-	-	-	ESCO.0216.00064.i0001_01213	Accessory	NA	_hypothetical_protein
PanFamALL_041272	Fam_41272	1102	(+)	I	-	-	-	-	-	-	-	-	-	-	-	ESCO.0216.00068.i0006_01014	Accessory	NA	_PAP2_superfamily_protein
PanFamALL_043389	Fam_43389	1103	(+)	Unknown	-	-	-	-	-	-	-	-	-	Epimerase	Wzy_stricte	ESCO.0216.00068.i0006_01011	Accessory	NA	_3_beta-hydroxysteroid_dehydrogenase/Delta_5--4-isomerase
PanFamALL_001022	Fam_1022	1104	(+)	H	-	-	-	-	-	-	-	-	-	-	-	ESCO.0216.00066.i0013_02835	Accessory	metK	_S-adenosylmethionine_synthase
PanFamALL_050738	Fam_50738	1105	(+)	L	-	-	-	-	-	-	ISEhe3	-	-	-	-	ESCO.0216.00066.i0012_02803	Accessory	NA	_IS2_transposase_TnpB
PanFamALL_000709	Fam_709	1106	(-)	Unknown	-	-	-	-	-	-	-	-	-	-	-	ESCO.0216.00071.i0010_02550	Accessory	NA	_hypothetical_protein
PanFamALL_071572	Fam_71572	1107	(-)	Unknown	-	-	-	-	eivC	T3SS_sctN	-	-	-	-	-	ESCO.0216.00073.i0011_02607	Accessory	spaL	_putative_ATP_synthase_SpaL
PanFamALL_034966	Fam_34966	1108	(+)	E	-	-	-	-	-	-	-	-	-	-	-	ESCO.0216.00066.i0012_02798	Accessory	aaxC	_Arginine/agmatine_antiporter
PanFamALL_016885	Fam_16885	1109	(+)	I	-	-	-	-	-	-	-	-	-	-	-	ESCO.0216.00064.i0006_02974	Accessory	atoE	_Short-chain_fatty_acids_transporter
PanFamALL_029718	Fam_29718	1110	(+)	I	-	-	-	-	-	-	-	-	-	-	-	ESCO.0216.00064.i0006_02975	Accessory	thlA	_Acetyl-CoA_acetyltransferase
PanFamALL_031760	Fam_31760	1111	(-)	E	-	-	-	-	-	-	-	-	-	-	-	ESCO.0216.00073.i0016_03224	Accessory	mamA	_Methylaspartate_mutase_S_chain
PanFamALL_046678	Fam_46678	1112	(-)	Unknown	-	-	-	-	-	-	-	-	-	-	-	ESCO.0216.00073.i0016_03225	Accessory	NA	_hypothetical_protein
PanFamALL_071426	Fam_71426	1113	(-)	Unknown	-	-	-	-	-	-	-	-	-	-	-	ESCO.0216.00071.i0013_02773	Accessory	higB-2	_Toxin_HigB-2
PanFamALL_075644	Fam_75644	1114	(-)	K	-	-	-	-	-	-	-	-	-	-	-	ESCO.0216.00071.i0021_03601	Accessory	rhaR	_HTH-type_transcriptional_activator_RhaR
PanFamALL_066992	Fam_66992	1115	(-)	Unknown	-	-	-	-	-	-	-	-	-	-	-	ESCO.0216.00071.i0010_02216	Accessory	NA	_hypothetical_protein
PanFamALL_015346	Fam_15346	1116	(-)	E	-	-	-	-	-	-	-	-	-	-	-	ESCO.0216.00073.i0016_03227	Accessory	NA	_Methylaspartate_ammonia-lyase
PanFamALL_003043	Fam_3043	1117	(+)	Unknown	Plasmid	-	-	-	-	-	-	-	-	-	-	ESCO.0216.00066.i0012_02805	Accessory	NA	_hypothetical_protein
PanFamALL_072970	Fam_72970	1118	(+)	Unknown	Plasmid	-	-	-	-	-	-	-	-	-	-	ESCO.0216.00066.i0012_02806	Accessory	NA	_hypothetical_protein
PanFamALL_053768	Fam_53768	1119	(-)	Unknown	-	Prophage	-	-	-	-	-	-	-	-	-	ESCO.0216.00101.i0005_01046	Accessory	NA	_hypothetical_protein
PanFamALL_072850	Fam_72850	1120	(+)	G	-	-	-	-	-	-	-	-	-	-	-	ESCO.0216.00064.i0006_02997	Accessory	rhmT	_Inner_membrane_transport_protein_RhmT
PanFamALL_000370	Fam_370	1121	(+)	C	-	-	-	-	-	-	-	-	-	-	-	ESCO.0216.00066.i0013_02815	Accessory	mdh	_NAD-dependent_methanol_dehydrogenase
PanFamALL_003788	Fam_3788	1122	(+)	Unknown	-	Prophage	-	-	-	-	-	-	-	-	-	ESCO.0216.00066.i0008_01876	Accessory	NA	_hypothetical_protein
PanFamALL_049743	Fam_49743	1123	(-)	Unknown	-	Prophage	-	-	-	-	-	-	-	-	-	ESCO.0216.00071.i0019_03452	Accessory	NA	_putative_nucleotidyltransferase
PanFamALL_062852	Fam_62852	1124	(+)	K	-	-	MGE	-	-	-	-	-	-	-	-	ESCO.0216.00066.i0006_01133	Accessory	NA	_putative_HTH-type_transcriptional_regulator
PanFamALL_066521	Fam_66521	1125	(+)	Unknown	-	-	-	-	-	-	-	-	-	-	-	ESCO.0216.00066.i0013_02829	Accessory	NA	_hypothetical_protein
PanFamALL_027115	Fam_27115	1126	(-)	Unknown	-	-	-	-	ehaA	T5aSS_PF03797	-	-	-	-	-	ESCO.0216.00091.i0011_02063	Accessory	icsA	_Outer_membrane_protein_IcsA_autotransporter_precursor
PanFamALL_050024	Fam_50024	1127	(-)	Unknown	-	-	-	-	-	-	-	-	-	-	-	ESCO.0216.00071.i0019_03451	Accessory	pezT	_Toxin_PezT
PanFamALL_058270	Fam_58270	1128	(-)	Unknown	-	-	-	-	-	-	-	-	-	-	-	ESCO.0216.00071.i0002_00953	Accessory	rhmA	_2-keto-3-deoxy-L-rhamnonate_aldolase
PanFamALL_058854	Fam_58854	1129	(-)	Unknown	-	Prophage	-	-	orgB	-	-	-	-	-	-	ESCO.0216.00071.i0010_02355	Accessory	NA	_hypothetical_protein
PanFamALL_059155	Fam_59155	1130	(-)	Unknown	-	Prophage	-	-	eprI	-	-	-	-	-	-	ESCO.0216.00071.i0010_02359	Accessory	NA	_hypothetical_protein
PanFamALL_005808	Fam_5808	1131	(-)	Unknown	-	-	-	-	-	-	-	-	-	-	-	ESCO.0216.00064.i0006_03160	Accessory	NA	_WGR_domain_protein
PanFamALL_036205	Fam_36205	1132	(-)	K	-	-	-	-	eivF	-	-	-	-	-	-	ESCO.0216.00073.i0011_02603	Accessory	invF	_Invasion_protein_InvF
PanFamALL_019931	Fam_19931	1133	(-)	Unknown	-	-	-	-	-	-	-	-	-	-	-	ESCO.0216.00073.i0016_03223	Accessory	NA	_hypothetical_protein
PanFamALL_056609	Fam_56609	1134	(+)	P	-	-	MGE	-	sitA	-	-	-	-	-	-	ESCO.0216.00065.i0009_02486	Accessory	NA	_putative_periplasmic_iron-binding_protein_precursor
PanFamALL_002812	Fam_2812	1135	(-)	G	-	-	-	-	-	-	-	-	-	-	-	ESCO.0216.00071.i0021_03600	Accessory	yicJ	_Inner_membrane_symporter_YicJ
PanFamALL_000873	Fam_873	1136	(-)	Unknown	-	-	-	-	-	-	-	-	-	-	-	ESCO.0216.00073.i0016_03229	Accessory	NA	_hypothetical_protein
PanFamALL_023796	Fam_23796	1137	(+)	Unknown	-	-	-	-	-	-	-	-	-	-	-	ESCO.0216.00066.i0009_02324	Accessory	NA	_hypothetical_protein
PanFamALL_000324	Fam_324	1138	(+)	K	-	-	MGE	-	-	-	-	-	-	-	-	ESCO.0216.00066.i0006_01132	Accessory	NA	_Helix-turn-helix
PanFamALL_017547	Fam_17547	1139	(+)	K	-	-	-	-	-	-	-	-	-	-	-	ESCO.0216.00064.i0006_02971	Accessory	zraR	_Transcriptional_regulatory_protein_ZraR
PanFamALL_037899	Fam_37899	1140	(-)	Unknown	-	Prophage	-	-	-	-	-	-	-	-	-	ESCO.0216.00073.i0032_04392	Accessory	ipaB	_Invasin_IpaB
PanFamALL_000371	Fam_371	1141	(+)	Q	-	-	-	-	-	-	-	-	-	-	-	ESCO.0216.00066.i0013_02816	Accessory	pduL	_Phosphate_propanoyltransferase
PanFamALL_000372	Fam_372	1142	(+)	E	-	-	-	-	-	-	-	-	-	-	-	ESCO.0216.00066.i0013_02817	Accessory	dnaK	_Chaperone_protein_DnaK
PanFamALL_000373	Fam_373	1143	(+)	Unknown	-	-	-	-	-	-	-	-	-	-	-	ESCO.0216.00066.i0013_02818	Accessory	NA	_hypothetical_protein
PanFamALL_000374	Fam_374	1144	(+)	E	-	-	-	-	-	-	-	-	-	-	-	ESCO.0216.00066.i0013_02819	Accessory	eutN	_Ethanolamine_utilization_protein_EutN
PanFamALL_014272	Fam_14272	1145	(+)	C	-	-	-	-	-	-	-	-	-	-	-	ESCO.0216.00066.i0013_02821	Accessory	tdcD	_Propionate_kinase
PanFamALL_033425	Fam_33425	1146	(+)	Unknown	-	-	-	-	-	-	-	-	-	-	-	ESCO.0216.00066.i0013_02820	Accessory	NA	_hypothetical_protein
PanFamALL_043032	Fam_43032	1147	(-)	Unknown	-	-	-	-	-	-	-	-	-	-	-	ESCO.0216.00064.i0005_02791	Accessory	NA	_hypothetical_protein
PanFamALL_034858	Fam_34858	1148	(+)	Unknown	-	-	-	-	-	-	-	-	-	-	-	ESCO.0216.00066.i0009_02314	Accessory	NA	_hypothetical_protein
PanFamALL_033239	Fam_33239	1149	(-)	I	-	-	-	-	-	-	-	-	-	-	-	ESCO.0216.00064.i0004_02288	Accessory	ytpA	_Phospholipase_YtpA
PanFamALL_066283	Fam_66283	1150	(+)	Unknown	-	-	-	-	-	-	-	-	-	-	-	ESCO.0216.00066.i0001_00623	Accessory	NA	_hypothetical_protein
PanFamALL_002250	Fam_2250	1151	(-)	L	-	Prophage	-	-	-	-	-	-	-	-	-	ESCO.0216.00101.i0005_01045	Accessory	relB	_Antitoxin_RelB
PanFamALL_044046	Fam_44046	1152	(-)	M	-	-	-	-	ompD	-	-	-	-	-	-	ESCO.0216.00073.i0001_00012	Accessory	ompD	_Outer_membrane_porin_protein_OmpD_precursor
PanFamALL_055834	Fam_55834	1153	(-)	C	-	-	-	-	-	-	-	-	-	-	-	ESCO.0216.00073.i0016_03230	Accessory	dctA	_C4-dicarboxylate_transport_protein
PanFamALL_073180	Fam_73180	1154	(-)	Unknown	-	-	-	-	-	-	-	-	-	-	-	ESCO.0216.00073.i0016_03228	Accessory	NA	_hypothetical_protein
PanFamALL_022775	Fam_22775	1155	(+)	Unknown	-	-	-	-	-	-	-	-	-	-	-	ESCO.0216.00066.i0009_02318	Accessory	NA	_hypothetical_protein
PanFamALL_063870	Fam_63870	1156	(-)	Unknown	-	-	-	-	eivJ	-	-	-	-	-	-	ESCO.0216.00073.i0011_02609	Accessory	NA	_Surface_presentation_of_antigens_protein
PanFamALL_040047	Fam_40047	1157	(-)	L	-	-	-	-	-	-	IS621	-	-	-	-	ESCO.0216.00091.b0053_04375	Accessory	NA	_Transposase_IS116/IS110/IS902_family_protein
PanFamALL_059060	Fam_59060	1158	(-)	Unknown	-	Prophage	-	-	-	-	-	-	-	-	-	ESCO.0216.00064.i0004_01995	Accessory	NA	_hypothetical_protein
PanFamALL_072081	Fam_72081	1159	(-)	G	-	-	-	-	-	-	-	-	-	-	-	ESCO.0216.00071.i0021_03599	Accessory	hypBA1	_Non-reducing_end_beta-L-arabinofuranosidase
PanFamALL_054759	Fam_54759	1160	(-)	Unknown	-	Prophage	-	-	-	-	-	-	-	-	-	ESCO.0216.00101.i0005_01044	Accessory	relE	_mRNA_interferase_RelE
PanFamALL_036207	Fam_36207	1161	(-)	K	-	-	-	-	-	-	-	-	-	-	-	ESCO.0216.00073.i0033_04487	Accessory	NA	_transcriptional_repressor_DicA
PanFamALL_046837	Fam_46837	1162	(-)	C	-	-	-	-	-	-	-	-	-	-	-	ESCO.0216.00073.i0016_03231	Accessory	fumA	_Fumarate_hydratase_class_I,_aerobic
PanFamALL_075473	Fam_75473	1163	(-)	Unknown	-	-	-	-	-	-	-	-	-	-	-	ESCO.0216.00073.i0016_03222	Accessory	NA	_hypothetical_protein
PanFamALL_025037	Fam_25037	1164	(+)	P	-	-	MGE	-	sitB	-	-	-	-	-	-	ESCO.0216.00065.i0009_02485	Accessory	NA	_putative_ABC_transporter_ATP-binding_protein
PanFamALL_000349	Fam_349	1165	(+)	Unknown	-	-	-	-	-	-	-	-	-	-	-	ESCO.0216.00066.i0009_02319	Accessory	NA	_hypothetical_protein
PanFamALL_035822	Fam_35822	1166	(-)	Unknown	-	-	-	-	-	-	-	-	-	-	-	ESCO.0216.00064.i0008_03622	Accessory	NA	_hypothetical_protein
PanFamALL_000685	Fam_685	1167	(-)	Unknown	-	-	-	-	-	-	-	-	-	-	-	ESCO.0216.00071.i0002_00448	Accessory	NA	_hypothetical_protein
PanFamALL_038964	Fam_38964	1168	(-)	Unknown	-	-	-	-	-	-	ISCro3	-	-	-	-	ESCO.0216.00064.i0004_01993	Accessory	NA	_Transposase_DDE_domain_protein
PanFamALL_024961	Fam_24961	1169	(+)	P	-	-	MGE	-	sitD	-	-	-	-	-	-	ESCO.0216.00065.i0009_02483	Accessory	mntB	_Manganese_transport_system_membrane_protein_MntB
PanFamALL_069027	Fam_69027	1170	(+)	I	-	-	-	-	-	-	-	-	-	-	-	ESCO.0216.00064.i0006_02972	Accessory	atoD	_Acetate_CoA-transferase_subunit_alpha
PanFamALL_029442	Fam_29442	1171	(+)	G	-	-	-	-	-	-	-	-	-	-	-	ESCO.0216.00065.i0001_00497	Accessory	gatC	_Galactitol_permease_IIC_component
PanFamALL_052397	Fam_52397	1172	(-)	K	-	-	-	-	-	-	-	-	-	-	-	ESCO.0216.00073.i0016_03233	Accessory	gcvA	_Glycine_cleavage_system_transcriptional_activator
PanFamALL_016802	Fam_16802	1173	(-)	Unknown	-	Prophage	-	-	-	-	-	-	-	-	-	ESCO.0216.00071.i0027_04163	Accessory	NA	_hypothetical_protein
PanFamALL_016498	Fam_16498	1174	(-)	Unknown	-	-	-	entD	-	-	-	-	-	-	-	ESCO.0216.00071.i0015_03057	Accessory	NA	_hypothetical_protein
PanFamALL_052368	Fam_52368	1175	(+)	G	-	-	-	-	-	-	-	-	-	-	-	ESCO.0216.00064.i0004_02496	Accessory	ydjE	_Inner_membrane_metabolite_transport_protein_YdjE
PanFamALL_000234	Fam_234	1176	(+)	Unknown	-	Prophage	-	-	-	-	-	-	-	-	-	ESCO.0216.00065.i0001_00703	Accessory	NA	_hypothetical_protein
PanFamALL_023590	Fam_23590	1177	(+)	Unknown	-	Prophage	-	-	-	-	-	-	-	-	-	ESCO.0216.00066.i0006_01137	Accessory	NA	_hypothetical_protein
PanFamALL_027795	Fam_27795	1178	(-)	J	-	-	-	-	-	-	-	-	-	-	-	ESCO.0216.00091.i0006_01401	Accessory	pac	_Penicillin_G_acylase_precursor
PanFamALL_001011	Fam_1011	1179	(+)	Unknown	-	-	-	-	-	-	-	-	-	-	-	ESCO.0216.00066.i0002_00667	Accessory	prpR	_Propionate_catabolism_operon_regulatory_protein
PanFamALL_028287	Fam_28287	1180	(+)	L	-	-	-	-	-	-	-	-	-	-	-	ESCO.0216.00065.i0023_04286	Accessory	csy2	_CRISPR-associated_protein_Csy2
PanFamALL_041560	Fam_41560	1181	(-)	Unknown	-	-	-	-	-	-	-	-	-	-	-	ESCO.0216.00073.i0033_04486	Accessory	NA	_hypothetical_protein
PanFamALL_026303	Fam_26303	1182	(-)	Unknown	-	Prophage	-	-	-	-	-	-	-	-	-	ESCO.0216.00071.i0033_04420	Accessory	NA	_hypothetical_protein
PanFamALL_005191	Fam_5191	1183	(+)	Unknown	-	Prophage	-	-	-	-	-	-	-	-	-	ESCO.0216.00066.i0001_00253	Accessory	P22	_P22_coat_protein_-_gene_protein_5
PanFamALL_052502	Fam_52502	1184	(+)	Unknown	-	-	-	-	-	-	-	-	-	-	-	ESCO.0216.00070.i0015_02897	Accessory	NA	_hypothetical_protein
PanFamALL_017857	Fam_17857	1185	(+)	Unknown	-	-	-	-	-	-	-	-	-	-	-	ESCO.0216.00066.i0009_02320	Accessory	NA	_hypothetical_protein
PanFamALL_071508	Fam_71508	1186	(+)	P	-	-	MGE	-	sitC	-	-	-	-	-	-	ESCO.0216.00065.i0009_02484	Accessory	mntB	_Manganese_transport_system_membrane_protein_MntB
PanFamALL_064532	Fam_64532	1187	(-)	O	-	Prophage	-	-	-	-	-	-	-	-	-	ESCO.0216.00071.i0019_03453	Accessory	NA	_FtsH_protease_regulator_HflK
PanFamALL_031790	Fam_31790	1188	(-)	U	-	-	-	-	-	T1SS_mfp	-	-	-	-	-	ESCO.0216.00073.i0016_03418	Accessory	prsE	_Type_I_secretion_system_membrane_fusion_protein_PrsE
PanFamALL_069394	Fam_69394	1189	(-)	Unknown	-	-	-	-	-	-	-	-	-	-	-	ESCO.0216.00116.b0031_03651	Accessory	NA	_hypothetical_protein
PanFamALL_075407	Fam_75407	1190	(-)	H	-	-	-	-	-	-	-	-	-	-	-	ESCO.0216.00073.i0016_03232	Accessory	btuR	_Cob(I)yrinic_acid_a,c-diamide_adenosyltransferase
PanFamALL_055966	Fam_55966	1191	(-)	Unknown	-	-	-	-	-	-	-	-	-	-	-	ESCO.0216.00064.i0001_00881	Accessory	NA	_hypothetical_protein
PanFamALL_064465	Fam_64465	1192	(+)	Unknown	-	Prophage	-	-	-	-	-	-	-	-	-	ESCO.0216.00066.i0008_01874	Accessory	NA	_hypothetical_protein
PanFamALL_062616	Fam_62616	1193	(+)	G	-	-	-	-	-	-	-	-	-	-	-	ESCO.0216.00064.i0004_02490	Accessory	ydjE	_Inner_membrane_metabolite_transport_protein_YdjE
PanFamALL_009118	Fam_9118	1194	(+)	Unknown	-	Prophage	-	-	-	-	-	-	-	-	-	ESCO.0216.00066.i0008_01925	Accessory	NA	_hypothetical_protein
PanFamALL_071714	Fam_71714	1195	(-)	Unknown	-	-	-	-	espR1	-	-	-	-	-	-	ESCO.0216.00073.i0001_00011	Accessory	NA	_putative_E3_ubiquitin-protein_ligase_ipaH7.8
PanFamALL_046170	Fam_46170	1196	(+)	Unknown	-	Prophage	-	-	-	-	-	-	-	-	-	ESCO.0216.00064.i0006_03103	Accessory	dsdX	_DsdX_permease
PanFamALL_047219	Fam_47219	1197	(-)	Unknown	-	-	-	-	-	-	-	-	-	-	-	ESCO.0216.00073.i0016_03420	Accessory	NA	_hypothetical_protein
PanFamALL_065136	Fam_65136	1198	(+)	E	-	-	-	-	-	-	-	-	-	-	-	ESCO.0216.00064.i0004_02497	Accessory	NA	_D-arabitol-phosphate_dehydrogenase
PanFamALL_060385	Fam_60385	1199	(+)	L	-	Prophage	-	-	-	-	-	-	-	-	-	ESCO.0216.00066.i0001_00255	Accessory	NA	_P22_tail_accessory_factor
PanFamALL_012862	Fam_12862	1200	(+)	Unknown	-	Prophage	-	-	-	-	-	-	-	-	-	ESCO.0216.00065.i0009_02501	Accessory	NA	_putative_autotransporter_precursor
PanFamALL_071478	Fam_71478	1201	(+)	Unknown	-	-	-	-	-	-	-	-	-	-	-	ESCO.0216.00066.i0001_00624	Accessory	crfC	_Clamp-binding_protein_CrfC
PanFamALL_048781	Fam_48781	1202	(-)	L	-	-	-	-	-	-	IS421	-	-	-	-	ESCO.0216.00064.i0001_01103	Accessory	NA	_Transposase_DDE_domain_protein
PanFamALL_023905	Fam_23905	1203	(-)	G	Plasmid	-	-	-	-	-	-	-	-	-	-	ESCO.0216.00071.i0010_02473	Accessory	yiaM	_2,3-diketo-L-gulonate_TRAP_transporter_small_permease_protein_YiaM
PanFamALL_071652	Fam_71652	1204	(-)	Unknown	-	-	-	-	-	-	-	-	-	-	-	ESCO.0216.00071.i0006_01456	Accessory	NA	_small_toxic_polypeptide
PanFamALL_001920	Fam_1920	1205	(+)	Unknown	-	-	-	-	-	-	-	-	-	-	-	ESCO.0216.00065.i0007_01816	Accessory	ybdO	_putative_HTH-type_transcriptional_regulator_YbdO
PanFamALL_041484	Fam_41484	1206	(-)	G	-	Prophage	-	-	-	-	-	-	-	-	-	ESCO.0216.00073.i0001_00942	Accessory	lacY	_Lactose_permease
PanFamALL_045876	Fam_45876	1207	(+)	T	-	-	-	-	-	-	-	-	-	-	-	ESCO.0216.00064.i0006_02970	Accessory	zraS	_Sensor_protein_ZraS
PanFamALL_073082	Fam_73082	1208	(-)	G	-	Prophage	-	-	-	-	-	-	-	-	-	ESCO.0216.00073.i0001_00943	Accessory	kdgK	_2-dehydro-3-deoxygluconokinase
PanFamALL_001430	Fam_1430	1209	(+)	G	-	-	-	-	-	-	-	-	-	-	-	ESCO.0216.00064.i0004_02493	Accessory	ydjH	_putative_sugar_kinase_YdjH
PanFamALL_043305	Fam_43305	1210	(-)	Unknown	-	-	-	-	-	-	-	-	-	-	-	ESCO.0216.00071.i0015_03054	Accessory	NA	_hypothetical_protein
PanFamALL_047722	Fam_47722	1211	(+)	E	-	-	-	-	-	-	-	-	-	-	-	ESCO.0216.00064.i0004_02495	Accessory	gutB	_Sorbitol_dehydrogenase
PanFamALL_062416	Fam_62416	1212	(-)	Unknown	-	Prophage	-	-	-	-	-	-	-	-	-	ESCO.0216.00073.i0001_00946	Accessory	dsdX	_DsdX_permease
PanFamALL_035899	Fam_35899	1213	(+)	Unknown	-	Prophage	-	-	-	-	-	-	-	-	-	ESCO.0216.00066.i0001_00254	Accessory	NA	_hypothetical_protein
PanFamALL_067648	Fam_67648	1214	(+)	Unknown	-	Prophage	-	-	-	-	-	-	-	-	-	ESCO.0216.00066.i0001_00252	Accessory	NA	_hypothetical_protein
PanFamALL_056770	Fam_56770	1215	(+)	Unknown	-	-	MGE	-	-	-	-	-	-	-	-	ESCO.0216.00065.i0029_04485	Accessory	NA	_hypothetical_protein
PanFamALL_075839	Fam_75839	1216	(+)	Unknown	-	-	MGE	-	-	-	-	-	-	-	-	ESCO.0216.00066.i0008_01877	Accessory	NA	_Caudovirales_tail_fibre_assembly_protein
PanFamALL_061639	Fam_61639	1217	(-)	G	-	Prophage	-	-	-	-	-	-	-	-	-	ESCO.0216.00073.i0001_00944	Accessory	sacA	_Sucrose-6-phosphate_hydrolase
PanFamALL_071236	Fam_71236	1218	(-)	K	-	Prophage	-	-	-	-	-	-	-	-	-	ESCO.0216.00073.i0001_00945	Accessory	degA	_HTH-type_transcriptional_regulator_DegA
PanFamALL_045028	Fam_45028	1219	(-)	Unknown	-	-	-	-	-	-	-	-	-	-	-	ESCO.0216.00073.i0013_02975	Accessory	NA	_hypothetical_protein
PanFamALL_075264	Fam_75264	1220	(-)	M	-	-	-	-	-	T1SS_omf	-	-	-	-	-	ESCO.0216.00073.i0016_03422	Accessory	bepC	_Outer_membrane_efflux_protein_BepC_precursor
PanFamALL_070595	Fam_70595	1221	(-)	Unknown	-	-	-	-	-	-	-	-	-	-	-	ESCO.0216.00064.i0001_00686	Accessory	NA	_hypothetical_protein
PanFamALL_044238	Fam_44238	1222	(+)	Unknown	-	Prophage	-	-	-	-	-	-	-	-	-	ESCO.0216.00066.i0001_00251	Accessory	NA	_hypothetical_protein
PanFamALL_006571	Fam_6571	1223	(-)	Unknown	-	-	-	-	-	-	-	-	-	-	-	ESCO.0216.00071.i0002_01173	Accessory	NA	_hypothetical_protein
PanFamALL_075427	Fam_75427	1224	(-)	V	-	-	MGE	-	-	T1SS_abc	-	-	-	-	-	ESCO.0216.00073.i0016_03419	Accessory	apxIB	_Toxin_RTX-I_translocation_ATP-binding_protein
PanFamALL_065439	Fam_65439	1225	(-)	Unknown	-	-	-	espL4	espL4	-	-	-	-	-	-	ESCO.0216.00071.i0019_03461	Accessory	NA	_hypothetical_protein
PanFamALL_058017	Fam_58017	1226	(+)	C	-	-	-	-	-	-	-	-	-	-	-	ESCO.0216.00064.i0004_02492	Accessory	yhdN	_General_stress_protein_69
PanFamALL_026074	Fam_26074	1227	(-)	Unknown	-	-	-	-	-	-	-	-	-	-	-	ESCO.0216.00064.i0001_01049	Accessory	NA	_hypothetical_protein
PanFamALL_039285	Fam_39285	1228	(-)	Unknown	-	-	-	-	-	-	-	-	-	-	-	ESCO.0216.00091.b0044_04264	Accessory	NA	_hypothetical_protein
PanFamALL_033383	Fam_33383	1229	(-)	L	-	Prophage	-	-	-	-	-	-	-	-	-	ESCO.0216.00079.i0001_00194	Accessory	rcbA	_Double-strand_break_reduction_protein
PanFamALL_061907	Fam_61907	1230	(-)	Unknown	-	-	-	-	-	-	-	-	-	-	-	ESCO.0216.00071.i0002_01170	Accessory	hyfB	_Hydrogenase-4_component_B
PanFamALL_030235	Fam_30235	1231	(-)	K	-	Prophage	-	-	-	-	-	-	-	-	-	ESCO.0216.00079.i0001_00223	Accessory	NA	_ParB-like_nuclease_domain_protein
PanFamALL_000091	Fam_91	1232	(-)	Unknown	-	Prophage	-	-	-	-	-	-	-	-	-	ESCO.0216.00064.i0004_02146	Accessory	NA	_GnsA/GnsB_family_protein
PanFamALL_019521	Fam_19521	1233	(+)	Unknown	-	Prophage	-	-	-	-	-	-	-	-	-	ESCO.0216.00066.i0001_00249	Accessory	NA	_hypothetical_protein
PanFamALL_039022	Fam_39022	1234	(-)	Unknown	-	-	-	-	-	-	-	-	-	-	-	ESCO.0216.00091.b0042_04253	Accessory	NA	_hypothetical_protein
PanFamALL_025877	Fam_25877	1235	(+)	Unknown	-	-	-	-	-	-	-	-	-	-	-	ESCO.0216.00065.i0006_01617	Accessory	NA	_hypothetical_protein
PanFamALL_066133	Fam_66133	1236	(+)	K	-	Prophage	-	-	-	-	-	-	-	-	-	ESCO.0216.00064.i0006_03102	Accessory	gcvA	_Glycine_cleavage_system_transcriptional_activator
PanFamALL_014077	Fam_14077	1237	(-)	L	-	Prophage	-	-	-	-	-	-	-	-	-	ESCO.0216.00079.i0001_00196	Accessory	recE	_Exodeoxyribonuclease_8
PanFamALL_029805	Fam_29805	1238	(+)	M	-	-	-	-	-	-	-	-	-	Glu_Tr_2	Wzy_stricte	ESCO.0216.00065.i0008_02176	Accessory	epsJ	_putative_glycosyltransferase_EpsJ
PanFamALL_000392	Fam_392	1239	(+)	Unknown	-	-	-	-	-	-	-	-	-	-	-	ESCO.0216.00066.i0014_03417	Accessory	NA	_hypothetical_protein
PanFamALL_073993	Fam_73993	1240	(-)	L	-	-	-	-	-	-	ISEsa1	-	-	-	-	ESCO.0216.00101.i0005_01047	Accessory	NA	_Integrase_core_domain_protein
PanFamALL_071857	Fam_71857	1241	(-)	Unknown	-	-	-	-	-	-	-	-	-	-	-	ESCO.0216.00073.i0007_02177	Accessory	NA	_hypothetical_protein
PanFamALL_005233	Fam_5233	1242	(+)	V	-	-	-	-	-	-	-	-	-	-	-	ESCO.0216.00078.i0014_02935	Accessory	hsdS	_Type-1_restriction_enzyme_EcoKI_specificity_protein
PanFamALL_034195	Fam_34195	1243	(-)	Unknown	-	Prophage	-	-	-	-	-	-	-	-	-	ESCO.0216.00073.i0032_04391	Accessory	NA	_hypothetical_protein
PanFamALL_042026	Fam_42026	1244	(-)	L	-	-	-	-	-	-	IS609	-	-	-	-	ESCO.0216.00071.i0002_00447	Accessory	NA	_Transposase_IS200_like_protein
PanFamALL_035154	Fam_35154	1245	(+)	C	-	-	-	-	-	-	-	-	-	-	-	ESCO.0216.00064.i0001_00347	Accessory	NA	_succinate_dehydrogenase_flavoprotein_subunit
PanFamALL_068071	Fam_68071	1246	(-)	C	-	-	MGE	-	-	-	-	-	-	-	-	ESCO.0216.00108.b0017_02575	Accessory	xdhA	_Xanthine_dehydrogenase_molybdenum-binding_subunit
PanFamALL_030039	Fam_30039	1247	(-)	Unknown	-	-	-	-	-	-	-	-	-	-	-	ESCO.0216.00101.b0055_04611	Accessory	NA	_hypothetical_protein
PanFamALL_032885	Fam_32885	1248	(+)	Unknown	Plasmid	-	-	-	-	-	-	-	-	-	-	ESCO.0216.00066.i0001_00632	Accessory	NA	_hypothetical_protein
PanFamALL_007572	Fam_7572	1249	(+)	Unknown	-	-	-	-	-	-	-	-	-	-	-	ESCO.0216.00067.i0006_00415	Accessory	NA	_putative_DNA-binding_transcriptional_regulator
PanFamALL_043674	Fam_43674	1250	(+)	Unknown	-	-	-	sfaH	sfaH	-	-	-	-	-	-	ESCO.0216.00080.i0007_01330	Accessory	sfaH	_S-fimbrial_protein_subunit_SfaH
PanFamALL_065570	Fam_65570	1251	(+)	Unknown	-	-	-	-	-	-	-	-	-	-	-	ESCO.0216.00072.i0006_00868	Accessory	elfG	_putative_fimbrial-like_protein_ElfG_precursor
PanFamALL_001786	Fam_1786	1252	(-)	Unknown	-	Prophage	-	-	-	-	-	-	-	-	-	ESCO.0216.00091.i0026_03707	Accessory	NA	_hypothetical_protein
PanFamALL_001173	Fam_1173	1253	(+)	Unknown	-	Prophage	-	-	-	-	-	-	-	-	-	ESCO.0216.00077.i0019_03642	Accessory	NA	_hypothetical_protein
PanFamALL_030563	Fam_30563	1254	(+)	Unknown	-	-	-	-	-	-	-	-	-	-	-	ESCO.0216.00066.i0001_00648	Accessory	NA	_hypothetical_protein
PanFamALL_047310	Fam_47310	1255	(-)	Unknown	-	-	-	espX1	espX1	-	-	-	-	-	-	ESCO.0216.00064.i0001_00572	Accessory	NA	_hypothetical_protein
PanFamALL_015200	Fam_15200	1256	(+)	Unknown	-	Prophage	-	-	-	-	-	-	-	-	-	ESCO.0216.00068.i0006_00893	Accessory	NA	_Invasin
PanFamALL_015334	Fam_15334	1257	(-)	G	Plasmid	-	-	-	-	-	-	-	-	-	-	ESCO.0216.00071.i0010_02472	Accessory	yiaO	_2,3-diketo-L-gulonate-binding_periplasmic_protein_YiaO_precursor
PanFamALL_064859	Fam_64859	1258	(+)	Unknown	-	Prophage	-	-	-	-	-	-	-	-	-	ESCO.0216.00065.i0011_03151	Accessory	NA	_hypothetical_protein
PanFamALL_001758	Fam_1758	1259	(-)	Unknown	-	-	-	-	-	-	-	-	-	-	-	ESCO.0216.00091.i0008_01437	Accessory	NA	_hypothetical_protein
PanFamALL_053804	Fam_53804	1260	(-)	Unknown	-	-	-	-	-	-	-	-	-	-	-	ESCO.0216.00073.i0013_02986	Accessory	NA	_hypothetical_protein
PanFamALL_039651	Fam_39651	1261	(+)	G	-	-	-	-	-	-	-	-	-	-	-	ESCO.0216.00064.i0004_02494	Accessory	fbaA	_putative_fructose-bisphosphate_aldolase
PanFamALL_000910	Fam_910	1262	(+)	Unknown	-	-	-	-	-	-	-	-	-	-	-	ESCO.0216.00074.i0004_01034	Accessory	NA	_hypothetical_protein
PanFamALL_000911	Fam_911	1263	(+)	K	-	-	-	-	-	-	-	-	-	-	-	ESCO.0216.00074.i0004_01037	Accessory	sorC	_Sorbitol_operon_regulator
PanFamALL_009678	Fam_9678	1264	(+)	C	-	-	-	-	-	-	-	-	-	-	-	ESCO.0216.00074.i0004_01036	Accessory	glpK	_Glycerol_kinase
PanFamALL_011671	Fam_11671	1265	(+)	G	-	-	-	-	-	-	-	-	-	-	-	ESCO.0216.00074.i0004_01038	Accessory	fas2	_Ferredoxin_fas2
PanFamALL_038837	Fam_38837	1266	(+)	Unknown	-	-	-	-	-	-	-	-	-	-	-	ESCO.0216.00074.i0004_01031	Accessory	fabG	_3-oxoacyl-[acyl-carrier-protein]_reductase_FabG
PanFamALL_039116	Fam_39116	1267	(+)	G	-	-	-	-	-	-	-	-	-	-	-	ESCO.0216.00074.i0004_01035	Accessory	rbsB	_D-ribose-binding_periplasmic_protein_precursor
PanFamALL_041277	Fam_41277	1268	(+)	Unknown	-	-	-	-	-	-	-	-	-	-	-	ESCO.0216.00074.i0004_01030	Accessory	gdhIV	_Glucose_1-dehydrogenase_4
PanFamALL_043154	Fam_43154	1269	(+)	G	-	-	-	-	-	-	-	-	-	-	-	ESCO.0216.00074.i0004_01032	Accessory	rbsC	_Ribose_transport_system_permease_protein_RbsC
PanFamALL_065214	Fam_65214	1270	(+)	G	-	-	-	-	-	-	-	-	-	-	-	ESCO.0216.00074.i0004_01039	Accessory	dxs	_1-deoxy-D-xylulose-5-phosphate_synthase
PanFamALL_019666	Fam_19666	1271	(-)	Unknown	-	Prophage	-	-	-	-	-	-	-	-	-	ESCO.0216.00079.i0001_00224	Accessory	NA	_hypothetical_protein
PanFamALL_001172	Fam_1172	1272	(+)	T	-	Prophage	-	-	-	-	-	-	-	-	-	ESCO.0216.00077.i0019_03641	Accessory	yafO	_mRNA_interferase_YafO
PanFamALL_061358	Fam_61358	1273	(+)	M	-	-	-	-	-	-	-	-	-	-	-	ESCO.0216.00066.i0001_00581	Accessory	fdtB	_dTDP-3-amino-3,6-dideoxy-alpha-D-galactopyranose_transaminase
PanFamALL_065009	Fam_65009	1274	(-)	D	-	-	-	-	hlyE/clyA	-	-	-	-	-	-	ESCO.0216.00071.i0027_04149	Accessory	hlyE	_Hemolysin_E,_chromosomal
PanFamALL_066123	Fam_66123	1275	(-)	G	-	Prophage	-	-	-	-	-	-	-	-	-	ESCO.0216.00073.i0007_02063	Accessory	nepI	_Purine_ribonucleoside_efflux_pump_NepI
PanFamALL_042957	Fam_42957	1276	(+)	O	-	-	-	sfaE	sfaE	-	-	-	-	-	-	ESCO.0216.00080.i0007_01326	Accessory	focC	_Chaperone_protein_FocC_precursor
PanFamALL_046603	Fam_46603	1277	(+)	Unknown	-	-	-	sfaG	sfaG	-	-	-	-	-	-	ESCO.0216.00080.i0007_01328	Accessory	sfaG	_S-fimbrial_protein_subunit_SfaG_precursor
PanFamALL_074494	Fam_74494	1278	(-)	G	-	-	-	-	-	-	-	-	-	-	-	ESCO.0216.00071.i0010_02474	Accessory	siaT	_Sialic_acid_TRAP_transporter_permease_protein_SiaT
PanFamALL_000323	Fam_323	1279	(+)	M	-	-	-	-	-	-	-	-	-	-	-	ESCO.0216.00066.i0001_00584	Accessory	rfbC	_dTDP-4-dehydrorhamnose_3,5-epimerase
PanFamALL_051864	Fam_51864	1280	(+)	Unknown	-	-	-	-	-	-	-	-	-	-	-	ESCO.0216.00068.b0031_04171	Accessory	NA	_hypothetical_protein
PanFamALL_003938	Fam_3938	1281	(-)	Unknown	-	-	-	-	-	-	-	-	-	-	-	ESCO.0216.00097.i0008_01130	Accessory	NA	_Alpha/beta_hydrolase_family_protein
PanFamALL_063925	Fam_63925	1282	(-)	Unknown	-	-	-	-	-	-	-	-	-	-	-	ESCO.0216.00071.i0002_00161	Accessory	NA	_hypothetical_protein
PanFamALL_010494	Fam_10494	1283	(+)	D	Plasmid	-	-	-	-	-	-	-	-	-	-	ESCO.0216.00064.i0005_02721	Accessory	yefM	_Antitoxin_YefM
PanFamALL_001357	Fam_1357	1284	(+)	Unknown	-	-	-	-	-	-	-	-	-	-	-	ESCO.0216.00080.i0007_01341	Accessory	NA	_hypothetical_protein
PanFamALL_065864	Fam_65864	1285	(+)	K	-	-	-	-	-	-	-	-	-	-	-	ESCO.0216.00064.i0004_02491	Accessory	glpR	_Glycerol-3-phosphate_regulon_repressor
PanFamALL_002268	Fam_2268	1286	(-)	Unknown	-	-	-	-	-	-	-	-	-	-	-	ESCO.0216.00101.i0016_02420	Accessory	NA	_hypothetical_protein
PanFamALL_039158	Fam_39158	1287	(-)	Unknown	-	Prophage	-	-	-	-	-	-	-	-	-	ESCO.0216.00097.i0021_02964	Accessory	NA	_hypothetical_protein
PanFamALL_039174	Fam_39174	1288	(+)	Unknown	-	-	-	-	-	-	-	-	-	-	-	ESCO.0216.00066.i0009_02317	Accessory	NA	_Helix-hairpin-helix_motif_protein
PanFamALL_014771	Fam_14771	1289	(+)	Unknown	-	Prophage	-	-	-	-	-	-	-	-	-	ESCO.0216.00066.i0006_01123	Accessory	NA	_hypothetical_protein
PanFamALL_001840	Fam_1840	1290	(+)	K	-	-	-	-	-	-	-	-	-	-	-	ESCO.0216.00094.i0008_01535	Accessory	gabR	_HTH-type_transcriptional_regulatory_protein_GabR
PanFamALL_040494	Fam_40494	1291	(+)	Unknown	-	-	-	tcpC	tcpC	-	-	-	-	-	-	ESCO.0216.00066.i0009_02325	Accessory	NA	_TIR_domain_protein
PanFamALL_001355	Fam_1355	1292	(+)	Unknown	-	-	-	sfaD	sfaD	-	-	-	-	-	-	ESCO.0216.00080.i0007_01325	Accessory	ycbV	_putative_fimbrial-like_protein_YcbV_precursor
PanFamALL_031993	Fam_31993	1293	(+)	Unknown	-	Prophage	-	-	-	-	-	-	-	-	-	ESCO.0216.00068.i0025_03696	Accessory	NA	_Phage_tail_fibre_repeat_protein
PanFamALL_000411	Fam_411	1294	(+)	Unknown	Plasmid	-	-	-	-	-	-	-	-	-	-	ESCO.0216.00066.i0028_04729	Accessory	NA	_hypothetical_protein
PanFamALL_005858	Fam_5858	1295	(+)	Unknown	Plasmid	-	-	-	-	-	-	-	-	-	-	ESCO.0216.00064.i0005_02720	Accessory	yoeB	_Toxin_YoeB
PanFamALL_026659	Fam_26659	1296	(-)	Unknown	-	-	-	-	air/eaeX	-	-	-	-	-	-	ESCO.0216.00114.b0040_03443	Accessory	NA	_Invasin
PanFamALL_066000	Fam_66000	1297	(-)	Unknown	-	-	-	-	-	-	-	-	-	-	-	ESCO.0216.00091.i0005_01130	Accessory	NA	_hypothetical_protein
PanFamALL_000322	Fam_322	1298	(+)	Unknown	-	-	-	-	-	-	-	-	-	-	-	ESCO.0216.00066.i0001_00579	Accessory	fdtA	_TDP-4-oxo-6-deoxy-alpha-D-glucose-3,4-oxoisomerase
PanFamALL_009276	Fam_9276	1299	(-)	Unknown	-	Prophage	-	-	-	-	-	-	-	-	-	ESCO.0216.00079.i0001_00238	Accessory	NA	_hypothetical_protein
PanFamALL_064645	Fam_64645	1300	(-)	L	-	-	-	-	-	-	IS5	-	-	-	-	ESCO.0216.00064.i0005_02738	Accessory	NA	_Transposase_DDE_domain_protein
PanFamALL_000182	Fam_182	1301	(-)	Unknown	-	-	-	-	-	-	-	-	-	-	-	ESCO.0216.00064.i0009_04829	Accessory	NA	_hypothetical_protein
PanFamALL_004188	Fam_4188	1302	(+)	Unknown	-	Prophage	-	-	-	-	-	-	-	-	-	ESCO.0216.00066.i0001_00224	Accessory	NA	_Antirestriction_protein_Ral
PanFamALL_041278	Fam_41278	1303	(+)	Unknown	-	-	-	-	-	-	-	-	-	-	-	ESCO.0216.00074.i0004_01033	Accessory	rbsA	_Ribose_import_ATP-binding_protein_RbsA
PanFamALL_000260	Fam_260	1304	(+)	Unknown	-	-	-	-	-	-	-	-	-	-	-	ESCO.0216.00065.i0009_02547	Accessory	ldrD	_Small_toxic_polypeptide_LdrD
PanFamALL_001130	Fam_1130	1305	(+)	Unknown	-	-	-	-	-	-	-	-	-	-	-	ESCO.0216.00077.i0004_01546	Accessory	ydjH	_putative_sugar_kinase_YdjH
PanFamALL_013224	Fam_13224	1306	(+)	Unknown	-	-	-	-	-	-	-	-	-	-	-	ESCO.0216.00065.i0001_00438	Accessory	NA	_hypothetical_protein
PanFamALL_001175	Fam_1175	1307	(+)	Unknown	-	-	MGE	-	-	-	-	-	-	-	-	ESCO.0216.00066.i0001_00250	Accessory	NA	_Phage_terminase_large_subunit
PanFamALL_051900	Fam_51900	1308	(-)	Unknown	-	-	-	-	-	-	-	-	-	-	-	ESCO.0216.00073.i0011_02629	Accessory	NA	_hypothetical_protein
PanFamALL_073441	Fam_73441	1309	(+)	G	-	-	-	-	-	-	-	-	-	-	-	ESCO.0216.00065.i0018_03926	Accessory	yihT	_putative_aldolase_YihT
PanFamALL_028550	Fam_28550	1310	(+)	Unknown	-	-	-	-	-	-	-	-	-	-	-	ESCO.0216.00065.i0014_03720	Accessory	NA	_hypothetical_protein
PanFamALL_044423	Fam_44423	1311	(+)	Unknown	-	Prophage	-	-	-	-	-	-	-	-	-	ESCO.0216.00064.i0006_02810	Accessory	NA	_hypothetical_protein
PanFamALL_026600	Fam_26600	1312	(+)	C	-	-	-	-	-	-	-	-	-	-	-	ESCO.0216.00065.i0018_03927	Accessory	yjmD	_putative_zinc-type_alcohol_dehydrogenase-like_protein_YjmD
PanFamALL_058948	Fam_58948	1313	(+)	K	-	-	-	-	-	-	-	-	-	-	-	ESCO.0216.00065.i0018_03923	Accessory	glpR	_Glycerol-3-phosphate_regulon_repressor
PanFamALL_074143	Fam_74143	1314	(+)	G	-	-	-	-	-	-	-	-	-	-	-	ESCO.0216.00065.i0018_03924	Accessory	rbsK	_Ribokinase
PanFamALL_005517	Fam_5517	1315	(+)	G	-	-	-	-	-	-	-	-	-	-	-	ESCO.0216.00066.i0001_00646	Accessory	rbsK	_Ribokinase
PanFamALL_003191	Fam_3191	1316	(+)	Unknown	-	-	-	-	-	-	-	-	-	-	-	ESCO.0216.00066.i0001_00645	Accessory	NA	_hypothetical_protein
PanFamALL_032201	Fam_32201	1317	(-)	Unknown	-	Prophage	-	-	-	-	-	-	-	-	-	ESCO.0216.00071.i0001_00020	Accessory	NA	_HicB_family_protein
PanFamALL_013995	Fam_13995	1318	(+)	Unknown	-	-	-	-	-	-	-	-	-	-	-	ESCO.0216.00066.i0001_00644	Accessory	NA	_hypothetical_protein
PanFamALL_026326	Fam_26326	1319	(+)	G	-	-	-	-	-	-	-	-	-	-	-	ESCO.0216.00065.i0018_03928	Accessory	ygcS	_Inner_membrane_metabolite_transport_protein_YgcS
PanFamALL_003217	Fam_3217	1320	(+)	G	-	-	-	-	-	-	-	-	-	-	-	ESCO.0216.00065.i0018_03930	Accessory	NA	_Aldose_1-epimerase
PanFamALL_042079	Fam_42079	1321	(-)	Unknown	-	-	-	-	-	-	-	-	-	-	-	ESCO.0216.00091.i0042_04252	Accessory	NA	_hypothetical_protein
PanFamALL_017480	Fam_17480	1322	(-)	M	-	Prophage	-	-	-	-	-	-	-	-	-	ESCO.0216.00079.i0001_00239	Accessory	smc	_Chromosome_partition_protein_Smc
PanFamALL_056016	Fam_56016	1323	(+)	O	-	-	-	-	-	-	-	-	-	-	-	ESCO.0216.00068.i0010_01455	Accessory	hscC	_Chaperone_protein_HscC
PanFamALL_001129	Fam_1129	1324	(+)	G	-	-	-	-	-	-	-	-	-	-	-	ESCO.0216.00077.i0004_01545	Accessory	kdgK	_2-dehydro-3-deoxygluconokinase
PanFamALL_010175	Fam_10175	1325	(+)	T	-	-	-	sfaY	sfaY	-	-	-	-	-	-	ESCO.0216.00080.i0007_01331	Accessory	ydiV	_Anti-FlhC(2)FlhD(4)_factor_YdiV
PanFamALL_071496	Fam_71496	1326	(+)	G	-	-	-	-	-	-	-	-	-	-	-	ESCO.0216.00065.i0018_03929	Accessory	proP	_Proline/betaine_transporter
PanFamALL_019315	Fam_19315	1327	(-)	Unknown	-	-	-	-	-	T5aSS_PF03797	-	-	-	-	-	ESCO.0216.00064.i0004_02130	Accessory	NA	_Autotransporter_beta-domain_protein
PanFamALL_010810	Fam_10810	1328	(+)	Unknown	-	-	MGE	-	-	-	-	-	-	-	-	ESCO.0216.00066.i0001_00213	Accessory	NA	_hypothetical_protein
PanFamALL_034902	Fam_34902	1329	(+)	M	-	-	-	sfaF	sfaF	-	-	-	-	-	-	ESCO.0216.00080.i0007_01327	Accessory	fimD	_Outer_membrane_usher_protein_FimD_precursor
PanFamALL_042384	Fam_42384	1330	(+)	Unknown	-	Prophage	-	-	-	-	-	-	-	-	-	ESCO.0216.00077.i0015_03111	Accessory	NA	_hypothetical_protein
PanFamALL_055090	Fam_55090	1331	(+)	Unknown	-	-	-	-	-	-	-	-	-	-	-	ESCO.0216.00066.i0001_00580	Accessory	fdtC	_dTDP-3-amino-3,6-dideoxy-alpha-D-galactopyranose_3-N-acetyltransferase
PanFamALL_001209	Fam_1209	1332	(+)	Unknown	-	-	-	-	-	-	-	-	-	-	-	ESCO.0216.00078.i0009_01423	Accessory	NA	_hypothetical_protein
PanFamALL_058445	Fam_58445	1333	(+)	I	-	-	-	-	-	-	-	-	-	-	-	ESCO.0216.00065.i0018_03925	Accessory	garR	_2-hydroxy-3-oxopropionate_reductase
PanFamALL_064779	Fam_64779	1334	(+)	K	-	-	-	-	-	-	-	-	-	YihW	GroupIV_s_stricte	ESCO.0216.00064.i0008_03625	Accessory	glcR	_HTH-type_transcriptional_repressor_GlcR
PanFamALL_029490	Fam_29490	1335	(+)	Unknown	-	-	-	-	-	-	-	-	-	-	-	ESCO.0216.00064.i0008_03627	Accessory	NA	_hypothetical_protein
PanFamALL_062072	Fam_62072	1336	(-)	Unknown	-	-	-	-	-	-	-	-	-	-	-	ESCO.0216.00064.i0009_04367	Accessory	NA	_hypothetical_protein
PanFamALL_000948	Fam_948	1337	(+)	Unknown	Plasmid	-	-	-	-	-	-	-	-	-	-	ESCO.0216.00066.i0001_00631	Accessory	NA	_hypothetical_protein
PanFamALL_061214	Fam_61214	1338	(-)	Unknown	-	Prophage	-	-	-	-	-	-	-	-	-	ESCO.0216.00079.i0001_00228	Accessory	NA	_hypothetical_protein
PanFamALL_001306	Fam_1306	1339	(+)	Unknown	-	-	-	-	-	-	-	-	-	-	-	ESCO.0216.00079.i0010_02493	Accessory	NA	_putative_DNA-binding_transcriptional_regulator
PanFamALL_002376	Fam_2376	1340	(+)	Unknown	-	Prophage	-	-	-	-	-	-	-	-	-	ESCO.0216.00068.i0006_01124	Accessory	emrB	_Multidrug_export_protein_EmrB
PanFamALL_055202	Fam_55202	1341	(+)	Unknown	-	-	-	-	-	-	-	-	-	-	-	ESCO.0216.00080.i0013_02542	Accessory	yciC	_Putative_metal_chaperone_YciC
PanFamALL_021966	Fam_21966	1342	(-)	Unknown	-	-	-	-	-	-	-	-	-	-	-	ESCO.0216.00073.i0009_02432	Accessory	NA	_Invasin
PanFamALL_037994	Fam_37994	1343	(-)	Unknown	-	Prophage	-	-	-	-	-	-	-	-	-	ESCO.0216.00071.i0001_00021	Accessory	NA	_hypothetical_protein
PanFamALL_000403	Fam_403	1344	(+)	Unknown	Plasmid	-	-	-	-	-	-	-	-	-	-	ESCO.0216.00066.i0026_04428	Accessory	NA	_hypothetical_protein
PanFamALL_048727	Fam_48727	1345	(+)	Unknown	-	-	-	-	-	-	-	-	-	-	-	ESCO.0216.00074.i0017_03735	Accessory	trg	_Methyl-accepting_chemotaxis_protein_III
PanFamALL_060282	Fam_60282	1346	(+)	Unknown	-	-	MGE	-	-	-	-	-	-	-	-	ESCO.0216.00066.i0013_02814	Accessory	NA	_hypothetical_protein
PanFamALL_036954	Fam_36954	1347	(-)	L	-	Prophage	-	-	-	-	-	-	-	-	-	ESCO.0216.00079.i0001_00195	Accessory	NA	_recombination_and_repair_protein_RecT
PanFamALL_053558	Fam_53558	1348	(-)	U	-	-	-	-	eivA	T3SS_sctV	-	-	-	-	-	ESCO.0216.00073.i0011_02606	Accessory	invA	_Invasion_protein_InvA
PanFamALL_014262	Fam_14262	1349	(+)	Unknown	-	-	-	-	-	-	-	-	-	-	-	ESCO.0216.00066.i0008_02050	Accessory	NA	_hypothetical_protein
PanFamALL_046640	Fam_46640	1350	(+)	G	-	-	-	-	-	-	-	-	-	-	-	ESCO.0216.00064.i0008_03628	Accessory	fucA	_L-fuculose_phosphate_aldolase
PanFamALL_057935	Fam_57935	1351	(+)	Unknown	Plasmid	-	-	iroE	iroE	-	-	-	-	-	-	ESCO.0216.00074.i0006_01938	Accessory	besA	_Ferri-bacillibactin_esterase_BesA
PanFamALL_037004	Fam_37004	1352	(-)	Unknown	-	Prophage	-	-	-	-	-	-	-	-	-	ESCO.0216.00079.i0001_00233	Accessory	NA	_hypothetical_protein
PanFamALL_070545	Fam_70545	1353	(-)	Unknown	-	Prophage	-	-	-	-	-	-	-	-	-	ESCO.0216.00079.i0001_00240	Accessory	NA	_Phage_minor_tail_protein
PanFamALL_041639	Fam_41639	1354	(+)	Unknown	-	Prophage	-	-	-	-	-	-	-	-	-	ESCO.0216.00066.i0015_03673	Accessory	NA	_Antitermination_protein
PanFamALL_054037	Fam_54037	1355	(-)	Unknown	-	-	MGE	-	-	-	-	-	-	-	-	ESCO.0216.00064.i0004_01864	Accessory	NA	_hypothetical_protein
PanFamALL_058798	Fam_58798	1356	(-)	D	-	Prophage	-	-	-	-	-	-	-	-	-	ESCO.0216.00079.i0001_00199	Accessory	kilR	_Killing_protein_KilR
PanFamALL_026469	Fam_26469	1357	(+)	L	-	Prophage	-	-	-	-	-	-	-	-	-	ESCO.0216.00066.i0001_00257	Accessory	NA	_hypothetical_protein
PanFamALL_001388	Fam_1388	1358	(+)	Unknown	-	-	-	-	-	-	-	-	-	-	-	ESCO.0216.00080.i0013_02547	Accessory	NA	_hypothetical_protein
PanFamALL_000556	Fam_556	1359	(+)	Unknown	-	-	-	-	-	-	-	-	-	-	-	ESCO.0216.00065.i0003_01426	Accessory	NA	_RNA_2'-phosphotransferase
PanFamALL_024133	Fam_24133	1360	(-)	Unknown	Plasmid	-	-	-	-	-	-	-	-	-	-	ESCO.0216.00116.b0056_04309	Accessory	NA	_hypothetical_protein
PanFamALL_000706	Fam_706	1361	(-)	Unknown	-	-	-	-	-	-	-	-	-	-	-	ESCO.0216.00071.i0010_02420	Accessory	NA	_hypothetical_protein
PanFamALL_042180	Fam_42180	1362	(-)	Unknown	-	-	-	espR1	espR1	-	-	-	-	-	-	ESCO.0216.00064.i0004_02231	Accessory	NA	_hypothetical_protein
PanFamALL_072959	Fam_72959	1363	(-)	Unknown	-	Prophage	-	-	-	-	-	-	-	-	-	ESCO.0216.00079.i0001_00234	Accessory	NA	_hypothetical_protein
PanFamALL_022434	Fam_22434	1364	(-)	Unknown	-	Prophage	-	-	-	-	-	-	-	-	-	ESCO.0216.00079.i0001_00235	Accessory	NA	_hypothetical_protein
PanFamALL_043694	Fam_43694	1365	(+)	V	Plasmid	-	-	iroC	iroC	T1SS_abc	-	-	-	-	-	ESCO.0216.00074.i0006_01940	Accessory	NA	_Putative_multidrug_export_ATP-binding/permease_protein
PanFamALL_058643	Fam_58643	1366	(-)	Unknown	-	-	-	-	cfaB	-	-	-	-	-	-	ESCO.0216.00071.i0010_02620	Accessory	cfaB	_CFA/I_fimbrial_subunit_B_precursor
PanFamALL_059055	Fam_59055	1367	(-)	Unknown	-	-	-	-	-	-	-	-	-	-	-	ESCO.0216.00064.i0004_01921	Accessory	icsA	_Outer_membrane_protein_IcsA_autotransporter_precursor
PanFamALL_024553	Fam_24553	1368	(+)	M	-	-	-	-	-	-	-	-	-	Glu_Tr_2	Wzy_stricte	ESCO.0216.00066.i0001_00586	Accessory	NA	_Glycosyl_transferase_family_2
PanFamALL_069377	Fam_69377	1369	(-)	Unknown	-	Prophage	-	-	-	-	-	-	-	-	-	ESCO.0216.00079.i0001_00226	Accessory	NA	_Terminase_small_subunit
PanFamALL_051509	Fam_51509	1370	(-)	Unknown	-	-	-	-	-	-	-	-	-	-	-	ESCO.0216.00073.i0001_00932	Accessory	mrpA	_Major_MR/P_fimbria_protein_precursor
PanFamALL_036255	Fam_36255	1371	(-)	Unknown	-	Prophage	-	-	-	-	-	-	-	-	-	ESCO.0216.00079.i0001_00236	Accessory	NA	_hypothetical_protein
PanFamALL_031174	Fam_31174	1372	(+)	Unknown	Plasmid	-	-	-	-	-	-	-	-	-	-	ESCO.0216.00066.i0026_04449	Accessory	NA	_Plasmid_conjugative_transfer_entry_exclusion_protein_TraS
PanFamALL_021281	Fam_21281	1373	(+)	P	Plasmid	-	-	iroD	iroD	-	-	-	-	-	-	ESCO.0216.00074.i0006_01939	Accessory	fes	_Enterochelin_esterase
PanFamALL_070324	Fam_70324	1374	(+)	Unknown	Plasmid	-	-	-	-	-	-	-	-	-	-	ESCO.0216.00066.i0001_00620	Accessory	NA	_hypothetical_protein
PanFamALL_044776	Fam_44776	1375	(-)	Unknown	-	-	-	-	-	-	-	-	-	-	-	ESCO.0216.00073.i0020_03768	Accessory	vatD	_Streptogramin_A_acetyltransferase
PanFamALL_001283	Fam_1283	1376	(-)	Unknown	-	Prophage	-	-	-	-	-	-	-	-	-	ESCO.0216.00079.i0001_00225	Accessory	NA	_hypothetical_protein
PanFamALL_027475	Fam_27475	1377	(-)	Unknown	-	Prophage	-	-	-	-	-	-	-	-	-	ESCO.0216.00079.i0001_00237	Accessory	NA	_hypothetical_protein
PanFamALL_030259	Fam_30259	1378	(-)	Unknown	-	Prophage	-	-	-	-	-	-	-	-	-	ESCO.0216.00079.i0001_00231	Accessory	P22	_P22_coat_protein_-_gene_protein_5
PanFamALL_034820	Fam_34820	1379	(+)	O	-	-	-	-	-	-	-	-	-	-	-	ESCO.0216.00085.i0003_00721	Accessory	hcpC	_Putative_beta-lactamase_HcpC_precursor
PanFamALL_046944	Fam_46944	1380	(+)	Unknown	-	-	-	-	-	-	-	-	-	-	-	ESCO.0216.00066.b0009_02759	Accessory	NA	_hypothetical_protein
PanFamALL_000235	Fam_235	1381	(+)	Unknown	-	Prophage	-	-	-	-	-	-	-	-	-	ESCO.0216.00065.i0001_00704	Accessory	NA	_hypothetical_protein
PanFamALL_008533	Fam_8533	1382	(+)	Unknown	-	-	-	-	-	-	-	-	-	-	-	ESCO.0216.00080.i0007_01321	Accessory	NA	_hypothetical_protein
PanFamALL_043599	Fam_43599	1383	(+)	Unknown	Plasmid	-	-	-	-	-	-	-	-	-	-	ESCO.0216.00066.i0001_00621	Accessory	NA	_hypothetical_protein
PanFamALL_019826	Fam_19826	1384	(-)	Unknown	-	Prophage	-	-	-	-	-	-	-	-	-	ESCO.0216.00079.i0001_00198	Accessory	NA	_Prokaryotic_metallothionein
PanFamALL_030412	Fam_30412	1385	(-)	Unknown	-	Prophage	-	-	-	-	-	-	-	-	-	ESCO.0216.00079.i0001_00200	Accessory	NA	_hypothetical_protein
PanFamALL_033999	Fam_33999	1386	(-)	M	-	-	-	-	cfaC	-	-	-	-	-	-	ESCO.0216.00071.i0010_02619	Accessory	NA	_hypothetical_protein
PanFamALL_071972	Fam_71972	1387	(-)	U	-	-	-	-	cfaD	-	-	-	-	-	-	ESCO.0216.00071.i0010_02618	Accessory	cfaE	_CFA/I_fimbrial_subunit_E
PanFamALL_064706	Fam_64706	1388	(+)	I	-	-	-	-	-	-	-	-	-	YihU	GroupIV_s_stricte	ESCO.0216.00064.i0008_03626	Accessory	garR	_2-hydroxy-3-oxopropionate_reductase
PanFamALL_074721	Fam_74721	1389	(-)	Unknown	-	-	-	-	-	-	-	-	-	-	-	ESCO.0216.00073.i0032_04407	Accessory	NA	_hypothetical_protein
PanFamALL_037490	Fam_37490	1390	(+)	T	Plasmid	-	-	-	-	-	-	-	-	-	-	ESCO.0216.00066.i0005_01093	Accessory	yahA	_Cyclic_di-GMP_phosphodiesterase_YahA
PanFamALL_066108	Fam_66108	1391	(-)	Unknown	-	Prophage	-	-	-	-	-	-	-	-	-	ESCO.0216.00071.i0002_00216	Accessory	NA	_hypothetical_protein
PanFamALL_063115	Fam_63115	1392	(+)	G	-	-	-	-	-	-	-	-	-	-	-	ESCO.0216.00064.i0008_03629	Accessory	ygbM	_Putative_hydroxypyruvate_isomerase_YgbM
PanFamALL_029644	Fam_29644	1393	(+)	Unknown	Plasmid	-	-	-	-	-	-	-	-	-	-	ESCO.0216.00066.i0028_04724	Accessory	NA	_hypothetical_protein
PanFamALL_073526	Fam_73526	1394	(+)	Unknown	Plasmid	-	-	iroB	iroB	-	-	-	-	-	-	ESCO.0216.00074.i0006_01941	Accessory	eryCIII	_Desosaminyl_transferase_EryCIII_precursor
PanFamALL_026557	Fam_26557	1395	(-)	M	-	Prophage	-	-	-	-	-	-	-	-	-	ESCO.0216.00071.i0002_00217	Accessory	blc	_Outer_membrane_lipoprotein_Blc_precursor
PanFamALL_070887	Fam_70887	1396	(+)	Unknown	-	Prophage	-	-	-	-	-	-	-	-	-	ESCO.0216.00066.i0005_01106	Accessory	NA	_hypothetical_protein
PanFamALL_054499	Fam_54499	1397	(-)	Unknown	-	Prophage	-	-	-	-	-	-	-	-	-	ESCO.0216.00079.i0001_00212	Accessory	NA	_hypothetical_protein
PanFamALL_037660	Fam_37660	1398	(+)	Unknown	-	-	-	-	-	-	-	-	-	-	-	ESCO.0216.00066.i0014_03320	Accessory	idnT	_Gnt-II_system_L-idonate_transporter
PanFamALL_067825	Fam_67825	1399	(-)	Unknown	-	-	-	-	-	-	-	-	-	-	-	ESCO.0216.00064.i0001_00712	Accessory	NA	_putative_metallophosphoesterase
PanFamALL_000487	Fam_487	1400	(+)	Unknown	-	-	-	-	-	-	-	-	-	-	-	ESCO.0216.00068.i0006_01123	Accessory	mdtN	_Multidrug_resistance_protein_MdtN
PanFamALL_012504	Fam_12504	1401	(-)	Unknown	-	Prophage	-	-	-	-	-	-	-	-	-	ESCO.0216.00064.i0006_02829	Accessory	NA	_hypothetical_protein
PanFamALL_064428	Fam_64428	1402	(-)	Unknown	-	Prophage	-	espL1	espL1	-	-	-	-	-	-	ESCO.0216.00101.i0006_01203	Accessory	NA	_hypothetical_protein
PanFamALL_022516	Fam_22516	1403	(+)	E	-	-	-	-	-	-	-	-	-	-	-	ESCO.0216.00066.i0014_03319	Accessory	ilvD	_Dihydroxy-acid_dehydratase
PanFamALL_030233	Fam_30233	1404	(-)	Unknown	-	Prophage	-	-	-	-	-	-	-	-	-	ESCO.0216.00079.i0001_00229	Accessory	NA	_Phage_Mu_protein_F_like_protein
PanFamALL_036955	Fam_36955	1405	(-)	G	-	-	-	-	-	-	-	-	-	YihT	GroupIV_s_stricte	ESCO.0216.00064.i0009_04821	Accessory	yihT	_putative_aldolase_YihT
PanFamALL_055604	Fam_55604	1406	(-)	I	-	-	-	-	-	-	-	-	-	YihU	GroupIV_s_stricte	ESCO.0216.00064.i0009_04822	Accessory	mmsB	_3-hydroxyisobutyrate_dehydrogenase
PanFamALL_075346	Fam_75346	1407	(+)	P	Plasmid	-	-	iroN	iroN	-	-	-	-	-	-	ESCO.0216.00074.i0006_01937	Accessory	pfeA	_Ferric_enterobactin_receptor_precursor
PanFamALL_074286	Fam_74286	1408	(+)	N	-	-	-	-	fliC	-	-	-	-	-	-	ESCO.0216.00066.i0009_02378	Accessory	fliC	_Flagellin
PanFamALL_015332	Fam_15332	1409	(+)	L	-	-	-	-	-	-	ISEc23	-	-	-	-	ESCO.0216.00066.i0012_02804	Accessory	NA	_hypothetical_protein
PanFamALL_002349	Fam_2349	1410	(-)	U	-	-	-	-	-	-	-	-	-	-	-	ESCO.0216.00104.i0008_01586	Accessory	papK	_Fimbrial_adapter_PapK_precursor
PanFamALL_059952	Fam_59952	1411	(-)	Unknown	-	Prophage	-	-	-	-	-	-	-	-	-	ESCO.0216.00064.i0004_02670	Accessory	NA	_hypothetical_protein
PanFamALL_011198	Fam_11198	1412	(-)	Unknown	-	Prophage	-	-	-	-	-	-	-	-	-	ESCO.0216.00079.i0001_00230	Accessory	NA	_hypothetical_protein
PanFamALL_030078	Fam_30078	1413	(-)	Unknown	-	Prophage	-	-	-	-	-	-	-	-	-	ESCO.0216.00079.i0001_00202	Accessory	NA	_hypothetical_protein
PanFamALL_069909	Fam_69909	1414	(+)	Unknown	-	-	-	-	-	-	-	-	-	-	-	ESCO.0216.00066.i0014_03318	Accessory	yagE	_putative_2-keto-3-deoxy-galactonate_aldolase_YagE
PanFamALL_011737	Fam_11737	1415	(+)	Unknown	-	-	-	-	-	-	-	-	-	-	-	ESCO.0216.00065.i0008_02238	Accessory	NA	_small_toxic_polypeptide
PanFamALL_041128	Fam_41128	1416	(-)	Unknown	-	-	-	-	-	-	-	-	-	-	-	ESCO.0216.00071.i0002_00160	Accessory	NA	_hypothetical_protein
PanFamALL_020546	Fam_20546	1417	(+)	Unknown	-	-	-	-	-	-	-	-	-	-	-	ESCO.0216.00065.i0001_00446	Accessory	NA	_hypothetical_protein
PanFamALL_001174	Fam_1174	1418	(+)	Unknown	-	Prophage	-	-	-	-	-	-	-	-	-	ESCO.0216.00077.i0019_03643	Accessory	NA	_hypothetical_protein
PanFamALL_007223	Fam_7223	1419	(-)	K	-	-	-	-	-	-	-	-	-	YihW	GroupIV_s_stricte	ESCO.0216.00064.i0009_04824	Accessory	glpR	_Glycerol-3-phosphate_regulon_repressor
PanFamALL_026344	Fam_26344	1420	(+)	Unknown	Plasmid	-	-	-	-	-	-	-	-	-	-	ESCO.0216.00065.i0024_04396	Accessory	NA	_hypothetical_protein
PanFamALL_006632	Fam_6632	1421	(-)	Unknown	-	-	-	-	-	-	-	-	-	-	-	ESCO.0216.00118.i0024_02131	Accessory	ysnE	_putative_N-acetyltransferase_YsnE
PanFamALL_068226	Fam_68226	1422	(+)	Unknown	-	-	-	-	-	-	-	-	-	-	-	ESCO.0216.00077.i0010_02356	Accessory	bcsA	_Cellulose_synthase_catalytic_subunit_[UDP-forming]
PanFamALL_053014	Fam_53014	1423	(+)	Unknown	-	Prophage	-	-	-	-	-	-	-	-	-	ESCO.0216.00066.i0001_00216	Accessory	NA	_hypothetical_protein
PanFamALL_014350	Fam_14350	1424	(-)	Unknown	-	Prophage	-	-	-	-	-	-	-	-	-	ESCO.0216.00079.i0001_00197	Accessory	NA	_hypothetical_protein
PanFamALL_009563	Fam_9563	1425	(-)	U	-	-	-	-	eivE	-	-	-	-	-	-	ESCO.0216.00073.i0011_02605	Accessory	NA	_HrpJ-like_domain_protein
PanFamALL_023335	Fam_23335	1426	(-)	Unknown	-	-	-	-	-	-	-	-	-	-	-	ESCO.0216.00064.i0006_03059	Accessory	NA	_putative_transposase
PanFamALL_013386	Fam_13386	1427	(-)	Unknown	-	-	-	-	-	-	-	-	-	-	-	ESCO.0216.00073.i0032_04408	Accessory	NA	_hypothetical_protein
PanFamALL_019515	Fam_19515	1428	(-)	Unknown	-	-	-	-	-	-	-	-	-	-	-	ESCO.0216.00104.i0008_01588	Accessory	NA	_hypothetical_protein
PanFamALL_048028	Fam_48028	1429	(-)	Unknown	-	-	-	-	-	-	-	-	-	-	-	ESCO.0216.00091.i0005_01131	Accessory	NA	_hypothetical_protein
PanFamALL_052348	Fam_52348	1430	(+)	Unknown	-	-	-	-	-	-	-	-	-	-	-	ESCO.0216.00065.i0001_00441	Accessory	NA	_hypothetical_protein
PanFamALL_055223	Fam_55223	1431	(+)	Unknown	-	-	-	-	-	-	-	-	-	-	-	ESCO.0216.00065.i0001_00445	Accessory	NA	_hypothetical_protein
PanFamALL_067381	Fam_67381	1432	(+)	G	-	-	-	-	-	-	-	-	-	-	-	ESCO.0216.00065.i0001_00491	Accessory	rpe	_Ribulose-phosphate_3-epimerase
PanFamALL_005427	Fam_5427	1433	(+)	G	-	-	-	-	-	-	-	-	-	-	-	ESCO.0216.00065.i0001_00489	Accessory	hxlB	_3-hexulose-6-phosphate_isomerase
PanFamALL_059569	Fam_59569	1434	(+)	K	-	-	-	-	-	-	-	-	-	-	-	ESCO.0216.00065.i0001_00495	Accessory	srlR	_Glucitol_operon_repressor
PanFamALL_025795	Fam_25795	1435	(-)	Unknown	-	Prophage	-	-	-	-	-	-	-	-	-	ESCO.0216.00079.i0001_00232	Accessory	NA	_hypothetical_protein
PanFamALL_030234	Fam_30234	1436	(-)	Unknown	-	Prophage	-	-	-	-	-	-	-	-	-	ESCO.0216.00079.i0001_00227	Accessory	NA	_Terminase-like_family_protein
PanFamALL_028037	Fam_28037	1437	(+)	K	-	-	-	-	-	-	-	-	-	-	-	ESCO.0216.00066.i0014_03317	Accessory	kdgR	_Transcriptional_regulator_KdgR
PanFamALL_073594	Fam_73594	1438	(+)	Unknown	-	Prophage	-	-	-	-	-	-	-	-	-	ESCO.0216.00066.i0001_00235	Accessory	NA	_hypothetical_protein
PanFamALL_033282	Fam_33282	1439	(+)	M	-	-	MGE	-	-	-	-	-	-	-	-	ESCO.0216.00064.i0004_02677	Accessory	ompF	_Outer_membrane_protein_F_precursor
PanFamALL_044209	Fam_44209	1440	(+)	Unknown	-	Prophage	-	-	-	-	-	-	-	-	-	ESCO.0216.00066.i0001_00217	Accessory	NA	_ERF_superfamily_protein
PanFamALL_043225	Fam_43225	1441	(-)	U	-	-	-	-	-	-	-	-	-	-	-	ESCO.0216.00064.i0001_00683	Accessory	NA	_putative_fimbrial-like_adhesin_protein
PanFamALL_069336	Fam_69336	1442	(-)	Unknown	-	-	-	-	-	-	-	-	-	-	-	ESCO.0216.00073.i0016_03166	Accessory	NA	_hypothetical_protein
PanFamALL_056663	Fam_56663	1443	(+)	Unknown	Plasmid	-	-	-	-	-	-	-	-	-	-	ESCO.0216.00080.i0013_02544	Accessory	hcpC	_Putative_beta-lactamase_HcpC_precursor
PanFamALL_041732	Fam_41732	1444	(+)	Unknown	Plasmid	-	-	-	-	-	-	-	-	-	-	ESCO.0216.00064.i0005_02694	Accessory	NA	_hypothetical_protein
PanFamALL_050751	Fam_50751	1445	(+)	G	-	-	-	-	-	-	-	-	-	-	-	ESCO.0216.00065.i0001_00496	Accessory	rpiB	_Ribose-5-phosphate_isomerase_B
PanFamALL_001353	Fam_1353	1446	(+)	Unknown	-	-	-	-	-	-	-	-	-	-	-	ESCO.0216.00080.i0007_01318	Accessory	garD	_D-galactarate_dehydratase
PanFamALL_001681	Fam_1681	1447	(+)	Unknown	-	-	-	-	-	-	-	-	-	-	-	ESCO.0216.00080.i0007_01319	Accessory	garD	_D-galactarate_dehydratase
PanFamALL_064636	Fam_64636	1448	(-)	G	-	-	-	-	-	-	-	-	-	YihS	GroupIV_s_stricte	ESCO.0216.00064.i0009_04820	Accessory	yihS	_putative_sugar_isomerase_YihS
PanFamALL_073607	Fam_73607	1449	(+)	Unknown	-	Prophage	-	-	-	-	-	-	-	-	-	ESCO.0216.00077.i0015_03115	Accessory	NA	_hypothetical_protein
PanFamALL_070136	Fam_70136	1450	(-)	Unknown	-	-	-	-	-	-	-	-	-	-	-	ESCO.0216.00064.i0008_04100	Accessory	yfkM	_General_stress_protein_18
PanFamALL_068120	Fam_68120	1451	(-)	Unknown	-	-	-	-	-	-	-	-	-	-	-	ESCO.0216.00071.i0002_00473	Accessory	NA	_hypothetical_protein
PanFamALL_027113	Fam_27113	1452	(-)	Unknown	-	Prophage	-	-	-	-	-	-	-	-	-	ESCO.0216.00064.i0004_02132	Accessory	NA	_hypothetical_protein
PanFamALL_060408	Fam_60408	1453	(+)	Unknown	-	-	-	-	-	-	-	-	-	-	-	ESCO.0216.00064.i0001_00689	Accessory	NA	_Fimbrial_protein
PanFamALL_016604	Fam_16604	1454	(-)	G	-	-	-	-	-	-	-	-	-	YihV	GroupIV_s_stricte	ESCO.0216.00064.i0009_04823	Accessory	rbsK	_Ribokinase
PanFamALL_040499	Fam_40499	1455	(+)	K	-	-	-	-	-	-	-	-	-	-	-	ESCO.0216.00066.i0014_03316	Accessory	srlR	_Glucitol_operon_repressor
PanFamALL_007163	Fam_7163	1456	(+)	E	-	-	-	-	-	-	-	-	-	-	-	ESCO.0216.00066.i0014_03310	Accessory	ysdC	_Putative_aminopeptidase_YsdC
PanFamALL_010059	Fam_10059	1457	(+)	Unknown	-	-	-	-	-	-	-	-	-	-	-	ESCO.0216.00066.i0014_03313	Accessory	sgcQ	_Putative_sgc_region_protein_SgcQ
PanFamALL_019617	Fam_19617	1458	(+)	Unknown	-	-	-	-	-	-	-	-	-	-	-	ESCO.0216.00066.i0014_03322	Accessory	NA	_Fatty_acid_elongase_3-ketoacyl-CoA_synthase_1
PanFamALL_023860	Fam_23860	1459	(+)	Unknown	-	Prophage	-	-	-	-	-	-	-	-	-	ESCO.0216.00065.i0009_02446	Accessory	NA	_Bacteriophage_CII_protein
PanFamALL_037532	Fam_37532	1460	(+)	J	-	Prophage	-	-	-	-	-	-	-	-	-	ESCO.0216.00064.i0001_00791	Accessory	prfB	_Peptide_chain_release_factor_2
PanFamALL_072425	Fam_72425	1461	(+)	K	-	-	-	-	-	-	-	-	-	-	-	ESCO.0216.00066.i0014_03321	Accessory	deoR	_Deoxyribonucleoside_regulator
PanFamALL_024992	Fam_24992	1462	(+)	Unknown	-	Prophage	-	-	-	-	-	-	-	-	-	ESCO.0216.00065.i0001_00450	Accessory	NA	_hypothetical_protein
PanFamALL_011934	Fam_11934	1463	(+)	G	-	-	-	-	-	-	-	-	-	-	-	ESCO.0216.00065.i0001_00494	Accessory	NA	_PTS_system_galactitol-specific_transporter_subunit_IIA
PanFamALL_012000	Fam_12000	1464	(+)	G	-	-	-	-	-	-	-	-	-	-	-	ESCO.0216.00065.i0001_00493	Accessory	gatB	_Galactitol-specific_phosphotransferase_enzyme_IIB_component
PanFamALL_065506	Fam_65506	1465	(-)	L	-	-	-	-	-	-	ISEc31	-	-	-	-	ESCO.0216.00064.i0002_01608	Accessory	NA	_Integrase_core_domain_protein
PanFamALL_004746	Fam_4746	1466	(+)	G	-	-	-	-	-	-	-	-	-	-	-	ESCO.0216.00065.i0001_00498	Accessory	NA	_PTS_system_ascorbate-specific_transporter_subunits_IICB
PanFamALL_033000	Fam_33000	1467	(-)	K	-	Prophage	-	-	-	-	-	-	-	-	-	ESCO.0216.00071.i0002_00215	Accessory	gadW	_HTH-type_transcriptional_regulator_GadW
PanFamALL_000538	Fam_538	1468	(+)	Unknown	-	-	-	-	-	-	-	-	-	-	-	ESCO.0216.00066.i0022_04177	Accessory	NA	_hypothetical_protein
PanFamALL_001352	Fam_1352	1469	(+)	Unknown	-	-	-	-	-	-	-	-	-	-	-	ESCO.0216.00080.i0007_01316	Accessory	srlR	_Glucitol_operon_repressor
PanFamALL_022640	Fam_22640	1470	(+)	Unknown	-	-	-	-	-	-	-	-	-	-	-	ESCO.0216.00066.i0009_02330	Accessory	NA	_hypothetical_protein
PanFamALL_023599	Fam_23599	1471	(+)	Unknown	-	-	-	-	-	-	-	-	-	-	-	ESCO.0216.00080.i0007_01314	Accessory	agaS	_Putative_tagatose-6-phosphate_ketose/aldose_isomerase
PanFamALL_001200	Fam_1200	1472	(+)	Unknown	-	-	-	-	-	-	-	-	-	-	-	ESCO.0216.00078.i0004_00626	Accessory	NA	_hypothetical_protein
PanFamALL_001351	Fam_1351	1473	(+)	Unknown	-	-	-	-	-	-	-	-	-	-	-	ESCO.0216.00080.i0007_01313	Accessory	kbaY	_D-tagatose-1,6-bisphosphate_aldolase_subunit_KbaY
PanFamALL_042776	Fam_42776	1474	(-)	Unknown	-	-	-	-	-	-	-	-	-	-	-	ESCO.0216.00097.i0030_03420	Accessory	NA	_hypothetical_protein
PanFamALL_056223	Fam_56223	1475	(+)	P	-	-	MGE	-	-	-	-	-	-	-	-	ESCO.0216.00080.i0013_02541	Accessory	NA	_Nickel_uptake_substrate-specific_transmembrane_region
PanFamALL_026352	Fam_26352	1476	(+)	G	-	-	-	-	-	-	-	-	-	-	-	ESCO.0216.00065.i0001_00499	Accessory	mtlA	_PTS_system_mannitol-specific_EIICBA_component
PanFamALL_000387	Fam_387	1477	(+)	G	-	-	-	-	-	-	-	-	-	-	-	ESCO.0216.00066.i0014_03311	Accessory	gatB	_Galactitol-specific_phosphotransferase_enzyme_IIB_component
PanFamALL_000388	Fam_388	1478	(+)	G	-	-	-	-	-	-	-	-	-	-	-	ESCO.0216.00066.i0014_03314	Accessory	ulaC	_Ascorbate-specific_phosphotransferase_enzyme_IIA_component
PanFamALL_034415	Fam_34415	1479	(+)	G	-	-	-	-	-	-	-	-	-	-	-	ESCO.0216.00066.i0014_03315	Accessory	rpe	_Ribulose-phosphate_3-epimerase
PanFamALL_062345	Fam_62345	1480	(+)	M	-	-	-	-	-	-	-	-	-	-	-	ESCO.0216.00066.i0014_03308	Accessory	NA	_hypothetical_protein
PanFamALL_065564	Fam_65564	1481	(+)	G	-	-	-	-	-	-	-	-	-	-	-	ESCO.0216.00066.i0014_03312	Accessory	gatC	_Galactitol_permease_IIC_component
PanFamALL_051088	Fam_51088	1482	(-)	G	-	-	-	-	-	-	-	-	-	YihR	GroupIV_s_stricte	ESCO.0216.00064.i0009_04819	Accessory	galM	_Aldose_1-epimerase
PanFamALL_066779	Fam_66779	1483	(+)	Unknown	Plasmid	-	-	-	-	-	-	-	-	-	-	ESCO.0216.00066.i0028_04730	Accessory	NA	_hypothetical_protein
PanFamALL_023952	Fam_23952	1484	(-)	Unknown	-	-	MGE	-	-	-	-	-	-	-	-	ESCO.0216.00064.i0004_02302	Accessory	ynfE	_Putative_dimethyl_sulfoxide_reductase_chain_YnfE_precursor
PanFamALL_066206	Fam_66206	1485	(-)	V	-	-	MGE	-	-	-	-	-	-	-	-	ESCO.0216.00071.i0016_03149	Accessory	hsdR	_Type_I_restriction_enzyme_EcoR124II_R_protein
PanFamALL_026417	Fam_26417	1486	(+)	Unknown	-	-	-	-	-	-	-	-	-	-	-	ESCO.0216.00065.i0001_00490	Accessory	fabG	_3-oxoacyl-[acyl-carrier-protein]_reductase_FabG
PanFamALL_055733	Fam_55733	1487	(+)	G	-	-	-	-	-	-	-	-	-	-	-	ESCO.0216.00065.i0001_00492	Accessory	gatC	_Galactitol_permease_IIC_component
PanFamALL_071687	Fam_71687	1488	(+)	P	-	-	MGE	-	ireA	-	-	-	-	-	-	ESCO.0216.00066.i0005_01111	Accessory	cirA	_Colicin_I_receptor_precursor
PanFamALL_021635	Fam_21635	1489	(+)	P	Plasmid	-	-	-	-	-	-	-	-	-	-	ESCO.0216.00066.i0028_04732	Accessory	NA	_putative_TonB-dependent_receptor_precursor
PanFamALL_002921	Fam_2921	1490	(-)	K	-	Prophage	-	-	-	-	-	-	-	-	-	ESCO.0216.00064.i0002_01536	Accessory	cspG	_Cold_shock-like_protein_CspG
PanFamALL_000141	Fam_141	1491	(-)	Unknown	-	-	-	-	-	-	-	-	-	-	-	ESCO.0216.00064.i0008_03907	Accessory	NA	_hypothetical_protein
PanFamALL_020055	Fam_20055	1492	(+)	Unknown	-	Prophage	-	-	-	-	-	-	-	-	-	ESCO.0216.00065.i0001_00451	Accessory	NA	_hypothetical_protein
PanFamALL_062465	Fam_62465	1493	(+)	T	-	Prophage	-	-	-	-	-	-	-	-	-	ESCO.0216.00065.i0009_02584	Accessory	NA	_YciI-like_protein
PanFamALL_035178	Fam_35178	1494	(+)	K	-	-	-	-	-	-	-	-	-	-	-	ESCO.0216.00065.i0001_00500	Accessory	sorC	_Sorbitol_operon_regulator
PanFamALL_048746	Fam_48746	1495	(-)	Unknown	-	-	-	-	-	-	-	-	-	-	-	ESCO.0216.00104.b0043_04206	Accessory	NA	_hypothetical_protein
PanFamALL_001223	Fam_1223	1496	(+)	Unknown	-	-	-	-	-	-	-	-	-	-	-	ESCO.0216.00078.i0018_03440	Accessory	gspE	_Putative_type_II_secretion_system_protein_E
PanFamALL_002108	Fam_2108	1497	(+)	M	-	-	-	-	-	-	-	-	-	Wzx	Wzy_stricte	ESCO.0216.00066.i0001_00582	Accessory	NA	_Polysaccharide_biosynthesis_protein
PanFamALL_005512	Fam_5512	1498	(+)	Unknown	-	-	-	-	-	-	-	-	-	-	-	ESCO.0216.00066.i0014_03303	Accessory	NA	_hypothetical_protein
PanFamALL_062650	Fam_62650	1499	(+)	M	-	-	-	-	-	-	-	-	-	-	-	ESCO.0216.00066.i0001_00591	Accessory	NA	_phosphoglycerol_transferase_I
PanFamALL_057619	Fam_57619	1500	(-)	Unknown	-	Prophage	-	-	-	-	-	-	-	-	-	ESCO.0216.00116.i0050_04244	Accessory	NA	_hypothetical_protein
PanFamALL_040136	Fam_40136	1501	(+)	Unknown	-	Prophage	-	-	-	-	-	-	-	-	-	ESCO.0216.00081.i0027_04547	Accessory	NA	_hypothetical_protein
PanFamALL_009402	Fam_9402	1502	(+)	Unknown	-	Prophage	-	-	-	-	-	-	-	-	-	ESCO.0216.00066.i0001_00211	Accessory	NA	_hypothetical_protein
PanFamALL_073350	Fam_73350	1503	(+)	G	-	-	-	-	-	-	-	-	-	-	-	ESCO.0216.00065.i0001_00029	Accessory	bglA	_Aryl-phospho-beta-D-glucosidase_BglA
PanFamALL_000732	Fam_732	1504	(-)	Unknown	-	-	-	-	-	-	-	-	-	-	-	ESCO.0216.00071.i0033_04441	Accessory	NA	_ilvB_operon_leader_peptide
PanFamALL_011735	Fam_11735	1505	(-)	Unknown	-	-	-	-	-	-	-	-	-	-	-	ESCO.0216.00101.b0008_01501	Accessory	NA	_hypothetical_protein
PanFamALL_027598	Fam_27598	1506	(-)	Unknown	-	Prophage	-	-	-	-	-	-	-	-	-	ESCO.0216.00064.i0001_01050	Accessory	rhsC	_Putative_deoxyribonuclease_RhsC
PanFamALL_065340	Fam_65340	1507	(+)	M	-	-	-	-	-	-	-	-	-	Glycos_transf_1	Wzy_stricte	ESCO.0216.00066.i0001_00583	Accessory	NA	_hypothetical_protein
PanFamALL_073191	Fam_73191	1508	(-)	Unknown	-	-	-	-	cfaA	-	-	-	-	-	-	ESCO.0216.00071.i0010_02621	Accessory	NA	_hypothetical_protein
PanFamALL_000412	Fam_412	1509	(+)	Unknown	-	-	MGE	senB	senB	-	-	-	-	-	-	ESCO.0216.00066.i0028_04733	Accessory	NA	_hypothetical_protein
PanFamALL_069493	Fam_69493	1510	(-)	Unknown	-	-	-	espY2	espY2	-	-	-	-	-	-	ESCO.0216.00073.i0003_01196	Accessory	NA	_hypothetical_protein
PanFamALL_058462	Fam_58462	1511	(+)	M	Plasmid	-	-	-	-	-	-	-	-	-	-	ESCO.0216.00066.i0028_04731	Accessory	NA	_Gram-negative_bacterial_tonB_protein
PanFamALL_014227	Fam_14227	1512	(+)	Unknown	-	-	MGE	-	Z2200	-	-	-	-	-	-	ESCO.0216.00066.i0009_02745	Accessory	fimA	_Type-1_fimbrial_protein,_A_chain_precursor
PanFamALL_073573	Fam_73573	1513	(+)	Unknown	-	-	-	-	-	-	-	-	-	-	-	ESCO.0216.00066.i0005_01108	Accessory	NA	_hypothetical_protein
PanFamALL_001219	Fam_1219	1514	(+)	Unknown	-	-	-	-	-	-	-	-	-	Acetyltransf_1	Wzy_stricte	ESCO.0216.00066.i0014_03307	Accessory	NA	_Acetyltransferase_(GNAT)_family_protein
PanFamALL_073662	Fam_73662	1515	(+)	L	-	Prophage	-	-	-	-	-	tyrosine	-	-	-	ESCO.0216.00066.i0015_03655	Accessory	NA	_hypothetical_protein
PanFamALL_051871	Fam_51871	1516	(-)	T	-	Prophage	-	-	-	-	-	-	-	-	-	ESCO.0216.00064.i0004_02008	Accessory	NA	_YciI-like_protein
PanFamALL_001193	Fam_1193	1517	(+)	L	-	-	-	-	-	-	-	-	-	-	-	ESCO.0216.00078.i0002_00290	Accessory	cas6f	_CRISPR-associated_endonuclease_Cas6/Csy4
PanFamALL_001201	Fam_1201	1518	(+)	Unknown	-	-	-	-	-	-	-	-	-	-	-	ESCO.0216.00078.i0004_00686	Accessory	NA	_hypothetical_protein
PanFamALL_001202	Fam_1202	1519	(+)	Unknown	-	-	-	-	-	T5cSS_PF03895	-	-	-	-	-	ESCO.0216.00078.i0004_00687	Accessory	NA	_hypothetical_protein
PanFamALL_001213	Fam_1213	1520	(+)	T	-	-	-	-	-	-	-	-	-	-	-	ESCO.0216.00078.i0010_01751	Accessory	zraR	_Transcriptional_regulatory_protein_ZraR
PanFamALL_001217	Fam_1217	1521	(+)	Unknown	-	Prophage	-	-	-	-	-	-	-	-	-	ESCO.0216.00078.i0012_02633	Accessory	NA	_Baseplate_J-like_protein
PanFamALL_001218	Fam_1218	1522	(+)	Unknown	-	Prophage	-	-	-	-	-	-	-	-	-	ESCO.0216.00078.i0012_02634	Accessory	NA	_hypothetical_protein
PanFamALL_001356	Fam_1356	1523	(+)	Unknown	-	-	-	-	-	-	-	-	-	-	-	ESCO.0216.00080.i0007_01339	Accessory	NA	_hypothetical_protein
PanFamALL_046285	Fam_46285	1524	(+)	Unknown	-	Prophage	-	-	-	-	-	-	-	-	-	ESCO.0216.00078.i0035_04854	Accessory	NA	_hypothetical_protein
PanFamALL_020721	Fam_20721	1525	(-)	L	-	-	-	-	-	-	ISEc46	-	-	-	-	ESCO.0216.00073.i0001_00365	Accessory	NA	_Transposase_IS200_like_protein
PanFamALL_013406	Fam_13406	1526	(-)	N	-	-	-	-	-	-	-	-	-	-	-	ESCO.0216.00073.i0005_01925	Accessory	NA	_YcfA-like_protein
PanFamALL_069484	Fam_69484	1527	(-)	Unknown	-	-	-	-	-	-	-	-	-	-	-	ESCO.0216.00073.i0005_01924	Accessory	NA	_hypothetical_protein
PanFamALL_066443	Fam_66443	1528	(+)	L	-	-	-	-	-	-	IS682	-	-	-	-	ESCO.0216.00066.i0014_03365	Accessory	NA	_Transposase
PanFamALL_006616	Fam_6616	1529	(+)	O	-	-	-	-	-	-	-	-	-	-	-	ESCO.0216.00068.i0010_01454	Accessory	hcpC	_Putative_beta-lactamase_HcpC_precursor
PanFamALL_068208	Fam_68208	1530	(-)	Unknown	-	Prophage	-	-	-	-	-	-	-	-	-	ESCO.0216.00125.i0001_00027	Accessory	NA	_hypothetical_protein
PanFamALL_011167	Fam_11167	1531	(-)	Unknown	-	-	MGE	-	-	-	-	-	-	-	-	ESCO.0216.00064.i0004_02015	Accessory	NA	_hypothetical_protein
PanFamALL_009166	Fam_9166	1532	(+)	Unknown	-	Prophage	-	-	-	-	-	-	-	-	-	ESCO.0216.00064.i0006_03386	Accessory	NA	_Bacteriophage_lambda_head_decoration_protein_D
PanFamALL_056990	Fam_56990	1533	(+)	Unknown	-	Prophage	-	-	-	-	-	-	-	-	-	ESCO.0216.00077.i0015_03107	Accessory	NA	_hypothetical_protein
PanFamALL_025398	Fam_25398	1534	(+)	Unknown	-	-	-	-	-	-	-	-	-	-	-	ESCO.0216.00094.i0027_04016	Accessory	NA	_hypothetical_protein
PanFamALL_015710	Fam_15710	1535	(-)	Unknown	-	-	-	-	-	-	-	-	-	-	-	ESCO.0216.00091.i0027_03788	Accessory	NA	_hypothetical_protein
PanFamALL_015687	Fam_15687	1536	(+)	G	-	-	-	-	-	-	-	-	-	-	-	ESCO.0216.00065.i0001_00031	Accessory	chbA	_N,N'-diacetylchitobiose-specific_phosphotransferase_enzyme_IIA_component
PanFamALL_000974	Fam_974	1537	(+)	Unknown	-	-	-	-	-	-	-	-	-	-	-	ESCO.0216.00074.i0022_04338	Accessory	NA	_Tripartite_tricarboxylate_transporter_TctB_family_protein
PanFamALL_001169	Fam_1169	1538	(+)	Unknown	-	Prophage	-	-	-	-	-	-	-	-	-	ESCO.0216.00077.i0015_03093	Accessory	NA	_hypothetical_protein
PanFamALL_002370	Fam_2370	1539	(+)	Unknown	-	-	-	-	-	-	-	-	-	-	-	ESCO.0216.00105.b0013_01891	Accessory	NA	_hypothetical_protein
PanFamALL_007171	Fam_7171	1540	(+)	Unknown	-	-	-	-	-	-	-	-	-	-	-	ESCO.0216.00068.i0010_01456	Accessory	NA	_hypothetical_protein
PanFamALL_007546	Fam_7546	1541	(+)	Unknown	-	-	-	-	-	-	-	-	-	-	-	ESCO.0216.00066.i0009_02323	Accessory	NA	_hypothetical_protein
PanFamALL_008374	Fam_8374	1542	(+)	Unknown	-	-	-	-	-	-	-	-	-	-	-	ESCO.0216.00074.i0022_04339	Accessory	NA	_Tripartite_tricarboxylate_transporter_family_receptor
PanFamALL_010765	Fam_10765	1543	(+)	E	-	-	-	-	-	-	-	-	-	-	-	ESCO.0216.00074.i0022_04340	Accessory	dapA	_4-hydroxy-tetrahydrodipicolinate_synthase
PanFamALL_026387	Fam_26387	1544	(+)	G	-	-	-	-	-	-	-	-	-	-	-	ESCO.0216.00074.i0022_04341	Accessory	rbsK	_Ribokinase
PanFamALL_040340	Fam_40340	1545	(+)	Unknown	-	-	-	-	-	-	-	-	-	-	-	ESCO.0216.00074.i0022_04337	Accessory	NA	_Tripartite_tricarboxylate_transporter_TctA_family_protein
PanFamALL_023080	Fam_23080	1546	(-)	G	-	-	-	-	-	-	-	-	-	YihO	GroupIV_s_stricte	ESCO.0216.00064.i0009_04817	Accessory	yihP	_Inner_membrane_symporter_YihP
PanFamALL_064619	Fam_64619	1547	(+)	L	-	-	MGE	-	-	-	-	-	-	-	-	ESCO.0216.00068.i0003_00084	Accessory	NA	_hypothetical_protein
PanFamALL_012449	Fam_12449	1548	(+)	Unknown	-	Prophage	-	-	-	-	-	-	-	-	-	ESCO.0216.00068.i0003_00077	Accessory	NA	_hypothetical_protein
PanFamALL_050703	Fam_50703	1549	(+)	G	-	-	-	-	-	-	-	-	-	-	-	ESCO.0216.00065.i0001_00033	Accessory	gmuB	_Oligo-beta-mannoside-specific_phosphotransferase_enzyme_IIB_component
PanFamALL_062584	Fam_62584	1550	(+)	Unknown	Plasmid	-	-	-	-	-	-	-	-	-	-	ESCO.0216.00064.i0010_04995	Accessory	NA	_Colicin_E1_(microcin)_immunity_protein
PanFamALL_001787	Fam_1787	1551	(-)	Unknown	-	-	-	-	-	-	-	-	-	-	-	ESCO.0216.00091.i0027_03787	Accessory	NA	_hypothetical_protein
PanFamALL_063979	Fam_63979	1552	(+)	Unknown	Plasmid	-	-	-	-	-	-	-	-	-	-	ESCO.0216.00064.i0010_04996	Accessory	NA	_hypothetical_protein
PanFamALL_054008	Fam_54008	1553	(-)	G	-	-	-	-	-	-	-	-	-	YihQ	GroupIV_s_stricte	ESCO.0216.00064.i0009_04818	Accessory	yicI	_Alpha-xylosidase
PanFamALL_016291	Fam_16291	1554	(-)	Unknown	-	-	MGE	-	-	-	-	-	-	-	-	ESCO.0216.00064.i0004_02014	Accessory	NA	_hypothetical_protein
PanFamALL_001603	Fam_1603	1555	(+)	Unknown	-	-	-	-	-	-	-	-	-	-	-	ESCO.0216.00080.i0007_01315	Accessory	srlR	_Glucitol_operon_repressor
PanFamALL_056834	Fam_56834	1556	(+)	O	-	-	-	-	-	-	-	-	-	-	-	ESCO.0216.00064.i0001_00688	Accessory	ecpD	_Chaperone_protein_EcpD_precursor
PanFamALL_064165	Fam_64165	1557	(+)	Unknown	-	-	MGE	-	-	-	-	-	-	-	-	ESCO.0216.00066.i0013_02813	Accessory	NA	_hypothetical_protein
PanFamALL_072345	Fam_72345	1558	(+)	Unknown	-	Prophage	-	-	-	-	-	-	-	-	-	ESCO.0216.00077.i0015_03114	Accessory	NA	_prophage_protein_NinE
PanFamALL_075791	Fam_75791	1559	(-)	K	-	-	-	-	-	-	-	-	-	-	-	ESCO.0216.00073.i0009_02304	Accessory	hcaR	_Hca_operon_transcriptional_activator
PanFamALL_012117	Fam_12117	1560	(-)	Unknown	-	-	-	-	-	-	-	-	-	-	-	ESCO.0216.00073.i0009_02306	Accessory	fabG	_3-oxoacyl-[acyl-carrier-protein]_reductase_FabG
PanFamALL_013405	Fam_13405	1561	(-)	Unknown	-	-	-	-	-	-	-	-	-	-	-	ESCO.0216.00073.i0009_02307	Accessory	NA	_Polyketide_cyclase_/_dehydrase_and_lipid_transport
PanFamALL_003310	Fam_3310	1562	(+)	Unknown	Plasmid	-	-	-	-	-	-	-	-	-	-	ESCO.0216.00066.i0026_04441	Accessory	NA	_hypothetical_protein
PanFamALL_018098	Fam_18098	1563	(-)	Unknown	-	-	-	-	-	-	-	-	-	-	-	ESCO.0216.00101.i0016_02419	Accessory	NA	_hypothetical_protein
PanFamALL_071712	Fam_71712	1564	(-)	Unknown	-	Prophage	-	-	eprH	-	-	-	-	-	-	ESCO.0216.00116.i0029_03360	Accessory	NA	_Type_III_secretion_system_protein_PrgH-EprH_(PrgH)
PanFamALL_072145	Fam_72145	1565	(-)	P	-	-	-	-	-	-	-	-	-	-	-	ESCO.0216.00128.i0005_01513	Accessory	pstS1	_Phosphate-binding_protein_PstS_1_precursor
PanFamALL_060483	Fam_60483	1566	(+)	Unknown	-	Prophage	-	-	-	-	-	-	-	-	-	ESCO.0216.00064.i0006_03385	Accessory	NA	_Phage_major_capsid_protein_E
PanFamALL_062851	Fam_62851	1567	(+)	Unknown	-	Prophage	-	-	-	-	-	-	-	-	-	ESCO.0216.00077.i0015_03108	Accessory	NA	_Bacteriophage_replication_protein_O
PanFamALL_001435	Fam_1435	1568	(+)	Unknown	-	Prophage	-	-	-	-	-	-	-	-	-	ESCO.0216.00064.i0006_03387	Accessory	sppA	_Putative_signal_peptide_peptidase_SppA
PanFamALL_001056	Fam_1056	1569	(+)	Unknown	-	Prophage	-	-	-	-	-	-	-	-	-	ESCO.0216.00076.i0002_00306	Accessory	NA	_hypothetical_protein
PanFamALL_037807	Fam_37807	1570	(+)	G	-	-	-	-	-	-	-	-	-	-	-	ESCO.0216.00065.i0001_00030	Accessory	bglH	_Cryptic_outer_membrane_porin_BglH_precursor
PanFamALL_052752	Fam_52752	1571	(+)	Unknown	-	-	-	-	-	-	-	-	-	-	-	ESCO.0216.00064.i0008_03646	Accessory	NA	_small_toxic_polypeptide
PanFamALL_051615	Fam_51615	1572	(-)	Unknown	-	-	-	espX6	espX6	-	-	-	-	-	-	ESCO.0216.00073.i0009_02429	Accessory	pipB2	_Secreted_effector_protein_pipB2
PanFamALL_001799	Fam_1799	1573	(-)	Unknown	-	-	-	-	-	-	-	-	-	-	-	ESCO.0216.00091.i0065_04478	Accessory	NA	_hypothetical_protein
PanFamALL_060717	Fam_60717	1574	(-)	Unknown	-	-	-	-	-	-	-	-	-	-	-	ESCO.0216.00114.i0011_00243	Accessory	NA	_hypothetical_protein
PanFamALL_000710	Fam_710	1575	(-)	Unknown	-	-	-	-	-	-	-	-	-	-	-	ESCO.0216.00071.i0015_03031	Accessory	NA	_hypothetical_protein
PanFamALL_005492	Fam_5492	1576	(+)	Unknown	-	-	-	-	-	-	-	-	-	-	-	ESCO.0216.00066.i0019_03884	Accessory	NA	_hypothetical_protein
PanFamALL_024966	Fam_24966	1577	(+)	K	-	Prophage	-	-	-	-	-	-	-	-	-	ESCO.0216.00066.i0005_01105	Accessory	NA	_hypothetical_protein
PanFamALL_000398	Fam_398	1578	(+)	Unknown	-	Prophage	-	-	-	-	-	-	-	-	-	ESCO.0216.00064.i0006_03382	Accessory	NA	_Prophage_minor_tail_protein_Z_(GPZ)
PanFamALL_031217	Fam_31217	1579	(+)	L	-	-	-	-	-	-	-	-	-	-	-	ESCO.0216.00066.i0014_03384	Accessory	traC	_DNA_primase_TraC
PanFamALL_000602	Fam_602	1580	(+)	M	-	-	-	-	-	-	-	-	-	Glycos_transf_1	Wzy_stricte	ESCO.0216.00066.i0001_00587	Accessory	NA	_hypothetical_protein
PanFamALL_075624	Fam_75624	1581	(-)	C	-	-	-	-	-	-	-	-	-	-	-	ESCO.0216.00073.i0009_02305	Accessory	pld1	_Pyridoxal_4-dehydrogenase
PanFamALL_020663	Fam_20663	1582	(+)	G	-	-	-	-	-	-	-	-	-	-	-	ESCO.0216.00065.i0001_00032	Accessory	chbC	_N,N'-diacetylchitobiose_permease_IIC_component
PanFamALL_000723	Fam_723	1583	(-)	Unknown	Plasmid	-	-	-	-	-	-	-	-	-	-	ESCO.0216.00066.i0015_03612	Accessory	ldrD	_Small_toxic_polypeptide_LdrD
PanFamALL_056817	Fam_56817	1584	(-)	Unknown	-	-	MGE	-	-	-	-	-	-	-	-	ESCO.0216.00071.i0016_03142	Accessory	NA	_HNH_endonuclease
PanFamALL_011909	Fam_11909	1585	(-)	L	-	-	MGE	-	-	-	-	-	-	-	-	ESCO.0216.00064.i0006_02796	Accessory	NA	_Phage_DNA_packaging_protein_Nu1
PanFamALL_062651	Fam_62651	1586	(+)	M	-	-	-	-	-	-	-	-	-	-	-	ESCO.0216.00065.i0008_02173	Accessory	gspA	_General_stress_protein_A
PanFamALL_048385	Fam_48385	1587	(-)	L	-	-	-	-	-	-	-	-	-	-	-	ESCO.0216.00073.i0011_02727	Accessory	casE	_CRISPR_system_Cascade_subunit_CasE
PanFamALL_060787	Fam_60787	1588	(-)	Unknown	-	Prophage	-	-	-	-	-	-	-	-	-	ESCO.0216.00103.i0001_00383	Accessory	NA	_cell_envelope_integrity_inner_membrane_protein_TolA
PanFamALL_045857	Fam_45857	1589	(+)	Unknown	-	-	-	-	-	-	-	-	-	-	-	ESCO.0216.00094.i0027_04015	Accessory	NA	_MORN_repeat_variant
PanFamALL_029300	Fam_29300	1590	(+)	L	-	-	-	-	-	-	ISEc10	-	-	-	-	ESCO.0216.00066.i0028_04737	Accessory	NA	_transposase
PanFamALL_044675	Fam_44675	1591	(+)	L	-	Prophage	-	-	-	-	-	-	-	-	-	ESCO.0216.00077.i0019_03645	Accessory	NA	_hypothetical_protein
PanFamALL_063980	Fam_63980	1592	(+)	Unknown	Plasmid	-	-	-	-	-	-	-	-	-	-	ESCO.0216.00064.i0003_01704	Accessory	NA	_hypothetical_protein
PanFamALL_000386	Fam_386	1593	(+)	Unknown	-	-	-	-	-	-	-	-	-	-	-	ESCO.0216.00066.i0014_03305	Accessory	NA	_hypothetical_protein
PanFamALL_075106	Fam_75106	1594	(+)	L	-	Prophage	-	-	-	-	-	-	-	-	-	ESCO.0216.00081.i0007_01505	Accessory	nanS	_putative_9-O-acetyl-N-acetylneuraminic_acid_deacetylase_precursor
PanFamALL_000791	Fam_791	1595	(+)	Unknown	-	-	-	-	-	-	-	-	-	-	-	ESCO.0216.00072.i0023_03735	Accessory	NA	_hypothetical_protein
PanFamALL_052549	Fam_52549	1596	(+)	Unknown	-	-	-	-	-	-	-	-	-	-	-	ESCO.0216.00065.i0001_00442	Accessory	NA	_hypothetical_protein
PanFamALL_015782	Fam_15782	1597	(-)	Unknown	-	Prophage	-	-	-	-	-	-	-	-	-	ESCO.0216.00071.i0002_00208	Accessory	NA	_hypothetical_protein
PanFamALL_056538	Fam_56538	1598	(+)	Unknown	-	-	-	-	-	-	-	-	-	-	-	ESCO.0216.00066.i0014_03306	Accessory	NA	_hypothetical_protein
PanFamALL_025968	Fam_25968	1599	(+)	K	-	-	-	-	-	-	-	-	-	-	-	ESCO.0216.00065.i0001_00034	Accessory	yidP	_putative_HTH-type_transcriptional_regulator_YidP
PanFamALL_050674	Fam_50674	1600	(+)	Unknown	-	-	-	-	-	-	-	-	-	-	-	ESCO.0216.00064.i0008_03630	Accessory	ygbN	_Inner_membrane_permease_YgbN
PanFamALL_002204	Fam_2204	1601	(+)	Unknown	-	-	-	-	-	-	-	-	-	-	-	ESCO.0216.00066.i0014_03304	Accessory	NA	_hypothetical_protein
PanFamALL_006377	Fam_6377	1602	(+)	Unknown	-	-	-	-	-	-	-	-	-	-	-	ESCO.0216.00066.i0030_04789	Accessory	NA	_hypothetical_protein
PanFamALL_006924	Fam_6924	1603	(-)	Unknown	-	-	-	-	-	-	-	-	-	-	-	ESCO.0216.00091.b0065_04479	Accessory	NA	_hypothetical_protein
PanFamALL_030248	Fam_30248	1604	(-)	Unknown	-	-	-	-	-	-	-	-	-	-	-	ESCO.0216.00064.i0001_00768	Accessory	NA	_hypothetical_protein
PanFamALL_009791	Fam_9791	1605	(+)	V	Plasmid	-	-	-	-	T1SS_abc	-	-	-	-	-	ESCO.0216.00064.i0010_05005	Accessory	apxIB	_Toxin_RTX-I_translocation_ATP-binding_protein
PanFamALL_000853	Fam_853	1606	(-)	Unknown	-	-	-	-	-	-	-	-	-	-	-	ESCO.0216.00073.i0009_02308	Accessory	NA	_hypothetical_protein
PanFamALL_060682	Fam_60682	1607	(-)	Unknown	-	-	-	-	-	-	-	-	-	-	-	ESCO.0216.00064.i0009_04723	Accessory	NA	_hypothetical_protein
PanFamALL_011216	Fam_11216	1608	(+)	Unknown	-	Prophage	-	-	-	-	-	-	-	-	-	ESCO.0216.00066.i0001_00223	Accessory	NA	_hypothetical_protein
PanFamALL_037068	Fam_37068	1609	(+)	L	-	-	MGE	-	-	-	-	-	-	-	-	ESCO.0216.00064.i0006_02805	Accessory	rusA	_Crossover_junction_endodeoxyribonuclease_RusA
PanFamALL_045600	Fam_45600	1610	(-)	I	-	-	-	-	-	-	-	-	-	-	-	ESCO.0216.00064.i0004_02290	Accessory	ynbA	_Inner_membrane_protein_YnbA
PanFamALL_006596	Fam_6596	1611	(+)	E	Plasmid	-	-	-	-	-	-	-	-	-	-	ESCO.0216.00075.i0003_00651	Accessory	aroF	_Phospho-2-dehydro-3-deoxyheptonate_aldolase,_Tyr-sensitive
PanFamALL_004194	Fam_4194	1612	(+)	Unknown	-	-	MGE	-	-	-	-	-	-	-	-	ESCO.0216.00066.i0015_03551	Accessory	NA	_hypothetical_protein
PanFamALL_000391	Fam_391	1613	(+)	Unknown	-	-	-	-	-	-	-	-	-	-	-	ESCO.0216.00066.i0014_03383	Accessory	NA	_hypothetical_protein
PanFamALL_001395	Fam_1395	1614	(+)	Unknown	Plasmid	-	-	-	-	-	-	-	-	-	-	ESCO.0216.00080.i0018_03239	Accessory	agp	_Glucose-1-phosphatase_precursor
PanFamALL_001396	Fam_1396	1615	(+)	Unknown	Plasmid	-	-	-	-	-	-	-	-	-	-	ESCO.0216.00080.b0018_03240	Accessory	agp	_Glucose-1-phosphatase_precursor
PanFamALL_011778	Fam_11778	1616	(+)	Unknown	-	-	-	-	-	-	-	-	-	-	-	ESCO.0216.00074.i0018_03851	Accessory	rtcA	_RNA_3'-terminal_phosphate_cyclase
PanFamALL_031219	Fam_31219	1617	(+)	Unknown	-	-	-	-	-	T4SS_MOBH	-	-	-	-	-	ESCO.0216.00066.i0014_03385	Accessory	NA	_Putative_helicase
PanFamALL_031220	Fam_31220	1618	(+)	L	-	-	-	-	-	-	-	tyrosine	-	-	-	ESCO.0216.00066.i0014_03386	Accessory	xerC	_Tyrosine_recombinase_XerC
PanFamALL_013129	Fam_13129	1619	(+)	Unknown	-	Prophage	-	-	-	-	-	-	-	-	-	ESCO.0216.00102.i0005_00997	Accessory	NA	_hypothetical_protein
PanFamALL_001196	Fam_1196	1620	(+)	Unknown	-	Prophage	-	-	-	-	-	-	-	-	-	ESCO.0216.00078.i0002_00363	Accessory	NA	_hypothetical_protein
PanFamALL_001221	Fam_1221	1621	(+)	Unknown	-	-	-	-	-	-	-	-	-	-	-	ESCO.0216.00078.i0014_03026	Accessory	ybiP	_Putative_phosphoethanolamine_transferase_YbiP
PanFamALL_014731	Fam_14731	1622	(+)	Unknown	-	-	-	-	-	-	-	-	-	-	-	ESCO.0216.00080.i0012_02428	Accessory	NA	_hypothetical_protein
PanFamALL_000679	Fam_679	1623	(+)	L	-	-	-	-	-	-	ISEc5	-	-	-	-	ESCO.0216.00070.b0043_04569	Accessory	NA	_Transposase_DDE_domain_protein
PanFamALL_066620	Fam_66620	1624	(-)	M	-	-	-	-	-	-	-	-	-	YshA	GroupIV_s_stricte	ESCO.0216.00064.i0009_04815	Accessory	ompL	_Porin_OmpL_precursor
PanFamALL_054774	Fam_54774	1625	(-)	Unknown	-	Prophage	-	-	-	-	-	-	-	-	-	ESCO.0216.00147.i0016_02118	Accessory	NA	_Alpha_amylase,_catalytic_domain
PanFamALL_062030	Fam_62030	1626	(-)	Unknown	-	Prophage	-	espR4	espR4	-	-	-	-	-	-	ESCO.0216.00128.i0025_04142	Accessory	NA	_putative_E3_ubiquitin-protein_ligase_ipaH7.8
PanFamALL_066235	Fam_66235	1627	(+)	M	-	Prophage	-	-	-	-	-	-	-	Epimerase	Wzy_stricte	ESCO.0216.00066.i0001_00577	Accessory	rfbD	_dTDP-4-dehydrorhamnose_reductase
PanFamALL_069290	Fam_69290	1628	(+)	Unknown	-	-	-	-	-	-	-	-	-	-	-	ESCO.0216.00065.i0011_02921	Accessory	NA	_hypothetical_protein
PanFamALL_065645	Fam_65645	1629	(+)	G	-	-	-	-	-	-	-	-	-	-	-	ESCO.0216.00064.i0002_01598	Accessory	rbsK	_Ribokinase
PanFamALL_009697	Fam_9697	1630	(+)	Unknown	-	-	-	-	-	-	-	-	-	-	-	ESCO.0216.00066.i0014_03375	Accessory	NA	_hypothetical_protein
PanFamALL_072038	Fam_72038	1631	(+)	Unknown	-	-	-	-	-	-	-	-	-	-	-	ESCO.0216.00076.i0038_04613	Accessory	NA	_hypothetical_protein
PanFamALL_010305	Fam_10305	1632	(+)	Unknown	-	-	-	-	-	-	-	-	-	-	-	ESCO.0216.00066.i0005_01109	Accessory	NA	_hypothetical_protein
PanFamALL_014280	Fam_14280	1633	(+)	Unknown	-	-	-	-	-	-	-	-	-	-	-	ESCO.0216.00074.i0012_02779	Accessory	NA	_hypothetical_protein
PanFamALL_075773	Fam_75773	1634	(+)	Unknown	-	-	-	-	-	-	-	-	-	-	-	ESCO.0216.00074.i0012_02782	Accessory	NA	_hypothetical_protein
PanFamALL_057053	Fam_57053	1635	(+)	Unknown	-	-	-	-	-	-	-	-	-	-	-	ESCO.0216.00066.i0014_03364	Accessory	NA	_hypothetical_protein
PanFamALL_008424	Fam_8424	1636	(+)	G	-	-	-	-	-	-	-	-	-	-	-	ESCO.0216.00066.i0014_03363	Accessory	fucP	_L-fucose-proton_symporter
PanFamALL_069948	Fam_69948	1637	(-)	L	-	-	-	-	-	-	-	-	-	-	-	ESCO.0216.00073.i0011_02726	Accessory	casD	_CRISPR_system_Cascade_subunit_CasD
PanFamALL_031870	Fam_31870	1638	(-)	Unknown	-	Prophage	-	-	-	-	-	-	-	-	-	ESCO.0216.00091.i0011_02243	Accessory	NA	_hypothetical_protein
PanFamALL_071189	Fam_71189	1639	(-)	Unknown	-	-	-	-	-	-	-	-	-	-	-	ESCO.0216.00073.b0004_01270	Accessory	NA	_hypothetical_protein
PanFamALL_000478	Fam_478	1640	(+)	Unknown	-	Prophage	-	-	-	-	-	-	-	-	-	ESCO.0216.00068.i0003_00078	Accessory	NA	_hypothetical_protein
PanFamALL_034430	Fam_34430	1641	(-)	Unknown	-	-	-	-	-	-	-	-	-	-	-	ESCO.0216.00108.b0011_01518	Accessory	NA	_hypothetical_protein
PanFamALL_045998	Fam_45998	1642	(-)	L	-	-	-	-	-	-	-	-	-	-	-	ESCO.0216.00073.i0011_02725	Accessory	casC	_CRISPR_system_Cascade_subunit_CasC
PanFamALL_050199	Fam_50199	1643	(-)	L	-	-	-	-	-	-	-	-	-	-	-	ESCO.0216.00073.i0011_02724	Accessory	casB	_CRISPR_system_Cascade_subunit_CasB
PanFamALL_059890	Fam_59890	1644	(-)	Unknown	-	-	-	-	-	-	-	-	-	-	-	ESCO.0216.00140.i0037_03734	Accessory	NA	_hypothetical_protein
PanFamALL_034816	Fam_34816	1645	(+)	Unknown	-	-	-	-	-	-	-	-	-	-	-	ESCO.0216.00064.i0002_01332	Accessory	ybhL	_Inner_membrane_protein_YbhL
PanFamALL_054571	Fam_54571	1646	(+)	Unknown	-	-	MGE	-	-	-	-	-	-	-	-	ESCO.0216.00064.i0006_02804	Accessory	NA	_Phage_NinH_protein
PanFamALL_052946	Fam_52946	1647	(+)	M	-	-	-	-	-	-	-	-	-	-	-	ESCO.0216.00074.i0009_02401	Accessory	fimD	_Outer_membrane_usher_protein_FimD_precursor
PanFamALL_000385	Fam_385	1648	(+)	P	-	-	-	-	-	-	-	-	-	-	-	ESCO.0216.00066.i0014_03261	Accessory	yjjL	_L-galactonate_transporter
PanFamALL_000929	Fam_929	1649	(+)	Unknown	-	-	-	-	-	-	-	-	-	-	-	ESCO.0216.00074.i0009_02402	Accessory	fimC	_Chaperone_protein_FimC_precursor
PanFamALL_002583	Fam_2583	1650	(-)	Unknown	-	-	-	-	-	-	-	-	-	-	-	ESCO.0216.00064.i0001_00738	Accessory	NA	_hypothetical_protein
PanFamALL_041282	Fam_41282	1651	(+)	Unknown	-	-	-	-	-	-	-	-	-	-	-	ESCO.0216.00100.i0022_02943	Accessory	NA	_hypothetical_protein
PanFamALL_061162	Fam_61162	1652	(-)	G	-	-	-	-	-	-	-	-	-	YihO	GroupIV_s_stricte	ESCO.0216.00064.i0009_04816	Accessory	yihP	_Inner_membrane_symporter_YihP
PanFamALL_061688	Fam_61688	1653	(+)	M	-	Prophage	-	-	-	-	-	-	-	-	-	ESCO.0216.00064.i0002_01308	Accessory	NA	_Bacteriophage_lambda_tail_assembly_protein_I
PanFamALL_000173	Fam_173	1654	(-)	L	-	-	-	-	-	-	IS150	-	-	-	-	ESCO.0216.00064.i0009_04501	Accessory	NA	_Integrase_core_domain_protein
PanFamALL_040894	Fam_40894	1655	(+)	Unknown	-	-	MGE	-	-	-	-	-	-	-	-	ESCO.0216.00066.i0001_00236	Accessory	NA	_NinF_protein
PanFamALL_063419	Fam_63419	1656	(+)	Unknown	Plasmid	-	-	-	-	-	-	-	-	-	-	ESCO.0216.00076.i0024_04069	Accessory	NA	_Alpha/beta_hydrolase_family_protein
PanFamALL_062781	Fam_62781	1657	(-)	Unknown	-	-	-	-	-	-	-	-	-	-	-	ESCO.0216.00064.i0006_03028	Accessory	NA	_hypothetical_protein
PanFamALL_036665	Fam_36665	1658	(+)	Unknown	-	Prophage	-	-	-	-	-	-	-	-	-	ESCO.0216.00064.i0001_00801	Accessory	NA	_hypothetical_protein
PanFamALL_054002	Fam_54002	1659	(-)	C	-	-	-	-	-	-	-	-	-	-	-	ESCO.0216.00071.i0002_01181	Accessory	hycG	_Formate_hydrogenlyase_subunit_7
PanFamALL_023573	Fam_23573	1660	(+)	Unknown	-	Prophage	-	-	-	-	-	-	-	-	-	ESCO.0216.00076.i0002_00264	Accessory	NA	_hypothetical_protein
PanFamALL_038041	Fam_38041	1661	(+)	Unknown	Plasmid	-	-	-	-	-	-	-	-	-	-	ESCO.0216.00066.i0014_03309	Accessory	NA	_Putative_zinc_ribbon_domain_protein
PanFamALL_073481	Fam_73481	1662	(+)	K	-	Prophage	-	-	-	-	-	-	-	-	-	ESCO.0216.00086.i0006_01118	Accessory	mprA	_Transcriptional_repressor_MprA
PanFamALL_014300	Fam_14300	1663	(+)	K	-	-	-	-	-	-	-	-	-	-	-	ESCO.0216.00064.i0002_01597	Accessory	deoR	_Deoxyribose_operon_repressor
PanFamALL_011976	Fam_11976	1664	(+)	K	-	Prophage	-	-	-	-	-	-	-	-	-	ESCO.0216.00071.i0002_00696	Accessory	NA	_hypothetical_protein
PanFamALL_034214	Fam_34214	1665	(-)	M	-	-	-	-	-	-	-	-	-	-	-	ESCO.0216.00071.i0002_00624	Accessory	ompN	_Outer_membrane_protein_N_precursor
PanFamALL_056868	Fam_56868	1666	(-)	Unknown	-	Prophage	-	-	-	-	-	-	-	-	-	ESCO.0216.00118.i0048_03856	Accessory	NA	_hypothetical_protein
PanFamALL_070246	Fam_70246	1667	(-)	Unknown	-	-	-	-	-	-	-	-	-	-	-	ESCO.0216.00073.i0005_01766	Accessory	NA	_Tetratricopeptide_repeat_protein
PanFamALL_007129	Fam_7129	1668	(+)	M	-	-	-	-	-	-	-	-	-	-	-	ESCO.0216.00065.i0008_02169	Accessory	rfaQ	_Lipopolysaccharide_core_heptosyltransferase_RfaQ
PanFamALL_008777	Fam_8777	1669	(-)	Unknown	-	-	-	-	-	-	-	-	-	-	-	ESCO.0216.00118.i0017_00694	Accessory	NA	_hypothetical_protein
PanFamALL_017453	Fam_17453	1670	(-)	Unknown	-	-	-	-	-	-	-	-	-	-	-	ESCO.0216.00118.i0017_00693	Accessory	NA	_hypothetical_protein
PanFamALL_049997	Fam_49997	1671	(-)	Unknown	-	-	-	-	-	-	-	-	-	-	-	ESCO.0216.00091.i0015_02731	Accessory	NA	_hydrogenase_4_subunit_D
PanFamALL_069276	Fam_69276	1672	(-)	Unknown	-	-	MGE	-	-	-	-	-	-	-	-	ESCO.0216.00073.i0032_04385	Accessory	NA	_hypothetical_protein
PanFamALL_011915	Fam_11915	1673	(-)	Unknown	-	-	-	-	-	-	-	-	-	-	-	ESCO.0216.00064.i0009_04666	Accessory	yieH	_6-phosphogluconate_phosphatase
PanFamALL_000530	Fam_530	1674	(+)	L	-	-	-	-	-	-	ISEc41	-	-	-	-	ESCO.0216.00068.i0015_02780	Accessory	NA	_Transposase_IS200_like_protein
PanFamALL_000916	Fam_916	1675	(+)	Unknown	-	-	-	-	-	-	-	-	-	-	-	ESCO.0216.00074.b0004_01771	Accessory	caiE	_Carnitine_operon_protein_CaiE
PanFamALL_007003	Fam_7003	1676	(+)	Unknown	-	-	-	-	-	-	-	-	-	-	-	ESCO.0216.00074.i0004_01100	Accessory	NA	_Sel1_repeat_protein
PanFamALL_052945	Fam_52945	1677	(+)	Unknown	-	-	-	-	-	-	-	-	-	-	-	ESCO.0216.00074.i0009_02400	Accessory	sfaA	_S-fimbrial_protein_subunit_SfaA_precursor
PanFamALL_067059	Fam_67059	1678	(+)	Unknown	-	-	-	-	-	-	-	-	-	-	-	ESCO.0216.00074.i0009_02403	Accessory	fimA	_Type-1_fimbrial_protein,_A_chain_precursor
PanFamALL_017895	Fam_17895	1679	(-)	Unknown	-	-	MGE	-	-	-	-	-	-	-	-	ESCO.0216.00064.i0008_03494	Accessory	NA	_Phage_Head-Tail_Attachment
PanFamALL_059792	Fam_59792	1680	(+)	K	-	Prophage	-	-	-	-	-	-	-	-	-	ESCO.0216.00076.i0002_00307	Accessory	NA	_hypothetical_protein
PanFamALL_075663	Fam_75663	1681	(+)	Unknown	-	Prophage	-	-	-	-	-	-	-	-	-	ESCO.0216.00064.i0006_03389	Accessory	NA	_gpW
PanFamALL_000090	Fam_90	1682	(-)	Unknown	-	Prophage	-	-	-	-	-	-	-	-	-	ESCO.0216.00064.i0004_02139	Accessory	NA	_hypothetical_protein
PanFamALL_009461	Fam_9461	1683	(-)	Unknown	-	Prophage	-	-	-	-	-	-	-	-	-	ESCO.0216.00064.i0009_04607	Accessory	NA	_hypothetical_protein
PanFamALL_054146	Fam_54146	1684	(+)	Unknown	-	Prophage	-	-	-	-	-	-	-	-	-	ESCO.0216.00064.i0004_01832	Accessory	ycfZ	_Inner_membrane_protein_YcfZ
PanFamALL_058672	Fam_58672	1685	(-)	C	-	-	-	-	-	-	-	-	-	-	-	ESCO.0216.00091.i0015_02732	Accessory	mrpA	_Na(+)/H(+)_antiporter_subunit_A
PanFamALL_001176	Fam_1176	1686	(+)	Unknown	-	-	-	-	-	-	-	-	-	-	-	ESCO.0216.00077.i0024_04152	Accessory	NA	_hypothetical_protein
PanFamALL_007045	Fam_7045	1687	(+)	Unknown	-	-	-	-	-	-	-	-	-	-	-	ESCO.0216.00068.i0007_01183	Accessory	NA	_hypothetical_protein
PanFamALL_059729	Fam_59729	1688	(-)	Unknown	-	Prophage	-	-	-	-	-	-	-	-	-	ESCO.0216.00079.i0001_00205	Accessory	NA	_hypothetical_protein
PanFamALL_073255	Fam_73255	1689	(+)	L	-	-	-	-	-	-	ISEc10	-	-	-	-	ESCO.0216.00066.b0028_04738	Accessory	NA	_Integrase_core_domain_protein
PanFamALL_053112	Fam_53112	1690	(+)	N	-	-	-	-	flaA	-	-	-	-	-	-	ESCO.0216.00065.i0001_00376	Accessory	fliC	_Flagellin
PanFamALL_051936	Fam_51936	1691	(+)	O	-	-	MGE	-	Z2201	-	-	-	-	-	-	ESCO.0216.00066.i0009_02746	Accessory	focC	_Chaperone_protein_FocC_precursor
PanFamALL_062171	Fam_62171	1692	(+)	Unknown	-	Prophage	-	-	-	-	-	-	-	-	-	ESCO.0216.00064.i0006_03388	Accessory	NA	_Phage_portal_protein,_lambda_family
PanFamALL_004086	Fam_4086	1693	(+)	Unknown	-	-	-	-	-	-	-	-	-	-	-	ESCO.0216.00074.i0018_03850	Accessory	NA	_hypothetical_protein
PanFamALL_018937	Fam_18937	1694	(+)	Unknown	Plasmid	-	-	-	-	-	-	-	-	-	-	ESCO.0216.00076.i0024_04068	Accessory	NA	_Carboxymuconolactone_decarboxylase_family_protein
PanFamALL_030181	Fam_30181	1695	(+)	P	Plasmid	-	-	-	-	-	-	-	-	-	-	ESCO.0216.00066.i0010_02779	Accessory	NA	_YHS_domain_protein
PanFamALL_000362	Fam_362	1696	(+)	P	Plasmid	-	-	-	-	-	-	-	-	-	-	ESCO.0216.00066.i0010_02777	Accessory	efeU	_Ferrous_iron_permease_EfeU_precursor
PanFamALL_021435	Fam_21435	1697	(-)	L	-	-	-	-	-	-	-	-	-	-	-	ESCO.0216.00073.i0011_02723	Accessory	casA	_CRISPR_system_Cascade_subunit_CasA
PanFamALL_073170	Fam_73170	1698	(+)	K	-	-	-	-	-	-	-	-	-	-	-	ESCO.0216.00064.i0001_01034	Accessory	ybaQ	_putative_HTH-type_transcriptional_regulator_YbaQ
PanFamALL_006695	Fam_6695	1699	(-)	Unknown	-	-	-	-	-	-	-	-	-	-	-	ESCO.0216.00116.i0035_03867	Accessory	NA	_hypothetical_protein
PanFamALL_056158	Fam_56158	1700	(-)	Unknown	-	-	-	-	-	-	-	-	-	-	-	ESCO.0216.00064.i0006_03089	Accessory	NA	_hypothetical_protein
PanFamALL_056461	Fam_56461	1701	(+)	Unknown	-	Prophage	-	-	-	-	-	-	-	-	-	ESCO.0216.00077.i0019_03658	Accessory	NA	_Phage_regulatory_protein_Rha_(Phage_pRha)

## Sheet: G
GeneFamily	Family	Rank_Assocation	Sign_Association	Eggnog	Plasmid	Prophage	MGE	VFDBA	VFDBB	TXSS	IS	Int	ARG	CapsuleGene	CapsuleSystem	RefGene	TypeFamily	ProkkaName	Description
PanFamALL_069319	Fam_69319	1	(+)	Unknown	-	-	-	-	-	-	-	-	-	-	-	ESCO.0216.01296.i0014_00887	Accessory	NA	_hypothetical_protein
PanFamALL_069322	Fam_69322	2	(+)	Unknown	-	-	-	-	-	-	-	-	-	-	-	ESCO.0216.01296.i0016_01268	Accessory	NA	_hypothetical_protein
PanFamALL_069328	Fam_69328	3	(+)	Unknown	-	-	-	-	-	-	-	-	-	-	-	ESCO.0216.01296.i0016_01581	Accessory	NA	_hypothetical_protein
PanFamALL_069366	Fam_69366	4	(+)	Unknown	-	-	-	-	-	-	-	-	-	-	-	ESCO.0216.01296.i0073_04765	Accessory	NA	_hypothetical_protein
PanFamALL_069341	Fam_69341	5	(+)	Unknown	-	-	-	-	-	-	-	-	-	-	-	ESCO.0216.01296.b0036_02931	Accessory	NA	_hypothetical_protein
PanFamALL_069343	Fam_69343	6	(+)	Unknown	-	-	-	-	-	-	-	-	-	-	-	ESCO.0216.01296.i0037_03057	Accessory	flu	_Antigen_43_precursor
PanFamALL_069352	Fam_69352	7	(+)	Unknown	-	-	-	-	-	-	-	-	-	-	-	ESCO.0216.01296.i0041_03579	Accessory	icsA	_Outer_membrane_protein_IcsA_autotransporter_precursor
PanFamALL_069363	Fam_69363	8	(+)	Unknown	-	-	-	-	-	-	-	-	-	-	-	ESCO.0216.01296.i0065_04641	Accessory	NA	_hypothetical_protein
PanFamALL_073546	Fam_73546	9	(+)	Unknown	-	-	-	-	-	-	-	-	-	-	-	ESCO.0216.01296.i0015_01145	Accessory	NA	_hypothetical_protein
PanFamALL_056550	Fam_56550	10	(+)	Unknown	-	-	-	-	-	-	-	-	-	-	-	ESCO.0216.00870.b0119_03825	Accessory	NA	_hypothetical_protein
PanFamALL_069364	Fam_69364	11	(+)	Unknown	-	-	-	-	-	-	-	-	-	-	-	ESCO.0216.01296.i0065_04642	Accessory	NA	_hypothetical_protein
PanFamALL_033798	Fam_33798	12	(-)	Unknown	-	-	-	-	-	-	-	-	-	-	-	ESCO.0216.00064.i0001_00722	Accessory	NA	_hypothetical_protein
PanFamALL_032646	Fam_32646	13	(+)	Unknown	-	-	-	-	-	-	-	-	-	-	-	ESCO.0216.00162.i0021_01842	Accessory	NA	_hypothetical_protein
PanFamALL_069368	Fam_69368	14	(+)	Unknown	-	-	-	-	-	-	-	-	-	-	-	ESCO.0216.01296.b0077_04820	Accessory	NA	_hypothetical_protein
PanFamALL_027717	Fam_27717	15	(+)	Unknown	-	-	-	-	-	-	-	-	-	-	-	ESCO.0216.00607.i0014_00943	Accessory	NA	_hypothetical_protein
PanFamALL_015175	Fam_15175	16	(+)	Unknown	-	-	-	-	-	-	-	-	-	-	-	ESCO.0216.00143.i0018_02102	Accessory	NA	_Fic/DOC_family_protein
PanFamALL_015176	Fam_15176	17	(+)	D	-	-	-	-	-	-	-	-	-	-	-	ESCO.0216.00143.i0018_02103	Accessory	NA	_antitoxin_YefM
PanFamALL_069335	Fam_69335	18	(+)	Unknown	-	-	-	-	-	-	-	-	-	-	-	ESCO.0216.01296.i0026_02291	Accessory	fiu	_Catecholate_siderophore_receptor_Fiu_precursor
PanFamALL_014829	Fam_14829	19	(+)	Unknown	-	-	-	-	-	-	-	-	-	-	-	ESCO.0216.00367.i0021_01999	Accessory	NA	_hypothetical_protein
PanFamALL_074477	Fam_74477	20	(+)	L	-	-	MGE	-	-	-	-	-	-	-	-	ESCO.0216.00166.i0003_00437	Accessory	NA	_hypothetical_protein
PanFamALL_073473	Fam_73473	21	(+)	Unknown	-	-	-	-	-	-	-	-	-	-	-	ESCO.0216.01296.i0014_00837	Accessory	NA	_hypothetical_protein
PanFamALL_029695	Fam_29695	22	(+)	Unknown	-	-	-	-	-	-	-	-	-	-	-	ESCO.0216.00137.i0054_04005	Accessory	NA	_hypothetical_protein
PanFamALL_044479	Fam_44479	23	(+)	L	-	-	-	-	-	-	-	-	-	-	-	ESCO.0216.00269.i0017_01385	Accessory	NA	_putative_transposase
PanFamALL_038513	Fam_38513	24	(+)	Unknown	-	Prophage	-	-	-	-	-	-	-	-	-	ESCO.0216.00813.b0117_04177	Accessory	NA	_hypothetical_protein
PanFamALL_069359	Fam_69359	25	(+)	Unknown	-	-	-	-	-	-	-	-	-	-	-	ESCO.0216.00068.i0020_03270	Accessory	NA	_hypothetical_protein
PanFamALL_069362	Fam_69362	26	(+)	Unknown	-	-	-	-	-	-	-	-	-	-	-	ESCO.0216.00094.i0007_01415	Accessory	elaD	_Protease_ElaD
PanFamALL_075807	Fam_75807	27	(+)	Unknown	-	-	-	-	-	-	-	-	-	-	-	ESCO.0216.00269.i0017_01384	Accessory	NA	_hypothetical_protein
PanFamALL_069318	Fam_69318	28	(+)	Unknown	-	-	-	-	-	-	-	-	-	-	-	ESCO.0216.01296.i0014_00854	Accessory	mltA	_Membrane-bound_lytic_murein_transglycosylase_A_precursor
PanFamALL_069338	Fam_69338	29	(+)	Unknown	-	-	-	-	-	-	-	-	-	-	-	ESCO.0216.01296.i0031_02722	Accessory	NA	_hypothetical_protein
PanFamALL_069603	Fam_69603	30	(+)	Unknown	-	-	-	-	-	-	-	-	-	-	-	ESCO.0216.01305.i0013_00527	Accessory	NA	_hypothetical_protein
PanFamALL_035870	Fam_35870	31	(+)	L	Plasmid	-	-	-	-	-	-	-	-	-	-	ESCO.0216.00071.i0028_04296	Accessory	NA	_hypothetical_protein
PanFamALL_069365	Fam_69365	32	(+)	Unknown	-	-	-	-	-	-	-	-	-	-	-	ESCO.0216.00361.b0002_00122	Accessory	NA	_hypothetical_protein
PanFamALL_032983	Fam_32983	33	(+)	L	-	-	-	-	-	-	-	-	-	-	-	ESCO.0216.00710.i0040_02182	Accessory	NA	_hypothetical_protein
PanFamALL_069320	Fam_69320	34	(+)	Unknown	-	-	-	-	-	-	-	-	-	-	-	ESCO.0216.00065.i0011_03070	Accessory	NA	_hypothetical_protein
PanFamALL_017779	Fam_17779	35	(+)	Unknown	-	-	-	-	-	-	-	-	-	-	-	ESCO.0216.00073.i0003_01216	Accessory	NA	_CcdB_protein
PanFamALL_075734	Fam_75734	36	(+)	Unknown	-	-	-	-	-	-	-	-	-	-	-	ESCO.0216.00114.i0020_01173	Accessory	paaX	_Transcriptional_repressor_PaaX
PanFamALL_009547	Fam_9547	37	(+)	Unknown	-	-	-	-	-	-	-	-	-	-	-	ESCO.0216.00247.i0062_04295	Accessory	NA	_hypothetical_protein
PanFamALL_003074	Fam_3074	38	(+)	Unknown	-	-	-	-	-	-	-	-	-	-	-	ESCO.0216.00073.i0007_02079	Accessory	namA	_NADPH_dehydrogenase
PanFamALL_017374	Fam_17374	39	(+)	Unknown	-	-	-	-	-	-	-	-	-	-	-	ESCO.0216.00073.i0003_01217	Accessory	NA	_CcdB_protein
PanFamALL_069325	Fam_69325	40	(+)	Unknown	-	-	-	-	-	-	-	-	-	-	-	ESCO.0216.00301.b0004_00453	Accessory	NA	_hypothetical_protein
PanFamALL_030985	Fam_30985	41	(+)	Unknown	-	Prophage	-	-	-	-	-	-	-	-	-	ESCO.0216.00666.i0078_03615	Accessory	NA	_hypothetical_protein
PanFamALL_069433	Fam_69433	42	(+)	O	-	-	-	-	EcE24377A_3129	T6SSi_tssH	-	-	-	-	-	ESCO.0216.01301.i0046_03360	Accessory	clpB	_Chaperone_protein_ClpB
PanFamALL_057155	Fam_57155	43	(-)	Unknown	-	-	-	-	-	-	-	-	-	-	-	ESCO.0216.00064.i0001_00286	Accessory	NA	_entericidin_A
PanFamALL_014681	Fam_14681	44	(+)	Unknown	-	-	-	-	-	T6SSi_evpJ	-	-	-	-	-	ESCO.0216.00074.i0014_03372	Accessory	NA	_hypothetical_protein
PanFamALL_035871	Fam_35871	45	(+)	Unknown	-	-	-	-	-	-	-	-	-	-	-	ESCO.0216.00071.i0028_04297	Accessory	NA	_hypothetical_protein
PanFamALL_001123	Fam_1123	46	(+)	Unknown	-	-	-	-	-	-	-	-	-	-	-	ESCO.0216.00077.i0001_00035	Accessory	NA	_hypothetical_protein
PanFamALL_041542	Fam_41542	47	(+)	Unknown	-	-	-	-	-	-	-	-	-	-	-	ESCO.0216.00074.i0004_01124	Accessory	NA	_hypothetical_protein
PanFamALL_001300	Fam_1300	48	(+)	L	-	-	-	-	-	-	-	-	-	-	-	ESCO.0216.00079.i0005_01278	Accessory	NA	_hypothetical_protein
PanFamALL_071275	Fam_71275	49	(+)	P	-	-	-	-	-	-	-	-	-	-	-	ESCO.0216.00152.i0011_01716	Accessory	fhuA	_Ferrichrome-iron_receptor_precursor
PanFamALL_028571	Fam_28571	50	(+)	E	-	-	-	-	-	-	-	-	-	-	-	ESCO.0216.00293.i0008_00368	Accessory	sglT	_Sodium/glucose_cotransporter
PanFamALL_008307	Fam_8307	51	(+)	Unknown	-	-	-	-	-	-	-	-	-	-	-	ESCO.0216.00072.i0003_00243	Accessory	NA	_hypothetical_protein
PanFamALL_070917	Fam_70917	52	(+)	E	-	-	-	-	-	-	-	-	-	-	-	ESCO.0216.00293.i0008_00365	Accessory	NA	_D-threonine_aldolase
PanFamALL_071515	Fam_71515	53	(+)	K	-	-	-	-	-	-	-	-	-	-	-	ESCO.0216.00293.i0008_00369	Accessory	rpiR	_HTH-type_transcriptional_regulator_RpiR
PanFamALL_073465	Fam_73465	54	(+)	Unknown	-	-	-	-	-	-	-	-	-	-	-	ESCO.0216.00293.i0008_00367	Accessory	tdcF	_Putative_reactive_intermediate_deaminase_TdcF
PanFamALL_074856	Fam_74856	55	(+)	Q	-	-	-	-	-	-	-	-	-	-	-	ESCO.0216.00293.i0008_00366	Accessory	dan	_D-aminoacylase
PanFamALL_016927	Fam_16927	56	(+)	Unknown	-	-	-	-	-	-	-	-	-	-	-	ESCO.0216.00073.i0004_01541	Accessory	NA	_hypothetical_protein
PanFamALL_014817	Fam_14817	57	(+)	Unknown	-	-	-	-	-	-	-	-	-	-	-	ESCO.0216.00072.b0037_04147	Accessory	NA	_hypothetical_protein
PanFamALL_071105	Fam_71105	58	(+)	Unknown	-	-	-	-	-	-	-	-	-	-	-	ESCO.0216.00071.i0030_04330	Accessory	NA	_hypothetical_protein
PanFamALL_069726	Fam_69726	59	(+)	Unknown	-	-	-	-	-	-	-	-	-	-	-	ESCO.0216.00071.i0020_03470	Accessory	symE	_Toxic_protein_SymE
PanFamALL_032982	Fam_32982	60	(+)	L	-	-	-	-	-	-	ISPrst3	-	-	-	-	ESCO.0216.00116.i0011_01076	Accessory	NA	_hypothetical_protein
PanFamALL_058041	Fam_58041	61	(+)	Unknown	-	-	-	-	-	-	-	-	-	-	-	ESCO.0216.00117.i0013_01776	Accessory	NA	_hypothetical_protein
PanFamALL_026255	Fam_26255	62	(+)	K	-	-	-	-	-	-	-	-	-	-	-	ESCO.0216.00117.i0013_01772	Accessory	dasR	_HTH-type_transcriptional_repressor_DasR
PanFamALL_071091	Fam_71091	63	(+)	V	-	-	-	-	-	-	-	-	-	-	-	ESCO.0216.01296.i0014_00843	Accessory	NA	_N-acetylmuramoyl-L-alanine_amidase
PanFamALL_071920	Fam_71920	64	(+)	Unknown	-	-	-	-	-	-	-	-	-	-	-	ESCO.0216.01298.b0066_04223	Accessory	rhsC	_Putative_deoxyribonuclease_RhsC
PanFamALL_008029	Fam_8029	65	(+)	Unknown	-	-	-	-	-	-	-	-	-	-	-	ESCO.0216.00067.i0035_04156	Accessory	ptsI	_Phosphoenolpyruvate-protein_phosphotransferase
PanFamALL_057885	Fam_57885	66	(+)	Unknown	-	-	-	-	-	-	-	-	-	-	-	ESCO.0216.00117.i0013_01773	Accessory	NA	_ADP-ribosylglycohydrolase
PanFamALL_066868	Fam_66868	67	(+)	Unknown	-	-	-	-	-	-	-	-	-	-	-	ESCO.0216.00117.i0013_01778	Accessory	NA	_hypothetical_protein
PanFamALL_027793	Fam_27793	68	(+)	O	-	-	-	-	EcE24377A_3129	-	-	-	-	-	-	ESCO.0216.00332.i0041_02734	Accessory	clpB	_Chaperone_protein_ClpB
PanFamALL_070254	Fam_70254	69	(+)	Unknown	-	-	-	-	-	-	-	-	-	-	-	ESCO.0216.00109.i0035_03175	Accessory	NA	_hypothetical_protein
PanFamALL_041672	Fam_41672	70	(+)	Unknown	-	-	-	-	-	-	-	-	-	-	-	ESCO.0216.00074.i0014_03375	Accessory	NA	_hypothetical_protein
PanFamALL_006692	Fam_6692	71	(-)	P	-	-	-	-	-	-	-	-	-	-	-	ESCO.0216.00064.i0001_00698	Accessory	fhuA	_Ferrichrome-iron_receptor_precursor
PanFamALL_072280	Fam_72280	72	(+)	Q	-	-	-	-	-	-	-	-	-	-	-	ESCO.0216.00114.i0020_01229	Accessory	NA	_Metallo-beta-lactamase_superfamily_protein
PanFamALL_031866	Fam_31866	73	(+)	Unknown	-	-	-	-	-	-	-	-	-	-	-	ESCO.0216.00117.i0013_01777	Accessory	kdgM	_Oligogalacturonate-specific_porin_KdgM_precursor
PanFamALL_043206	Fam_43206	74	(+)	Unknown	-	Prophage	-	-	-	-	-	-	-	-	-	ESCO.0216.00071.i0002_00784	Accessory	NA	_hypothetical_protein
PanFamALL_051864	Fam_51864	75	(+)	Unknown	-	-	-	-	-	-	-	-	-	-	-	ESCO.0216.00068.b0031_04171	Accessory	NA	_hypothetical_protein
PanFamALL_007023	Fam_7023	76	(+)	T	-	-	-	-	-	-	-	-	-	-	-	ESCO.0216.00114.i0020_01228	Accessory	cph2	_Phytochrome-like_protein_cph2
PanFamALL_058293	Fam_58293	77	(+)	M	-	-	-	-	-	-	-	-	-	-	-	ESCO.0216.00117.i0013_01774	Accessory	NA	_glucosamine--fructose-6-phosphate_aminotransferase
PanFamALL_073884	Fam_73884	78	(+)	M	-	-	-	-	vgrS	T6SSi_tssI	-	-	-	-	-	ESCO.0216.00071.i0028_04268	Accessory	NA	_Phage-related_baseplate_assembly_protein
PanFamALL_006414	Fam_6414	79	(+)	Unknown	-	-	-	-	-	-	-	-	-	-	-	ESCO.0216.00096.i0038_04440	Accessory	NA	_small_toxic_polypeptide
PanFamALL_068120	Fam_68120	80	(+)	Unknown	-	-	-	-	-	-	-	-	-	-	-	ESCO.0216.00071.i0002_00473	Accessory	NA	_hypothetical_protein
PanFamALL_069336	Fam_69336	81	(+)	Unknown	-	-	-	-	-	-	-	-	-	-	-	ESCO.0216.00073.i0016_03166	Accessory	NA	_hypothetical_protein
PanFamALL_008679	Fam_8679	82	(+)	Unknown	-	-	-	-	-	-	-	-	-	-	-	ESCO.0216.00068.i0003_00022	Accessory	NA	_hypothetical_protein
PanFamALL_027325	Fam_27325	83	(+)	Unknown	-	-	-	-	-	-	-	-	-	-	-	ESCO.0216.00602.i0015_00843	Accessory	NA	_hypothetical_protein
PanFamALL_031824	Fam_31824	84	(+)	Unknown	-	-	-	-	-	-	-	-	-	-	-	ESCO.0216.00065.b0023_04159	Accessory	ybiA	_Swarming_motility_protein_YbiA
PanFamALL_051509	Fam_51509	85	(+)	Unknown	-	-	-	-	-	-	-	-	-	-	-	ESCO.0216.00073.i0001_00932	Accessory	mrpA	_Major_MR/P_fimbria_protein_precursor
PanFamALL_022146	Fam_22146	86	(+)	M	-	-	-	-	-	-	-	-	-	-	-	ESCO.0216.00117.i0003_00756	Accessory	rfaL	_O-antigen_ligase
PanFamALL_000477	Fam_477	87	(+)	Unknown	-	-	-	-	-	-	-	-	-	-	-	ESCO.0216.00068.i0003_00036	Accessory	NA	_hypothetical_protein
PanFamALL_056984	Fam_56984	88	(+)	Unknown	-	-	-	-	-	-	-	-	-	-	-	ESCO.0216.00068.i0003_00035	Accessory	NA	_hypothetical_protein
PanFamALL_000475	Fam_475	89	(+)	Unknown	-	-	-	-	-	-	-	-	-	-	-	ESCO.0216.00068.i0003_00033	Accessory	NA	_hypothetical_protein
PanFamALL_000476	Fam_476	90	(+)	Unknown	-	-	-	-	-	-	-	-	-	-	-	ESCO.0216.00068.i0003_00034	Accessory	NA	_hypothetical_protein
PanFamALL_018359	Fam_18359	91	(+)	Unknown	-	-	-	-	-	-	-	-	-	-	-	ESCO.0216.00068.i0003_00032	Accessory	NA	_hypothetical_protein
PanFamALL_051889	Fam_51889	92	(+)	Unknown	-	-	-	-	-	-	-	-	-	-	-	ESCO.0216.00073.i0027_04263	Accessory	NA	_hypothetical_protein
PanFamALL_003018	Fam_3018	93	(+)	Unknown	-	-	-	-	-	-	-	-	-	-	-	ESCO.0216.00073.i0004_01480	Accessory	NA	_hypothetical_protein
PanFamALL_022540	Fam_22540	94	(+)	Unknown	-	-	-	-	-	-	-	-	-	-	-	ESCO.0216.00079.i0034_04050	Accessory	NA	_hypothetical_protein
PanFamALL_014251	Fam_14251	95	(+)	Unknown	-	-	-	-	-	-	ISEc47	-	-	-	-	ESCO.0216.00068.i0003_00017	Accessory	NA	_Transposase
PanFamALL_023367	Fam_23367	96	(+)	G	-	-	-	-	-	-	-	-	-	-	-	ESCO.0216.00117.i0013_01775	Accessory	rbsK	_Ribokinase
PanFamALL_022587	Fam_22587	97	(+)	Unknown	-	-	-	-	-	-	-	-	-	-	-	ESCO.0216.00068.i0003_00016	Accessory	NA	_hypothetical_protein
PanFamALL_047404	Fam_47404	98	(+)	K	-	Prophage	-	-	-	-	-	-	-	Acetyltransf_1	ABC	ESCO.0216.00073.i0004_01479	Accessory	NA	_Acetyltransferase_(GNAT)_family_protein
PanFamALL_008682	Fam_8682	99	(+)	Unknown	-	-	-	-	-	-	-	-	-	-	-	ESCO.0216.00068.i0003_00015	Accessory	NA	_hypothetical_protein
PanFamALL_034816	Fam_34816	100	(-)	Unknown	-	-	-	-	-	-	-	-	-	-	-	ESCO.0216.00064.i0002_01332	Accessory	ybhL	_Inner_membrane_protein_YbhL
PanFamALL_043235	Fam_43235	101	(+)	Unknown	-	-	-	-	-	-	-	-	-	-	-	ESCO.0216.00066.i0014_03453	Accessory	NA	_putative_DNA-binding_transcriptional_regulator
PanFamALL_014284	Fam_14284	102	(+)	Unknown	-	-	-	-	-	-	-	-	-	-	-	ESCO.0216.00079.i0034_04048	Accessory	NA	_hypothetical_protein
PanFamALL_038344	Fam_38344	103	(+)	L	-	-	-	-	-	-	ISEhe3	-	-	-	-	ESCO.0216.00116.i0002_00107	Accessory	NA	_Transposase
PanFamALL_069329	Fam_69329	104	(+)	Unknown	-	-	-	-	-	-	-	-	-	-	-	ESCO.0216.01296.i0016_01651	Accessory	NA	_hypothetical_protein
PanFamALL_069358	Fam_69358	105	(+)	Unknown	-	-	-	-	-	-	-	-	-	-	-	ESCO.0216.01296.i0055_04434	Accessory	NA	_hypothetical_protein
PanFamALL_065136	Fam_65136	106	(-)	E	-	-	-	-	-	-	-	-	-	-	-	ESCO.0216.00064.i0004_02497	Accessory	NA	_D-arabitol-phosphate_dehydrogenase
PanFamALL_072760	Fam_72760	107	(+)	Unknown	-	-	-	-	-	-	-	-	-	-	-	ESCO.0216.00547.b0067_03702	Accessory	NA	_hypothetical_protein
PanFamALL_065864	Fam_65864	108	(-)	K	-	-	-	-	-	-	-	-	-	-	-	ESCO.0216.00064.i0004_02491	Accessory	glpR	_Glycerol-3-phosphate_regulon_repressor
PanFamALL_052978	Fam_52978	109	(-)	K	-	-	-	-	-	-	-	-	-	-	-	ESCO.0216.00064.i0008_03668	Accessory	mazE	_Antitoxin_MazE
PanFamALL_069800	Fam_69800	110	(-)	T	-	-	-	-	-	-	-	-	-	-	-	ESCO.0216.00064.i0008_03667	Accessory	mazF	_mRNA_interferase_MazF
PanFamALL_047722	Fam_47722	111	(-)	E	-	-	-	-	-	-	-	-	-	-	-	ESCO.0216.00064.i0004_02495	Accessory	gutB	_Sorbitol_dehydrogenase
PanFamALL_074803	Fam_74803	112	(+)	Unknown	-	-	-	-	-	-	-	-	-	-	-	ESCO.0216.00073.i0021_03807	Accessory	NA	_hypothetical_protein
PanFamALL_052368	Fam_52368	113	(-)	G	-	-	-	-	-	-	-	-	-	-	-	ESCO.0216.00064.i0004_02496	Accessory	ydjE	_Inner_membrane_metabolite_transport_protein_YdjE
PanFamALL_058017	Fam_58017	114	(-)	C	-	-	-	-	-	-	-	-	-	-	-	ESCO.0216.00064.i0004_02492	Accessory	yhdN	_General_stress_protein_69
PanFamALL_062616	Fam_62616	115	(-)	G	-	-	-	-	-	-	-	-	-	-	-	ESCO.0216.00064.i0004_02490	Accessory	ydjE	_Inner_membrane_metabolite_transport_protein_YdjE
PanFamALL_055979	Fam_55979	116	(+)	T	-	Prophage	-	-	-	-	-	-	-	-	-	ESCO.0216.00114.i0023_01722	Accessory	yedQ	_putative_diguanylate_cyclase_YedQ
PanFamALL_004190	Fam_4190	117	(+)	Unknown	-	Prophage	-	-	-	-	-	-	-	-	-	ESCO.0216.00137.i0001_00078	Accessory	NA	_NYN_domain_protein

## Sheet: F
GeneFamily	Family	Rank_Assocation	Sign_Association	Eggnog	Plasmid	Prophage	MGE	VFDBA	VFDBB	TXSS	IS	Int	ARG	CapsuleGene	CapsuleSystem	RefGene	TypeFamily	ProkkaName	Description
PanFamALL_073971	Fam_73971	1	(+)	Unknown	-	-	-	-	-	-	-	-	-	-	-	ESCO.0216.01043.i0027_01135	Accessory	NA	_recombination_protein_F
PanFamALL_072096	Fam_72096	2	(+)	Unknown	-	-	-	-	-	-	-	-	-	-	-	ESCO.0216.01043.i0027_01134	Accessory	NA	_hypothetical_protein
PanFamALL_069207	Fam_69207	3	(+)	E	-	-	-	-	-	-	-	-	-	-	-	ESCO.0216.00118.i0009_00400	Accessory	NA	_Shikimate_5-dehydrogenase-like_protein
PanFamALL_041273	Fam_41273	4	(+)	M	-	Prophage	-	-	-	-	-	-	-	-	-	ESCO.0216.00074.i0002_00442	Accessory	NA	_hypothetical_protein
PanFamALL_075381	Fam_75381	5	(+)	Unknown	-	Prophage	-	-	-	-	-	-	-	-	-	ESCO.0216.00162.i0001_00043	Accessory	NA	_hypothetical_protein
PanFamALL_072042	Fam_72042	6	(+)	M	-	-	-	-	-	-	-	-	-	-	-	ESCO.0216.00097.i0016_02108	Accessory	dgoD	_D-galactonate_dehydratase
PanFamALL_074280	Fam_74280	7	(+)	G	-	-	-	-	-	-	-	-	-	-	-	ESCO.0216.00097.i0016_02107	Accessory	ttuB	_Putative_tartrate_transporter
PanFamALL_071039	Fam_71039	8	(+)	Unknown	-	Prophage	-	-	-	-	-	-	-	-	-	ESCO.0216.00074.i0002_00443	Accessory	NA	_hypothetical_protein
PanFamALL_070405	Fam_70405	9	(+)	K	-	-	-	-	-	-	-	-	-	-	-	ESCO.0216.00097.i0016_02106	Accessory	ydfH	_putative_HTH-type_transcriptional_regulator_YdfH
PanFamALL_009547	Fam_9547	10	(+)	Unknown	-	-	-	-	-	-	-	-	-	-	-	ESCO.0216.00247.i0062_04295	Accessory	NA	_hypothetical_protein
PanFamALL_004393	Fam_4393	11	(+)	Unknown	-	-	-	-	-	-	-	-	-	-	-	ESCO.0216.00139.i0006_00553	Accessory	NA	_hypothetical_protein
PanFamALL_070939	Fam_70939	12	(+)	Unknown	-	-	-	-	-	-	-	-	-	-	-	ESCO.0216.00139.i0006_00555	Accessory	NA	_hypothetical_protein
PanFamALL_069021	Fam_69021	13	(+)	Unknown	-	-	-	-	-	-	-	-	-	-	-	ESCO.0216.00139.i0006_00554	Accessory	NA	_hypothetical_protein
PanFamALL_000641	Fam_641	14	(-)	K	-	-	MGE	-	-	-	-	-	-	-	-	ESCO.0216.00064.i0004_02190	Accessory	hipB	_Antitoxin_HipB
PanFamALL_031792	Fam_31792	15	(+)	Unknown	-	-	-	-	-	-	-	-	-	-	-	ESCO.0216.00073.i0011_02598	Accessory	NA	_hypothetical_protein
PanFamALL_004705	Fam_4705	16	(+)	Unknown	-	-	-	-	-	-	-	-	-	-	-	ESCO.0216.00073.i0004_01564	Accessory	NA	_hypothetical_protein
PanFamALL_072145	Fam_72145	17	(+)	P	-	-	-	-	-	-	-	-	-	-	-	ESCO.0216.00128.i0005_01513	Accessory	pstS1	_Phosphate-binding_protein_PstS_1_precursor
PanFamALL_069065	Fam_69065	18	(+)	Unknown	-	-	-	-	-	-	-	-	-	-	-	ESCO.0216.01089.i0033_01111	Accessory	NA	_hypothetical_protein
PanFamALL_069025	Fam_69025	19	(+)	Unknown	-	-	-	-	-	-	-	-	-	-	-	ESCO.0216.01289.i0013_02052	Accessory	NA	_hypothetical_protein
PanFamALL_070214	Fam_70214	20	(+)	L	-	-	-	-	-	-	ISEc81	-	-	-	-	ESCO.0216.00114.b0001_00001	Accessory	NA	_Transposase_IS116/IS110/IS902_family_protein
PanFamALL_069073	Fam_69073	21	(+)	Unknown	-	-	-	-	-	-	-	-	-	-	-	ESCO.0216.01289.i0048_04584	Accessory	yafQ	_mRNA_interferase_YafQ
PanFamALL_070398	Fam_70398	22	(+)	Unknown	-	-	-	-	-	-	-	-	-	-	-	ESCO.0216.01289.i0070_04674	Accessory	NA	_hypothetical_protein
PanFamALL_008399	Fam_8399	23	(-)	Unknown	-	-	MGE	-	-	-	-	-	-	-	-	ESCO.0216.00064.i0004_02191	Accessory	hipA	_Serine/threonine-protein_kinase_HipA
PanFamALL_072393	Fam_72393	24	(+)	Unknown	-	-	-	-	-	-	-	-	-	-	-	ESCO.0216.00073.i0037_04562	Accessory	NA	_hypothetical_protein
PanFamALL_069493	Fam_69493	25	(+)	Unknown	-	-	-	espY2	espY2	-	-	-	-	-	-	ESCO.0216.00073.i0003_01196	Accessory	NA	_hypothetical_protein
PanFamALL_003018	Fam_3018	26	(+)	Unknown	-	-	-	-	-	-	-	-	-	-	-	ESCO.0216.00073.i0004_01480	Accessory	NA	_hypothetical_protein
PanFamALL_000852	Fam_852	27	(+)	K	-	-	-	-	-	-	-	-	-	-	-	ESCO.0216.00073.i0007_02184	Accessory	parD1	_Antitoxin_ParD1
PanFamALL_058912	Fam_58912	28	(+)	Unknown	-	-	-	-	-	-	-	-	-	-	-	ESCO.0216.00073.i0007_02185	Accessory	parE4	_Toxin_ParE4
PanFamALL_069066	Fam_69066	29	(+)	Unknown	-	-	-	-	-	-	-	-	-	-	-	ESCO.0216.01043.b0031_01274	Accessory	NA	_hypothetical_protein
PanFamALL_055806	Fam_55806	30	(+)	Unknown	-	Prophage	-	-	-	-	-	-	-	-	-	ESCO.0216.00137.i0021_01842	Accessory	NA	_hypothetical_protein
PanFamALL_074598	Fam_74598	31	(+)	P	-	-	-	-	-	-	-	-	-	-	-	ESCO.0216.00122.i0002_00519	Accessory	yflS	_Putative_malate_transporter_YflS
PanFamALL_073177	Fam_73177	32	(+)	F	-	Prophage	-	-	-	-	-	-	-	-	-	ESCO.0216.00137.i0021_01841	Accessory	dgt	_Deoxyguanosinetriphosphate_triphosphohydrolase
PanFamALL_030319	Fam_30319	33	(+)	Unknown	-	-	-	-	-	-	-	-	-	-	-	ESCO.0216.00122.i0002_00520	Accessory	NA	_Putative_2-hydroxyacid_dehydrogenase
PanFamALL_070952	Fam_70952	34	(+)	G	-	-	-	-	-	-	-	-	-	-	-	ESCO.0216.00122.i0002_00521	Accessory	tabA	_Toxin-antitoxin_biofilm_protein_TabA
PanFamALL_072674	Fam_72674	35	(+)	Unknown	-	-	-	-	-	-	-	-	-	-	-	ESCO.0216.00122.i0002_00522	Accessory	actIII	_Putative_ketoacyl_reductase
PanFamALL_047404	Fam_47404	36	(+)	K	-	Prophage	-	-	-	-	-	-	-	Acetyltransf_1	ABC	ESCO.0216.00073.i0004_01479	Accessory	NA	_Acetyltransferase_(GNAT)_family_protein
PanFamALL_069240	Fam_69240	37	(+)	Unknown	-	-	-	-	-	-	-	-	-	-	-	ESCO.0216.00338.i0039_02417	Accessory	NA	_hypothetical_protein
PanFamALL_069067	Fam_69067	38	(+)	Unknown	-	-	-	-	-	-	-	-	-	-	-	ESCO.0216.01289.i0043_04400	Accessory	NA	_hypothetical_protein
PanFamALL_072492	Fam_72492	39	(+)	Unknown	-	-	-	-	-	-	-	-	-	-	-	ESCO.0216.01043.i0031_01276	Accessory	NA	_hypothetical_protein
PanFamALL_051870	Fam_51870	40	(+)	Unknown	-	Prophage	-	-	-	-	-	-	-	-	-	ESCO.0216.00331.i0015_01434	Accessory	dinI	_DNA-damage-inducible_protein_I
PanFamALL_014348	Fam_14348	41	(+)	Unknown	-	-	-	-	-	-	-	-	-	-	-	ESCO.0216.00356.i0009_00730	Accessory	NA	_hypothetical_protein
PanFamALL_069007	Fam_69007	42	(+)	Unknown	-	-	-	-	-	-	-	-	-	-	-	ESCO.0216.00122.i0024_03168	Accessory	NA	_hypothetical_protein
PanFamALL_071857	Fam_71857	43	(+)	Unknown	-	-	-	-	-	-	-	-	-	-	-	ESCO.0216.00073.i0007_02177	Accessory	NA	_hypothetical_protein
PanFamALL_003901	Fam_3901	44	(+)	Unknown	-	-	-	-	fanC	-	-	-	-	-	-	ESCO.0216.00133.i0015_01651	Accessory	NA	_Fimbrial_protein
PanFamALL_052397	Fam_52397	45	(+)	K	-	-	-	-	-	-	-	-	-	-	-	ESCO.0216.00073.i0016_03233	Accessory	gcvA	_Glycine_cleavage_system_transcriptional_activator
PanFamALL_046837	Fam_46837	46	(+)	C	-	-	-	-	-	-	-	-	-	-	-	ESCO.0216.00073.i0016_03231	Accessory	fumA	_Fumarate_hydratase_class_I,_aerobic
PanFamALL_052879	Fam_52879	47	(+)	Unknown	-	-	-	-	-	-	-	-	-	-	-	ESCO.0216.00072.i0015_03034	Accessory	ybiA	_Swarming_motility_protein_YbiA
PanFamALL_000873	Fam_873	48	(+)	Unknown	-	-	-	-	-	-	-	-	-	-	-	ESCO.0216.00073.i0016_03229	Accessory	NA	_hypothetical_protein
PanFamALL_067875	Fam_67875	49	(-)	P	-	-	-	-	-	-	-	-	-	-	-	ESCO.0216.00064.i0009_04670	Accessory	axe1-6A	_Carbohydrate_acetyl_esterase/feruloyl_esterase_precursor
PanFamALL_072451	Fam_72451	50	(+)	E	-	-	-	-	-	-	-	-	-	-	-	ESCO.0216.00073.i0016_03226	Accessory	mutE	_Methylaspartate_mutase_E_chain
PanFamALL_066071	Fam_66071	51	(+)	Unknown	-	Prophage	-	-	-	-	-	-	-	-	-	ESCO.0216.00548.i0084_02441	Accessory	NA	_hypothetical_protein
PanFamALL_062033	Fam_62033	52	(+)	K	-	-	-	-	-	-	-	-	-	-	-	ESCO.0216.00073.i0032_04395	Accessory	hilA	_Transcriptional_regulator_HilA
PanFamALL_015346	Fam_15346	53	(+)	E	-	-	-	-	-	-	-	-	-	-	-	ESCO.0216.00073.i0016_03227	Accessory	NA	_Methylaspartate_ammonia-lyase
PanFamALL_066095	Fam_66095	54	(-)	Unknown	-	-	-	-	-	-	-	-	-	-	-	ESCO.0216.00064.i0009_04667	Accessory	cbrB	_Inner_membrane_protein_CbrB
PanFamALL_075407	Fam_75407	55	(+)	H	-	-	-	-	-	-	-	-	-	-	-	ESCO.0216.00073.i0016_03232	Accessory	btuR	_Cob(I)yrinic_acid_a,c-diamide_adenosyltransferase
PanFamALL_031760	Fam_31760	56	(+)	E	-	-	-	-	-	-	-	-	-	-	-	ESCO.0216.00073.i0016_03224	Accessory	mamA	_Methylaspartate_mutase_S_chain
PanFamALL_046678	Fam_46678	57	(+)	Unknown	-	-	-	-	-	-	-	-	-	-	-	ESCO.0216.00073.i0016_03225	Accessory	NA	_hypothetical_protein
PanFamALL_022288	Fam_22288	58	(+)	Unknown	-	-	-	-	-	-	-	-	-	-	-	ESCO.0216.00065.i0001_00850	Accessory	mrpA	_Major_MR/P_fimbria_protein_precursor
PanFamALL_074721	Fam_74721	59	(+)	Unknown	-	-	-	-	-	-	-	-	-	-	-	ESCO.0216.00073.i0032_04407	Accessory	NA	_hypothetical_protein
PanFamALL_075830	Fam_75830	60	(+)	Unknown	-	-	-	-	-	-	-	-	-	-	-	ESCO.0216.00064.i0001_01213	Accessory	NA	_hypothetical_protein
PanFamALL_065255	Fam_65255	61	(-)	K	-	-	-	-	-	-	-	-	-	-	-	ESCO.0216.00064.i0009_04674	Accessory	bglG	_Cryptic_beta-glucoside_bgl_operon_antiterminator
PanFamALL_019931	Fam_19931	62	(+)	Unknown	-	-	-	-	-	-	-	-	-	-	-	ESCO.0216.00073.i0016_03223	Accessory	NA	_hypothetical_protein
PanFamALL_041610	Fam_41610	63	(+)	K	-	-	-	-	-	-	-	-	-	-	-	ESCO.0216.00066.i0001_00552	Accessory	NA	_Helix-turn-helix
PanFamALL_069874	Fam_69874	64	(-)	G	-	-	-	-	-	-	-	-	-	-	-	ESCO.0216.00064.i0009_04673	Accessory	bglF	_PTS_system_beta-glucoside-specific_EIIBCA_component
PanFamALL_064528	Fam_64528	65	(-)	K	-	-	-	-	-	-	-	-	-	-	-	ESCO.0216.00064.i0004_02091	Accessory	dmlR	_HTH-type_transcriptional_regulator_DmlR
PanFamALL_075473	Fam_75473	66	(+)	Unknown	-	-	-	-	-	-	-	-	-	-	-	ESCO.0216.00073.i0016_03222	Accessory	NA	_hypothetical_protein
PanFamALL_055834	Fam_55834	67	(+)	C	-	-	-	-	-	-	-	-	-	-	-	ESCO.0216.00073.i0016_03230	Accessory	dctA	_C4-dicarboxylate_transport_protein
PanFamALL_070183	Fam_70183	68	(+)	E	-	-	-	-	-	-	-	-	-	-	-	ESCO.0216.01043.i0027_01163	Accessory	metB	_Cystathionine_gamma-synthase
PanFamALL_063259	Fam_63259	69	(+)	K	-	-	-	-	-	-	-	-	-	-	-	ESCO.0216.00073.i0001_00833	Accessory	cysB	_HTH-type_transcriptional_regulator_CysB
PanFamALL_054050	Fam_54050	70	(-)	G	Plasmid	-	-	-	-	-	-	-	-	-	-	ESCO.0216.00064.i0009_04672	Accessory	bglB	_6-phospho-beta-glucosidase_BglB
PanFamALL_037266	Fam_37266	71	(-)	G	-	-	-	-	-	-	-	-	-	-	-	ESCO.0216.00064.i0009_04671	Accessory	bglH	_Cryptic_outer_membrane_porin_BglH_precursor
PanFamALL_040883	Fam_40883	72	(-)	Unknown	-	Prophage	-	-	-	-	-	-	-	-	-	ESCO.0216.00064.i0001_00869	Accessory	NA	_hypothetical_protein
PanFamALL_075380	Fam_75380	73	(+)	Unknown	-	-	-	-	-	-	-	-	-	-	-	ESCO.0216.00068.i0019_03148	Accessory	NA	_hypothetical_protein
PanFamALL_034980	Fam_34980	74	(+)	G	-	-	-	-	-	-	-	-	-	-	-	ESCO.0216.00073.i0001_00832	Accessory	NA	_major_facilitator_superfamily_transporter
PanFamALL_074340	Fam_74340	75	(+)	Unknown	-	Prophage	-	-	-	T5cSS_PF03895	-	-	-	-	-	ESCO.0216.00066.i0027_04597	Accessory	smc	_Chromosome_partition_protein_Smc
PanFamALL_067147	Fam_67147	76	(-)	G	-	-	-	-	-	-	-	-	-	-	-	ESCO.0216.00064.i0009_04669	Accessory	nagB	_Glucosamine-6-phosphate_deaminase
PanFamALL_070951	Fam_70951	77	(+)	Unknown	-	-	-	-	fanF	-	-	-	-	-	-	ESCO.0216.00072.i0006_00920	Accessory	NA	_hypothetical_protein
PanFamALL_069036	Fam_69036	78	(+)	P	-	-	-	-	-	-	-	-	-	-	-	ESCO.0216.01289.i0016_02699	Accessory	zitB	_Zinc_transporter_ZitB
PanFamALL_069040	Fam_69040	79	(+)	Unknown	-	-	-	-	-	-	-	-	-	-	-	ESCO.0216.01289.i0017_02750	Accessory	yafO	_mRNA_interferase_YafO
PanFamALL_069062	Fam_69062	80	(+)	Unknown	-	-	-	-	-	-	-	-	-	-	-	ESCO.0216.01289.i0036_04066	Accessory	tnaB	_Low_affinity_tryptophan_permease
PanFamALL_071704	Fam_71704	81	(+)	T	-	-	-	-	-	-	-	-	-	-	-	ESCO.0216.01289.i0017_02749	Accessory	yafO	_mRNA_interferase_YafO
PanFamALL_073180	Fam_73180	82	(+)	Unknown	-	-	-	-	-	-	-	-	-	-	-	ESCO.0216.00073.i0016_03228	Accessory	NA	_hypothetical_protein
PanFamALL_016291	Fam_16291	83	(-)	Unknown	-	-	MGE	-	-	-	-	-	-	-	-	ESCO.0216.00064.i0004_02014	Accessory	NA	_hypothetical_protein
PanFamALL_019848	Fam_19848	84	(+)	Unknown	-	-	-	-	fanE	-	-	-	-	-	-	ESCO.0216.00072.i0006_00921	Accessory	faeE	_Chaperone_protein_FaeE_precursor
PanFamALL_024986	Fam_24986	85	(+)	Unknown	-	-	-	-	fanG	-	-	-	-	-	-	ESCO.0216.00072.i0006_00919	Accessory	NA	_hypothetical_protein
PanFamALL_071722	Fam_71722	86	(+)	Unknown	-	-	-	-	-	T5aSS_PF03797	-	-	-	-	-	ESCO.0216.00072.i0006_00917	Accessory	tsh	_Temperature-sensitive_hemagglutinin_tsh_autotransporter_precursor
PanFamALL_044046	Fam_44046	87	(+)	M	-	-	-	-	ompD	-	-	-	-	-	-	ESCO.0216.00073.i0001_00012	Accessory	ompD	_Outer_membrane_porin_protein_OmpD_precursor
PanFamALL_006402	Fam_6402	88	(+)	L	-	-	-	-	-	-	-	-	-	-	-	ESCO.0216.00068.i0019_03149	Accessory	recQ	_ATP-dependent_DNA_helicase_RecQ
PanFamALL_002809	Fam_2809	89	(+)	Unknown	-	-	-	-	-	-	-	-	-	-	-	ESCO.0216.00114.i0034_02981	Accessory	NA	_hypothetical_protein
PanFamALL_069056	Fam_69056	90	(+)	Unknown	-	-	-	-	-	-	-	-	-	-	-	ESCO.0216.00114.i0034_02975	Accessory	NA	_SWIM_zinc_finger
PanFamALL_069057	Fam_69057	91	(+)	Unknown	-	-	-	-	-	-	-	-	-	-	-	ESCO.0216.00114.i0034_02976	Accessory	NA	_hypothetical_protein
PanFamALL_069063	Fam_69063	92	(+)	Unknown	-	-	-	-	-	-	-	-	-	-	-	ESCO.0216.00114.i0034_02978	Accessory	NA	_hypothetical_protein
PanFamALL_002807	Fam_2807	93	(+)	Unknown	-	-	-	-	-	-	-	-	-	-	-	ESCO.0216.00114.i0034_02979	Accessory	NA	_VWA_domain_containing_CoxE-like_protein
PanFamALL_002808	Fam_2808	94	(+)	Unknown	-	-	-	-	-	-	-	-	-	-	-	ESCO.0216.00114.i0034_02980	Accessory	NA	_hypothetical_protein
PanFamALL_007119	Fam_7119	95	(+)	Unknown	-	-	-	-	-	-	-	-	-	-	-	ESCO.0216.00073.i0011_02755	Accessory	NA	_hypothetical_protein
PanFamALL_071714	Fam_71714	96	(+)	Unknown	-	-	-	-	espR1	-	-	-	-	-	-	ESCO.0216.00073.i0001_00011	Accessory	NA	_putative_E3_ubiquitin-protein_ligase_ipaH7.8
PanFamALL_002806	Fam_2806	97	(+)	L	-	-	-	-	-	-	-	-	-	-	-	ESCO.0216.00114.i0034_02977	Accessory	NA	_AAA_domain_(dynein-related_subfamily)
PanFamALL_069008	Fam_69008	98	(+)	Unknown	-	-	-	-	-	-	-	-	-	-	-	ESCO.0216.00701.b0054_02643	Accessory	NA	_hypothetical_protein
PanFamALL_069028	Fam_69028	99	(+)	Unknown	-	-	-	-	-	-	-	-	-	-	-	ESCO.0216.00227.i0013_01982	Accessory	NA	_hypothetical_protein
PanFamALL_069029	Fam_69029	100	(+)	Unknown	-	-	-	-	-	-	-	-	-	-	-	ESCO.0216.00227.i0013_01983	Accessory	NA	_hypothetical_protein
PanFamALL_069030	Fam_69030	101	(+)	Unknown	-	-	-	-	-	-	-	-	-	-	-	ESCO.0216.01024.i0022_01701	Accessory	NA	_hypothetical_protein
PanFamALL_036207	Fam_36207	102	(+)	K	-	-	-	-	-	-	-	-	-	-	-	ESCO.0216.00073.i0033_04487	Accessory	NA	_transcriptional_repressor_DicA
PanFamALL_051999	Fam_51999	103	(+)	Unknown	-	-	-	-	-	-	-	-	-	-	-	ESCO.0216.00073.i0032_04394	Accessory	sipD	_Cell_invasion_protein_SipD
PanFamALL_062364	Fam_62364	104	(+)	Unknown	-	Prophage	-	-	-	-	-	-	-	-	-	ESCO.0216.00073.i0032_04390	Accessory	sicA	_Chaperone_protein_SicA
PanFamALL_024726	Fam_24726	105	(-)	Unknown	-	-	-	-	-	-	-	-	-	-	-	ESCO.0216.00064.i0004_02090	Accessory	NA	_Alpha/beta_hydrolase_family_protein
PanFamALL_056916	Fam_56916	106	(-)	L	-	-	-	-	-	-	ISEc1	-	-	-	-	ESCO.0216.00064.i0001_00769	Accessory	NA	_Transposase_DDE_domain_protein
PanFamALL_069307	Fam_69307	107	(+)	Unknown	Plasmid	-	-	-	-	-	-	-	-	-	-	ESCO.0216.00411.i0083_04594	Accessory	tmrB	_Tunicamycin_resistance_protein
PanFamALL_024987	Fam_24987	108	(+)	Unknown	-	-	-	-	fanH	-	-	-	-	-	-	ESCO.0216.00072.i0006_00918	Accessory	NA	_hypothetical_protein
PanFamALL_069037	Fam_69037	109	(+)	P	-	-	-	-	-	-	-	-	-	-	-	ESCO.0216.00741.i0017_00982	Accessory	zitB	_Zinc_transporter_ZitB
PanFamALL_072068	Fam_72068	110	(+)	Unknown	-	-	-	-	-	-	-	-	-	-	-	ESCO.0216.00179.i0009_01431	Accessory	yajI	_putative_lipoprotein_YajI_precursor
PanFamALL_073845	Fam_73845	111	(+)	C	-	-	-	-	-	-	-	-	-	-	-	ESCO.0216.01043.i0027_01164	Accessory	mleN	_Malate-2H(+)/Na(+)-lactate_antiporter
PanFamALL_074101	Fam_74101	112	(+)	M	-	-	-	-	fanD	-	-	-	-	-	-	ESCO.0216.00072.i0006_00922	Accessory	htrE	_Outer_membrane_usher_protein_HtrE_precursor
PanFamALL_067355	Fam_67355	113	(-)	Unknown	-	-	-	-	-	-	-	-	-	-	-	ESCO.0216.00064.i0001_00964	Accessory	yajI	_putative_lipoprotein_YajI_precursor
PanFamALL_003966	Fam_3966	114	(+)	Unknown	-	-	-	-	ipaH	-	-	-	-	-	-	ESCO.0216.00073.i0004_01563	Accessory	ipaH3	_E3_ubiquitin-protein_ligase_ipaH3
PanFamALL_025904	Fam_25904	115	(+)	Unknown	-	-	-	-	-	-	-	-	-	-	-	ESCO.0216.00165.i0026_02589	Accessory	NA	_hypothetical_protein
PanFamALL_038852	Fam_38852	116	(+)	Unknown	-	-	-	-	-	-	-	-	-	-	-	ESCO.0216.00821.i0154_04848	Accessory	NA	_hypothetical_protein
PanFamALL_071453	Fam_71453	117	(+)	Unknown	-	-	-	-	-	-	-	-	-	-	-	ESCO.0216.00610.i0093_04380	Accessory	NA	_hypothetical_protein
PanFamALL_024112	Fam_24112	118	(+)	G	-	-	-	-	-	-	-	-	-	-	-	ESCO.0216.00066.i0022_04224	Accessory	NA	_2-keto-3-deoxy-galactonokinase
PanFamALL_030222	Fam_30222	119	(-)	M	-	-	-	-	-	-	-	-	-	-	-	ESCO.0216.00064.i0001_01236	Accessory	papC	_Outer_membrane_usher_protein_PapC_precursor
PanFamALL_067424	Fam_67424	120	(+)	Unknown	-	-	-	-	-	-	-	-	-	-	-	ESCO.0216.00066.i0022_04222	Accessory	NA	_Tripartite_tricarboxylate_transporter_family_receptor
PanFamALL_060676	Fam_60676	121	(+)	Unknown	-	-	-	-	-	-	-	-	-	-	-	ESCO.0216.00066.i0022_04221	Accessory	NA	_Tripartite_tricarboxylate_transporter_TctB_family_protein
PanFamALL_041560	Fam_41560	122	(+)	Unknown	-	-	-	-	-	-	-	-	-	-	-	ESCO.0216.00073.i0033_04486	Accessory	NA	_hypothetical_protein
PanFamALL_070248	Fam_70248	123	(+)	Unknown	-	-	-	-	-	-	-	-	-	-	-	ESCO.0216.00073.i0032_04398	Accessory	NA	_hypothetical_protein
PanFamALL_069179	Fam_69179	124	(+)	K	-	-	-	-	-	-	-	-	-	-	-	ESCO.0216.00073.i0032_04399	Accessory	higA-2	_Antitoxin_igA-2
PanFamALL_005902	Fam_5902	125	(-)	O	-	-	-	-	-	-	-	-	-	-	-	ESCO.0216.00064.i0001_01235	Accessory	papD	_Chaperone_protein_PapD_precursor
PanFamALL_002582	Fam_2582	126	(+)	Unknown	-	-	-	-	-	-	-	-	-	-	-	ESCO.0216.00065.i0008_02209	Accessory	NA	_Fic/DOC_family_protein
PanFamALL_034195	Fam_34195	127	(+)	Unknown	-	Prophage	-	-	-	-	-	-	-	-	-	ESCO.0216.00073.i0032_04391	Accessory	NA	_hypothetical_protein
PanFamALL_069308	Fam_69308	128	(+)	V	Plasmid	-	-	-	-	-	-	-	aac3-II	-	-	ESCO.0216.00357.b0109_04740	Accessory	yokD	_SPBc2_prophage-derived_aminoglycoside_N(3')-acetyltransferase-like_protein_YokD
PanFamALL_058893	Fam_58893	129	(-)	G	-	-	-	-	-	-	-	-	-	-	-	ESCO.0216.00064.i0001_01237	Accessory	fimA	_Type-1_fimbrial_protein,_A_chain_precursor
PanFamALL_037899	Fam_37899	130	(+)	Unknown	-	Prophage	-	-	-	-	-	-	-	-	-	ESCO.0216.00073.i0032_04392	Accessory	ipaB	_Invasin_IpaB
PanFamALL_069006	Fam_69006	131	(+)	Unknown	-	-	-	-	-	-	-	-	-	-	-	ESCO.0216.00096.i0033_04148	Accessory	NA	_hypothetical_protein
PanFamALL_070946	Fam_70946	132	(+)	O	-	-	-	-	-	-	-	-	-	-	-	ESCO.0216.00096.i0033_04149	Accessory	htpG	_Chaperone_protein_HtpG
PanFamALL_051900	Fam_51900	133	(+)	Unknown	-	-	-	-	-	-	-	-	-	-	-	ESCO.0216.00073.i0011_02629	Accessory	NA	_hypothetical_protein
PanFamALL_069076	Fam_69076	134	(+)	Unknown	-	-	-	-	-	-	-	-	-	-	-	ESCO.0216.00118.i0004_00095	Accessory	NA	_hypothetical_protein
PanFamALL_031952	Fam_31952	135	(-)	Unknown	-	-	-	-	-	-	-	-	-	-	-	ESCO.0216.00064.i0001_01234	Accessory	NA	_hypothetical_protein
PanFamALL_042193	Fam_42193	136	(+)	Unknown	-	-	-	-	-	-	-	-	-	-	-	ESCO.0216.00066.i0022_04220	Accessory	NA	_Tripartite_tricarboxylate_transporter_TctA_family_protein
PanFamALL_000401	Fam_401	137	(+)	K	-	-	-	-	-	-	-	-	-	-	-	ESCO.0216.00066.i0022_04225	Accessory	kdgR	_Transcriptional_regulator_KdgR
PanFamALL_050545	Fam_50545	138	(+)	Unknown	-	-	-	-	-	-	-	-	-	-	-	ESCO.0216.00132.i0060_02144	Accessory	ydcO	_Inner_membrane_protein_YdcO
PanFamALL_071426	Fam_71426	139	(+)	Unknown	-	-	-	-	-	-	-	-	-	-	-	ESCO.0216.00071.i0013_02773	Accessory	higB-2	_Toxin_HigB-2
PanFamALL_038049	Fam_38049	140	(-)	M	-	-	-	-	-	-	-	-	-	-	-	ESCO.0216.00064.i0008_03725	Accessory	NA	_Aspartate_racemase
PanFamALL_070246	Fam_70246	141	(+)	Unknown	-	-	-	-	-	-	-	-	-	-	-	ESCO.0216.00073.i0005_01766	Accessory	NA	_Tetratricopeptide_repeat_protein
PanFamALL_015173	Fam_15173	142	(+)	N	-	-	-	-	-	-	-	-	-	-	-	ESCO.0216.00290.i0072_04314	Accessory	fliC	_Flagellin
PanFamALL_006392	Fam_6392	143	(+)	Unknown	-	-	-	-	-	-	-	-	-	-	-	ESCO.0216.00179.i0009_01434	Accessory	yajI	_putative_lipoprotein_YajI_precursor
PanFamALL_052868	Fam_52868	144	(+)	Unknown	-	-	-	-	-	-	-	-	-	-	-	ESCO.0216.00066.i0007_01814	Accessory	NA	_hypothetical_protein
PanFamALL_000473	Fam_473	145	(+)	Unknown	-	-	-	-	-	-	-	-	-	-	-	ESCO.0216.00067.i0036_04369	Accessory	NA	_hypothetical_protein
PanFamALL_069081	Fam_69081	146	(+)	Unknown	-	-	-	-	-	T5aSS_PF03797	-	-	-	-	-	ESCO.0216.00187.i0035_03881	Accessory	NA	_N-succinyldiaminopimelate_aminotransferase
PanFamALL_046640	Fam_46640	147	(-)	G	-	-	-	-	-	-	-	-	-	-	-	ESCO.0216.00064.i0008_03628	Accessory	fucA	_L-fuculose_phosphate_aldolase
PanFamALL_029490	Fam_29490	148	(-)	Unknown	-	-	-	-	-	-	-	-	-	-	-	ESCO.0216.00064.i0008_03627	Accessory	NA	_hypothetical_protein
PanFamALL_064779	Fam_64779	149	(-)	K	-	-	-	-	-	-	-	-	-	YihW	GroupIV_s_stricte	ESCO.0216.00064.i0008_03625	Accessory	glcR	_HTH-type_transcriptional_repressor_GlcR
PanFamALL_063115	Fam_63115	150	(-)	G	-	-	-	-	-	-	-	-	-	-	-	ESCO.0216.00064.i0008_03629	Accessory	ygbM	_Putative_hydroxypyruvate_isomerase_YgbM
PanFamALL_050674	Fam_50674	151	(-)	Unknown	-	-	-	-	-	-	-	-	-	-	-	ESCO.0216.00064.i0008_03630	Accessory	ygbN	_Inner_membrane_permease_YgbN
PanFamALL_064706	Fam_64706	152	(-)	I	-	-	-	-	-	-	-	-	-	YihU	GroupIV_s_stricte	ESCO.0216.00064.i0008_03626	Accessory	garR	_2-hydroxy-3-oxopropionate_reductase
PanFamALL_055960	Fam_55960	153	(-)	Unknown	-	-	-	-	-	T5aSS_PF03797	-	-	-	-	-	ESCO.0216.00064.i0004_01955	Accessory	NA	_putative_autotransporter_precursor
PanFamALL_065330	Fam_65330	154	(-)	Unknown	-	-	-	espX5	espX5	-	-	-	-	-	-	ESCO.0216.00064.i0001_00132	Accessory	pipB2	_Secreted_effector_protein_pipB2
PanFamALL_028965	Fam_28965	155	(+)	K	-	-	-	-	-	-	-	-	-	-	-	ESCO.0216.00067.i0021_03121	Accessory	NA	_putative_transcriptional_regulator
PanFamALL_040952	Fam_40952	156	(+)	Unknown	-	Prophage	-	-	-	-	-	-	-	-	-	ESCO.0216.00135.i0004_00659	Accessory	NA	_hypothetical_protein
PanFamALL_052754	Fam_52754	157	(+)	K	-	-	-	-	-	-	-	-	-	-	-	ESCO.0216.00065.i0011_03133	Accessory	gabR	_HTH-type_transcriptional_regulatory_protein_GabR
PanFamALL_036072	Fam_36072	158	(+)	G	-	-	-	-	-	-	-	-	-	-	-	ESCO.0216.00066.i0022_04223	Accessory	dgoA	_2-dehydro-3-deoxy-6-phosphogalactonate_aldolase
PanFamALL_006538	Fam_6538	159	(+)	Unknown	Plasmid	-	-	-	-	-	-	-	-	-	-	ESCO.0216.00094.b0035_04411	Accessory	NA	_hypothetical_protein
PanFamALL_030397	Fam_30397	160	(+)	G	Plasmid	-	-	-	-	-	-	-	-	-	-	ESCO.0216.00073.i0032_04420	Accessory	aglB	_6-phospho-alpha-glucosidase
PanFamALL_000777	Fam_777	161	(+)	Unknown	-	Prophage	-	-	-	-	-	-	-	-	-	ESCO.0216.00072.i0009_01593	Accessory	NA	_hypothetical_protein
PanFamALL_019050	Fam_19050	162	(+)	Unknown	-	Prophage	-	-	-	-	-	-	-	-	-	ESCO.0216.00068.i0012_02113	Accessory	NA	_DNA-binding_transcriptional_activator_EvgA
PanFamALL_039965	Fam_39965	163	(+)	L	-	-	-	-	-	-	-	tyrosine	-	-	-	ESCO.0216.00068.i0012_02115	Accessory	xerD	_Tyrosine_recombinase_XerD
PanFamALL_033999	Fam_33999	164	(+)	M	-	-	-	-	cfaC	-	-	-	-	-	-	ESCO.0216.00071.i0010_02619	Accessory	NA	_hypothetical_protein
PanFamALL_071972	Fam_71972	165	(+)	U	-	-	-	-	cfaD	-	-	-	-	-	-	ESCO.0216.00071.i0010_02618	Accessory	cfaE	_CFA/I_fimbrial_subunit_E
PanFamALL_074777	Fam_74777	166	(+)	Unknown	-	-	-	-	-	-	-	-	-	-	-	ESCO.0216.00073.i0021_03797	Accessory	NA	_hypothetical_protein
PanFamALL_058643	Fam_58643	167	(+)	Unknown	-	-	-	-	cfaB	-	-	-	-	-	-	ESCO.0216.00071.i0010_02620	Accessory	cfaB	_CFA/I_fimbrial_subunit_B_precursor
PanFamALL_074428	Fam_74428	168	(+)	K	-	-	-	-	-	-	-	-	-	-	-	ESCO.0216.00065.i0008_02139	Accessory	mtlR	_Transcriptional_regulator_MtlR
PanFamALL_071754	Fam_71754	169	(+)	Unknown	-	-	-	-	-	-	-	-	-	-	-	ESCO.0216.00065.i0008_02146	Accessory	NA	_hypothetical_protein
PanFamALL_072138	Fam_72138	170	(+)	Unknown	-	-	-	-	-	-	-	-	-	-	-	ESCO.0216.00065.i0011_03132	Accessory	ahpD	_Alkyl_hydroperoxide_reductase_AhpD
PanFamALL_015035	Fam_15035	171	(+)	G	-	-	-	-	-	-	-	-	-	-	-	ESCO.0216.00065.i0008_02144	Accessory	fbaA	_putative_fructose-bisphosphate_aldolase
PanFamALL_039762	Fam_39762	172	(+)	G	-	-	-	-	-	-	-	-	-	-	-	ESCO.0216.00065.i0008_02145	Accessory	mak	_Fructokinase
PanFamALL_042502	Fam_42502	173	(+)	G	-	-	-	-	-	-	-	-	-	-	-	ESCO.0216.00065.i0008_02141	Accessory	manP	_PTS_system_mannose-specific_EIIBCA_component
PanFamALL_051935	Fam_51935	174	(+)	G	-	-	-	-	-	-	-	-	-	-	-	ESCO.0216.00065.i0008_02142	Accessory	fruA	_PTS_system_fructose-specific_EIIBC_component
PanFamALL_001085	Fam_1085	175	(+)	G	-	-	-	-	-	-	-	-	-	-	-	ESCO.0216.00065.i0008_02140	Accessory	fruA	_PTS_system_fructose-specific_EIIABC_component
PanFamALL_003135	Fam_3135	176	(+)	G	-	-	-	-	-	-	-	-	-	-	-	ESCO.0216.00065.i0008_02143	Accessory	kbaY	_D-tagatose-1,6-bisphosphate_aldolase_subunit_KbaY
PanFamALL_008239	Fam_8239	177	(+)	Unknown	-	-	-	-	-	-	-	-	-	-	-	ESCO.0216.00220.i0047_04100	Accessory	NA	_hypothetical_protein
PanFamALL_013206	Fam_13206	178	(-)	Unknown	Plasmid	-	-	-	-	-	-	-	-	-	-	ESCO.0216.00064.i0004_02388	Accessory	NA	_hypothetical_protein
PanFamALL_015334	Fam_15334	179	(+)	G	Plasmid	-	-	-	-	-	-	-	-	-	-	ESCO.0216.00071.i0010_02472	Accessory	yiaO	_2,3-diketo-L-gulonate-binding_periplasmic_protein_YiaO_precursor
PanFamALL_074263	Fam_74263	180	(+)	C	-	-	-	-	-	-	-	-	-	-	-	ESCO.0216.00065.i0011_02757	Accessory	yjjN	_Putative_L-galactonate_oxidoreductase
PanFamALL_039472	Fam_39472	181	(-)	Unknown	-	Prophage	-	espL4	espL4	-	-	-	-	-	-	ESCO.0216.00064.i0001_00009	Accessory	NA	_hypothetical_protein
PanFamALL_052630	Fam_52630	182	(+)	C	-	-	-	-	-	-	-	-	-	-	-	ESCO.0216.00065.i0011_02756	Accessory	yjmC	_putative_oxidoreductase_YjmC
PanFamALL_058641	Fam_58641	183	(+)	K	-	-	-	-	-	-	-	-	-	-	-	ESCO.0216.00065.i0011_02759	Accessory	pdhR	_Pyruvate_dehydrogenase_complex_repressor
PanFamALL_074586	Fam_74586	184	(+)	Unknown	-	-	-	-	-	-	-	-	-	-	-	ESCO.0216.00122.i0024_03167	Accessory	NA	_hypothetical_protein
PanFamALL_032299	Fam_32299	185	(+)	M	-	Prophage	-	-	-	-	-	-	-	-	-	ESCO.0216.00068.i0012_02111	Accessory	NA	_Outer_membrane_protein_(OmpH-like)
PanFamALL_073198	Fam_73198	186	(+)	G	-	-	-	-	-	-	-	-	-	-	-	ESCO.0216.00065.i0011_02758	Accessory	mtlK	_Mannitol_2-dehydrogenase
PanFamALL_073538	Fam_73538	187	(+)	O	-	-	-	-	-	-	-	-	-	-	-	ESCO.0216.00220.b0069_04812	Accessory	dcuB	_Anaerobic_C4-dicarboxylate_transporter_DcuB
PanFamALL_069492	Fam_69492	188	(+)	Unknown	-	-	-	-	-	-	-	-	-	-	-	ESCO.0216.01304.b0029_02706	Accessory	NA	_hypothetical_protein
PanFamALL_075613	Fam_75613	189	(+)	Unknown	-	-	-	-	pkgA	-	-	-	-	-	-	ESCO.0216.00073.i0011_02602	Accessory	NA	_hypothetical_protein
PanFamALL_016495	Fam_16495	190	(-)	O	-	-	MGE	-	-	-	-	-	-	-	-	ESCO.0216.00064.i0001_00844	Accessory	NA	_XdhC_and_CoxI_family_protein
PanFamALL_036640	Fam_36640	191	(+)	L	-	Prophage	-	-	-	-	-	tyrosine	-	-	-	ESCO.0216.00068.i0012_02114	Accessory	xerC	_Tyrosine_recombinase_XerC
PanFamALL_008241	Fam_8241	192	(+)	Unknown	-	-	-	-	-	-	-	-	-	-	-	ESCO.0216.00220.i0047_04110	Accessory	NA	_hypothetical_protein
PanFamALL_069018	Fam_69018	193	(+)	G	-	-	-	-	-	-	-	-	-	-	-	ESCO.0216.00074.i0022_04385	Accessory	yihP	_Inner_membrane_symporter_YihP
PanFamALL_071843	Fam_71843	194	(+)	Unknown	-	-	MGE	-	-	T5aSS_PF03797	-	-	-	-	-	ESCO.0216.00068.i0012_02112	Accessory	icsA	_Outer_membrane_protein_IcsA_autotransporter_precursor
PanFamALL_068467	Fam_68467	195	(+)	Unknown	-	-	-	-	-	-	-	-	-	-	-	ESCO.0216.00085.i0035_04615	Accessory	NA	_hypothetical_protein
PanFamALL_062974	Fam_62974	196	(-)	P	-	-	-	-	-	-	-	-	-	-	-	ESCO.0216.00064.i0001_01270	Accessory	zitB	_Zinc_transporter_ZitB
PanFamALL_006001	Fam_6001	197	(+)	Unknown	-	Prophage	-	-	-	-	-	-	-	-	-	ESCO.0216.00064.i0006_02838	Accessory	parE1	_Toxin_ParE1
PanFamALL_011270	Fam_11270	198	(+)	Unknown	-	-	-	-	-	-	-	-	-	-	-	ESCO.0216.00179.i0018_02449	Accessory	NA	_Plasmid_stabilisation_system_protein
PanFamALL_069035	Fam_69035	199	(+)	Unknown	-	-	-	-	-	-	-	-	-	-	-	ESCO.0216.00179.i0018_02448	Accessory	NA	_hypothetical_protein
PanFamALL_073225	Fam_73225	200	(+)	Unknown	-	-	-	-	-	-	-	-	-	-	-	ESCO.0216.00187.b0037_03902	Accessory	NA	_hypothetical_protein
PanFamALL_042175	Fam_42175	201	(-)	F	-	Prophage	-	-	-	-	-	-	-	-	-	ESCO.0216.00064.i0001_00846	Accessory	hcrB	_4-hydroxybenzoyl-CoA_reductase_subunit_beta
PanFamALL_030597	Fam_30597	202	(+)	Unknown	-	Prophage	-	-	-	-	-	-	-	-	-	ESCO.0216.00066.i0027_04598	Accessory	NA	_hypothetical_protein
PanFamALL_068173	Fam_68173	203	(+)	K	-	-	-	-	-	-	-	-	-	-	-	ESCO.0216.00220.b0084_04875	Accessory	lutR	_HTH-type_transcriptional_regulator_LutR
PanFamALL_072455	Fam_72455	204	(+)	G	-	-	MGE	-	-	-	-	-	-	-	-	ESCO.0216.00220.i0047_04108	Accessory	proP	_Proline/betaine_transporter
PanFamALL_068131	Fam_68131	205	(+)	F	-	-	MGE	-	-	-	-	-	-	-	-	ESCO.0216.00220.i0047_04106	Accessory	rihB	_Pyrimidine-specific_ribonucleoside_hydrolase_RihB
PanFamALL_072454	Fam_72454	206	(+)	K	-	-	MGE	-	-	-	-	-	-	-	-	ESCO.0216.00220.i0047_04107	Accessory	ccpA	_Catabolite_control_protein_A
PanFamALL_026147	Fam_26147	207	(+)	G	-	-	-	-	-	-	-	-	-	-	-	ESCO.0216.00074.i0022_04386	Accessory	yicI	_Alpha-xylosidase
PanFamALL_031018	Fam_31018	208	(+)	K	-	-	MGE	-	-	-	-	-	-	-	-	ESCO.0216.00064.i0006_02837	Accessory	parD1	_Antitoxin_ParD1
PanFamALL_072175	Fam_72175	209	(+)	Unknown	-	-	-	-	eivI	-	-	-	-	-	-	ESCO.0216.00073.i0011_02608	Accessory	Salmonella	_Salmonella_surface_presentation_of_antigen_gene_type_M_protein
PanFamALL_008212	Fam_8212	210	(+)	Unknown	-	-	-	-	clbQ	-	-	-	-	-	-	ESCO.0216.00220.b0026_02757	Accessory	NA	_hypothetical_protein
PanFamALL_007023	Fam_7023	211	(+)	T	-	-	-	-	-	-	-	-	-	-	-	ESCO.0216.00114.i0020_01228	Accessory	cph2	_Phytochrome-like_protein_cph2
PanFamALL_008242	Fam_8242	212	(+)	L	-	-	-	-	-	-	-	-	-	-	-	ESCO.0216.00220.i0047_04113	Accessory	NA	_IS66_Orf2_like_protein
PanFamALL_003263	Fam_3263	213	(-)	Unknown	-	-	MGE	-	-	-	-	-	-	-	-	ESCO.0216.00071.i0036_04518	Accessory	htrC	_Heat_shock_protein_C
PanFamALL_072081	Fam_72081	214	(+)	G	-	-	-	-	-	-	-	-	-	-	-	ESCO.0216.00071.i0021_03599	Accessory	hypBA1	_Non-reducing_end_beta-L-arabinofuranosidase
PanFamALL_070996	Fam_70996	215	(+)	C	-	-	-	-	-	-	-	-	-	-	-	ESCO.0216.00220.i0047_04097	Accessory	dcuD	_Putative_cryptic_C4-dicarboxylate_transporter_DcuD
PanFamALL_075644	Fam_75644	216	(+)	K	-	-	-	-	-	-	-	-	-	-	-	ESCO.0216.00071.i0021_03601	Accessory	rhaR	_HTH-type_transcriptional_activator_RhaR
PanFamALL_051916	Fam_51916	217	(+)	Unknown	-	-	-	-	-	-	-	-	-	-	-	ESCO.0216.00071.i0010_02126	Accessory	NA	_hypothetical_protein
PanFamALL_002812	Fam_2812	218	(+)	G	-	-	-	-	-	-	-	-	-	-	-	ESCO.0216.00071.i0021_03600	Accessory	yicJ	_Inner_membrane_symporter_YicJ
PanFamALL_071515	Fam_71515	219	(+)	K	-	-	-	-	-	-	-	-	-	-	-	ESCO.0216.00293.i0008_00369	Accessory	rpiR	_HTH-type_transcriptional_regulator_RpiR
PanFamALL_073465	Fam_73465	220	(+)	Unknown	-	-	-	-	-	-	-	-	-	-	-	ESCO.0216.00293.i0008_00367	Accessory	tdcF	_Putative_reactive_intermediate_deaminase_TdcF
PanFamALL_074856	Fam_74856	221	(+)	Q	-	-	-	-	-	-	-	-	-	-	-	ESCO.0216.00293.i0008_00366	Accessory	dan	_D-aminoacylase
PanFamALL_007261	Fam_7261	222	(-)	F	-	Prophage	-	-	-	-	-	-	-	-	-	ESCO.0216.00064.i0001_00847	Accessory	kdhB	_6-hydroxypseudooxynicotine_dehydrogenase_complex_subunit_beta
PanFamALL_038704	Fam_38704	223	(+)	Unknown	-	-	-	-	-	-	-	-	-	-	-	ESCO.0216.00065.i0004_01517	Accessory	NA	_hypothetical_protein
PanFamALL_032914	Fam_32914	224	(+)	O	-	-	-	-	-	-	-	-	-	-	-	ESCO.0216.00220.b0069_04813	Accessory	dcuB	_Anaerobic_C4-dicarboxylate_transporter_DcuB
PanFamALL_054549	Fam_54549	225	(+)	Unknown	-	-	-	-	-	T4P_pilD	-	-	-	-	-	ESCO.0216.00071.i0012_02710	Accessory	outO	_Type_4_prepilin-like_proteins_leader_peptide-processing_enzyme
PanFamALL_008135	Fam_8135	226	(+)	G	-	Prophage	-	-	-	-	-	-	-	-	-	ESCO.0216.00064.i0008_03547	Accessory	NA	_Alpha_amylase,_catalytic_domain
PanFamALL_023373	Fam_23373	227	(+)	M	-	-	-	-	stgC	-	-	-	-	-	-	ESCO.0216.00071.i0018_03400	Accessory	elfC	_putative_outer_membrane_usher_protein_ElfC_precursor
PanFamALL_008240	Fam_8240	228	(+)	L	-	-	-	-	-	-	-	-	-	-	-	ESCO.0216.00220.i0047_04101	Accessory	NA	_hypothetical_protein
PanFamALL_034280	Fam_34280	229	(+)	Unknown	-	-	-	-	-	-	-	-	-	-	-	ESCO.0216.00737.i0128_04041	Accessory	yjaB	_putative_N-acetyltransferase_YjaB
PanFamALL_034665	Fam_34665	230	(+)	Unknown	-	-	-	-	-	-	-	-	-	-	-	ESCO.0216.00167.b0076_04641	Accessory	yedK	_Putative_SOS_response-associated_peptidase_YedK
PanFamALL_000704	Fam_704	231	(-)	O	-	Prophage	-	-	-	-	-	-	-	-	-	ESCO.0216.00064.i0006_03355	Accessory	NA	_heat_shock_protein_GrpE
PanFamALL_051917	Fam_51917	232	(+)	O	-	-	-	-	-	-	-	-	-	-	-	ESCO.0216.01043.i0100_03767	Accessory	NA	_heat_shock_protein_GrpE
PanFamALL_000453	Fam_453	233	(-)	Unknown	-	-	-	-	-	-	-	-	-	-	-	ESCO.0216.00064.i0008_03809	Accessory	NA	_LysR_substrate_binding_domain_protein
PanFamALL_074260	Fam_74260	234	(+)	Unknown	-	Prophage	-	-	-	-	-	-	-	-	-	ESCO.0216.00135.i0004_00660	Accessory	NA	_Phage_capsid_family_protein
PanFamALL_028571	Fam_28571	235	(+)	E	-	-	-	-	-	-	-	-	-	-	-	ESCO.0216.00293.i0008_00368	Accessory	sglT	_Sodium/glucose_cotransporter
PanFamALL_052419	Fam_52419	236	(+)	L	-	-	-	-	-	-	-	-	-	-	-	ESCO.0216.00220.i0047_04098	Accessory	ltrA	_Group_II_intron-encoded_protein_LtrA
PanFamALL_075708	Fam_75708	237	(+)	Unknown	-	Prophage	-	sinH	sinH	-	-	-	-	-	-	ESCO.0216.00065.i0001_00985	Accessory	NA	_Invasin
PanFamALL_002636	Fam_2636	238	(+)	E	-	-	-	-	-	-	-	-	-	-	-	ESCO.0216.00065.i0011_02966	Accessory	patB	_Cystathionine_beta-lyase_PatB
PanFamALL_024607	Fam_24607	239	(-)	Unknown	-	-	-	-	-	-	-	-	-	-	-	ESCO.0216.00064.i0006_03244	Accessory	NA	_hypothetical_protein
PanFamALL_026280	Fam_26280	240	(+)	Unknown	Plasmid	-	-	-	-	-	-	-	-	-	-	ESCO.0216.00071.i0013_02853	Accessory	NA	_HicB_family_protein
PanFamALL_031770	Fam_31770	241	(+)	E	-	-	-	-	-	-	-	-	-	-	-	ESCO.0216.00220.b0047_04096	Accessory	pepT	_Peptidase_T
PanFamALL_040438	Fam_40438	242	(-)	G	-	-	-	-	-	-	-	-	-	-	-	ESCO.0216.00064.i0009_04279	Accessory	chiA	_putative_bifunctional_chitinase/lysozyme_precursor
PanFamALL_070917	Fam_70917	243	(+)	E	-	-	-	-	-	-	-	-	-	-	-	ESCO.0216.00293.i0008_00365	Accessory	NA	_D-threonine_aldolase
PanFamALL_069396	Fam_69396	244	(-)	U	-	-	-	-	-	T2SS_gspM	-	-	-	-	-	ESCO.0216.00064.i0009_04275	Accessory	gspM	_Putative_type_II_secretion_system_protein_M
PanFamALL_071780	Fam_71780	245	(+)	T	-	-	-	-	-	-	-	-	-	-	-	ESCO.0216.00220.b0075_04865	Accessory	dcuR	_Transcriptional_regulatory_protein_DcuR
PanFamALL_074907	Fam_74907	246	(+)	M	-	Prophage	-	-	-	-	-	-	-	-	-	ESCO.0216.00065.i0011_02967	Accessory	kdsD	_Arabinose_5-phosphate_isomerase_KdsD
PanFamALL_058280	Fam_58280	247	(-)	Unknown	-	-	-	-	-	-	-	-	-	-	-	ESCO.0216.00064.i0004_02537	Accessory	NA	_hypothetical_protein
PanFamALL_067200	Fam_67200	248	(-)	G	-	-	-	-	-	-	-	-	-	-	-	ESCO.0216.00064.i0001_00023	Accessory	xylE	_D-xylose-proton_symporter
PanFamALL_030226	Fam_30226	249	(-)	U	-	-	-	-	-	T2SS_gspI	-	-	-	-	-	ESCO.0216.00064.i0009_04271	Accessory	gspI	_Putative_type_II_secretion_system_protein_I_precursor
PanFamALL_062161	Fam_62161	250	(+)	O	-	-	-	-	-	-	-	-	-	-	-	ESCO.0216.00220.b0075_04867	Accessory	dcuA	_Anaerobic_C4-dicarboxylate_transporter_DcuA
PanFamALL_024205	Fam_24205	251	(-)	U	-	-	-	-	-	T2SS_gspE	-	-	-	-	-	ESCO.0216.00064.i0009_04267	Accessory	gspE	_Putative_type_II_secretion_system_protein_E
PanFamALL_068858	Fam_68858	252	(-)	U	-	-	-	-	-	T2SS_gspH	-	-	-	-	-	ESCO.0216.00064.i0009_04270	Accessory	gspH	_Putative_type_II_secretion_system_protein_H_precursor
PanFamALL_053312	Fam_53312	253	(+)	E	-	-	-	-	-	-	-	-	-	-	-	ESCO.0216.00220.i0047_04099	Accessory	iaaA	_Isoaspartyl_peptidase_precursor
PanFamALL_008553	Fam_8553	254	(+)	Unknown	-	-	-	-	-	-	-	-	-	-	-	ESCO.0216.00114.i0040_03440	Accessory	NA	_hypothetical_protein
PanFamALL_012204	Fam_12204	255	(+)	Unknown	-	Prophage	-	-	-	-	-	-	-	-	-	ESCO.0216.00267.i0022_02164	Accessory	NA	_hypothetical_protein
PanFamALL_011948	Fam_11948	256	(-)	U	-	-	-	-	-	-	-	-	-	-	-	ESCO.0216.00064.i0009_04264	Accessory	Putative	_Putative_general_secretion_pathway_protein_A
PanFamALL_058564	Fam_58564	257	(-)	U	-	-	-	-	-	T2SS_gspK	-	-	-	-	-	ESCO.0216.00064.i0009_04273	Accessory	gspK	_Putative_type_II_secretion_system_protein_K
PanFamALL_040430	Fam_40430	258	(+)	G	-	-	-	-	-	-	-	-	-	-	-	ESCO.0216.00065.i0011_02965	Accessory	malX	_PTS_system_maltose-_and_glucose-specific_EIICB_component
PanFamALL_074799	Fam_74799	259	(+)	F	-	-	-	-	-	-	-	-	-	-	-	ESCO.0216.00065.i0018_03993	Accessory	yfkN	_Trifunctional_nucleotide_phosphoesterase_protein_YfkN_precursor
PanFamALL_026122	Fam_26122	260	(-)	U	-	-	-	-	-	T2SS_gspJ	-	-	-	-	-	ESCO.0216.00064.i0009_04272	Accessory	gspJ	_Putative_type_II_secretion_system_protein_J_precursor
PanFamALL_048509	Fam_48509	261	(-)	U	-	-	-	-	-	T2SS_gspD	-	-	-	-	-	ESCO.0216.00064.i0009_04266	Accessory	gspD	_Putative_type_II_secretion_system_protein_D_precursor
PanFamALL_068857	Fam_68857	262	(-)	U	-	-	-	-	outG	T2SS_gspG	-	-	-	-	-	ESCO.0216.00064.i0009_04269	Accessory	gspG	_Putative_type_II_secretion_system_protein_G_precursor
PanFamALL_001846	Fam_1846	263	(-)	U	-	-	-	-	-	T2SS_gspL	-	-	-	-	-	ESCO.0216.00064.i0009_04274	Accessory	gspL	_Putative_type_II_secretion_system_protein_L
PanFamALL_013883	Fam_13883	264	(-)	Unknown	-	-	-	-	-	T2SS_gspO	-	-	-	-	-	ESCO.0216.00064.i0009_04276	Accessory	gspO	_Type_4_prepilin-like_proteins_leader_peptide-processing_enzyme
PanFamALL_069712	Fam_69712	265	(+)	Unknown	-	-	-	-	-	-	-	-	-	-	-	ESCO.0216.00853.b0227_04740	Accessory	NA	_hypothetical_protein
PanFamALL_050193	Fam_50193	266	(-)	G	-	-	-	-	-	-	-	-	-	-	-	ESCO.0216.00064.i0001_01250	Accessory	mngB	_Mannosylglycerate_hydrolase
PanFamALL_070598	Fam_70598	267	(+)	M	-	-	-	-	-	-	-	-	-	-	-	ESCO.0216.01043.i0050_02019	Accessory	mshA	_D-inositol_3-phosphate_glycosyltransferase
PanFamALL_071150	Fam_71150	268	(+)	Unknown	-	-	-	-	-	-	-	-	-	-	-	ESCO.0216.01291.i0002_00266	Accessory	NA	_hypothetical_protein
PanFamALL_040339	Fam_40339	269	(+)	Unknown	-	-	-	-	-	-	-	-	-	-	-	ESCO.0216.00065.i0003_01330	Accessory	NA	_hypothetical_protein
PanFamALL_055415	Fam_55415	270	(+)	P	-	-	-	-	-	-	-	-	-	-	-	ESCO.0216.00065.i0009_02625	Accessory	bcr	_Bicyclomycin_resistance_protein
PanFamALL_009177	Fam_9177	271	(-)	G	-	-	-	-	-	-	-	-	-	-	-	ESCO.0216.00064.i0001_01249	Accessory	hrsA	_Heat-responsive_suppressor_HrsA
PanFamALL_055959	Fam_55959	272	(-)	U	-	-	-	-	-	T2SS_gspF	-	-	-	-	-	ESCO.0216.00064.i0009_04268	Accessory	gspF	_Putative_type_II_secretion_system_protein_F
PanFamALL_062863	Fam_62863	273	(+)	P	-	-	-	-	-	-	-	-	-	-	-	ESCO.0216.00071.i0013_02800	Accessory	pstS1	_Phosphate-binding_protein_PstS_1_precursor
PanFamALL_073383	Fam_73383	274	(+)	Unknown	-	-	-	-	stgA	-	-	-	-	-	-	ESCO.0216.00071.b0018_03402	Accessory	fimA	_Type-1_fimbrial_protein,_A_chain_precursor
PanFamALL_029032	Fam_29032	275	(+)	K	-	-	-	-	-	-	-	-	-	-	-	ESCO.0216.00065.i0009_02621	Accessory	yfiR	_putative_HTH-type_transcriptional_regulator_YfiR
PanFamALL_048257	Fam_48257	276	(+)	M	-	-	-	-	-	-	-	-	-	-	-	ESCO.0216.00065.i0009_02624	Accessory	ttgC	_putative_efflux_pump_outer_membrane_protein_TtgC_precursor
PanFamALL_066669	Fam_66669	277	(-)	Unknown	-	-	-	-	-	-	-	-	-	-	-	ESCO.0216.00064.i0009_04263	Accessory	Putative	_Putative_general_secretion_pathway_protein_B
PanFamALL_001426	Fam_1426	278	(+)	Unknown	-	-	-	-	-	-	-	-	-	-	-	ESCO.0216.00081.i0014_02667	Accessory	NA	_hypothetical_protein
PanFamALL_055607	Fam_55607	279	(+)	Unknown	-	-	-	-	-	-	-	-	-	-	-	ESCO.0216.00096.i0008_01018	Accessory	NA	_hypothetical_protein
PanFamALL_072057	Fam_72057	280	(+)	V	-	-	MGE	-	-	-	-	-	-	-	-	ESCO.0216.00094.i0001_00204	Accessory	NA	_HNH_endonuclease
PanFamALL_059785	Fam_59785	281	(-)	Unknown	-	Prophage	-	-	-	-	-	-	-	-	-	ESCO.0216.00064.i0001_00043	Accessory	NA	_hypothetical_protein
PanFamALL_075391	Fam_75391	282	(+)	C	-	Prophage	-	-	-	-	-	-	-	-	-	ESCO.0216.00065.i0011_02968	Accessory	serA	_D-3-phosphoglycerate_dehydrogenase
PanFamALL_041542	Fam_41542	283	(+)	Unknown	-	-	-	-	-	-	-	-	-	-	-	ESCO.0216.00074.i0004_01124	Accessory	NA	_hypothetical_protein
PanFamALL_068003	Fam_68003	284	(+)	L	-	Prophage	-	-	-	-	-	tyrosine	-	-	-	ESCO.0216.00077.i0032_04534	Accessory	intS	_Putative_prophage_CPS-53_integrase
PanFamALL_016860	Fam_16860	285	(-)	Unknown	-	-	-	-	-	-	-	-	-	-	-	ESCO.0216.00064.i0004_02034	Accessory	NA	_hypothetical_protein
PanFamALL_046882	Fam_46882	286	(-)	C	-	-	-	-	-	-	-	-	-	-	-	ESCO.0216.00064.i0001_01133	Accessory	fdm	_Formaldehyde_dismutase
PanFamALL_047368	Fam_47368	287	(-)	K	-	-	-	-	-	-	-	-	-	-	-	ESCO.0216.00064.i0001_01248	Accessory	mngR	_Mannosyl-D-glycerate_transport/metabolism_system_repressor_MngR
PanFamALL_043686	Fam_43686	288	(+)	L	-	-	-	-	-	-	ISEc13	-	-	-	-	ESCO.0216.00108.i0032_03955	Accessory	tnpA	_Transposase_for_transposon_Tn5
PanFamALL_039449	Fam_39449	289	(+)	Unknown	-	-	-	-	orgB	-	-	-	-	-	-	ESCO.0216.00064.i0008_03744	Accessory	orgB	_Oxygen-regulated_invasion_protein_OrgB
PanFamALL_018702	Fam_18702	290	(+)	Unknown	-	-	-	-	-	-	-	-	-	-	-	ESCO.0216.00066.i0027_04596	Accessory	NA	_hypothetical_protein
PanFamALL_001224	Fam_1224	291	(-)	Unknown	-	-	-	-	-	-	-	-	-	-	-	ESCO.0216.00065.i0002_01170	Accessory	NA	_hypothetical_protein
PanFamALL_070262	Fam_70262	292	(+)	Unknown	-	-	-	-	-	-	-	-	-	-	-	ESCO.0216.00065.i0003_01332	Accessory	NA	_hypothetical_protein
PanFamALL_069185	Fam_69185	293	(+)	Unknown	-	-	-	-	-	-	-	-	-	-	-	ESCO.0216.01291.b0036_03635	Accessory	NA	_hypothetical_protein
PanFamALL_070492	Fam_70492	294	(+)	Unknown	Plasmid	-	-	-	-	-	-	-	-	-	-	ESCO.0216.01323.b0140_05088	Accessory	tetD	_Transposon_Tn10_TetD_protein
PanFamALL_075196	Fam_75196	295	(+)	M	-	-	-	-	-	-	-	-	-	-	-	ESCO.0216.01043.i0031_01277	Accessory	NA	_Sulfatase
PanFamALL_069523	Fam_69523	296	(+)	Unknown	-	-	-	-	-	-	-	-	-	-	-	ESCO.0216.00071.i0010_02227	Accessory	pad1	_putative_aromatic_acid_decarboxylase
PanFamALL_003984	Fam_3984	297	(+)	Unknown	-	Prophage	-	-	-	-	-	-	-	-	-	ESCO.0216.00135.i0004_00658	Accessory	NA	_hypothetical_protein
PanFamALL_050303	Fam_50303	298	(+)	P	-	-	-	-	hma	-	-	-	-	-	-	ESCO.0216.00216.i0055_04214	Accessory	hxuC	_Heme/hemopexin_utilization_protein_C_precursor
PanFamALL_067468	Fam_67468	299	(-)	U	-	-	-	-	-	T2SS_gspC	-	-	-	-	-	ESCO.0216.00064.i0009_04265	Accessory	gspC	_Putative_type_II_secretion_system_protein_C
PanFamALL_030847	Fam_30847	300	(-)	Unknown	-	Prophage	-	-	-	-	-	-	-	-	-	ESCO.0216.00064.i0004_02160	Accessory	pncC	_Nicotinamide-nucleotide_amidohydrolase_PncC
PanFamALL_057261	Fam_57261	301	(-)	Unknown	-	-	-	-	-	-	-	-	-	-	-	ESCO.0216.00065.i0002_01169	Accessory	NA	_hypothetical_protein
PanFamALL_070921	Fam_70921	302	(+)	Unknown	-	-	-	-	-	-	-	-	-	-	-	ESCO.0216.00065.i0004_01479	Accessory	NA	_hypothetical_protein
PanFamALL_069019	Fam_69019	303	(+)	Unknown	-	-	-	-	-	-	-	-	-	-	-	ESCO.0216.00104.i0010_01739	Accessory	NA	_hypothetical_protein
PanFamALL_000048	Fam_48	304	(-)	Unknown	-	-	-	-	-	-	-	-	-	-	-	ESCO.0216.00064.i0001_01134	Accessory	NA	_hypothetical_protein
PanFamALL_055800	Fam_55800	305	(+)	T	-	-	-	-	-	-	-	-	-	-	-	ESCO.0216.00071.i0016_03188	Accessory	chpB	_mRNA_interferase_ChpB
PanFamALL_060516	Fam_60516	306	(+)	K	-	Prophage	-	-	-	-	-	-	-	-	-	ESCO.0216.00071.i0016_03189	Accessory	chpS	_Antitoxin_ChpS
PanFamALL_001976	Fam_1976	307	(-)	C	-	-	-	-	-	-	-	-	-	-	-	ESCO.0216.00064.i0004_02121	Accessory	feaB	_Phenylacetaldehyde_dehydrogenase
PanFamALL_045692	Fam_45692	308	(+)	Unknown	-	-	-	-	-	-	-	-	-	-	-	ESCO.0216.00065.i0007_02015	Accessory	NA	_hypothetical_protein
PanFamALL_056880	Fam_56880	309	(-)	Q	-	-	-	-	-	-	-	-	-	-	-	ESCO.0216.00064.i0004_02122	Accessory	tynA	_Primary_amine_oxidase_precursor
PanFamALL_075219	Fam_75219	310	(+)	L	-	-	MGE	-	-	-	-	-	-	-	-	ESCO.0216.00094.i0001_00206	Accessory	NA	_Phage_Terminase
PanFamALL_043928	Fam_43928	311	(+)	Unknown	-	-	-	-	-	-	-	-	-	-	-	ESCO.0216.00071.i0010_02225	Accessory	bsdD	_Phenolic_acid_decarboxylase_subunit_D
PanFamALL_071504	Fam_71504	312	(+)	Unknown	-	-	-	-	hma	-	-	-	-	-	-	ESCO.0216.00216.i0055_04215	Accessory	cirA	_Colicin_I_receptor_precursor
PanFamALL_010415	Fam_10415	313	(-)	K	-	Prophage	-	-	-	-	-	-	-	-	-	ESCO.0216.00064.i0004_02120	Accessory	feaR	_Transcriptional_activator_FeaR
PanFamALL_055608	Fam_55608	314	(+)	Unknown	-	-	-	-	-	-	-	-	-	-	-	ESCO.0216.00096.i0008_01019	Accessory	NA	_hypothetical_protein
PanFamALL_051166	Fam_51166	315	(+)	Unknown	-	Prophage	-	-	-	-	-	-	-	-	-	ESCO.0216.00135.i0004_00663	Accessory	NA	_Phage_gp6-like_head-tail_connector_protein
PanFamALL_073185	Fam_73185	316	(+)	Unknown	-	-	-	-	-	-	-	-	-	-	-	ESCO.0216.00065.i0001_00986	Accessory	NA	_hypothetical_protein
PanFamALL_003630	Fam_3630	317	(+)	Unknown	-	-	-	-	-	-	-	-	-	-	-	ESCO.0216.00065.i0004_01510	Accessory	salL	_Adenosyl-chloride_synthase
PanFamALL_055665	Fam_55665	318	(-)	Unknown	-	Prophage	-	-	-	-	-	-	-	-	-	ESCO.0216.00064.i0006_03092	Accessory	mrpA	_Major_MR/P_fimbria_protein_precursor
PanFamALL_074413	Fam_74413	319	(+)	V	-	-	-	-	-	-	-	-	mexA	-	-	ESCO.0216.00065.i0009_02622	Accessory	mexA	_Multidrug_resistance_protein_MexA_precursor
PanFamALL_044680	Fam_44680	320	(-)	K	-	-	-	-	-	-	-	-	-	-	-	ESCO.0216.00064.i0004_02125	Accessory	paaX	_Transcriptional_repressor_PaaX
PanFamALL_003951	Fam_3951	321	(+)	L	-	-	-	-	-	-	-	-	-	-	-	ESCO.0216.00073.i0013_02955	Accessory	relB	_Antitoxin_RelB
PanFamALL_051898	Fam_51898	322	(+)	Unknown	-	-	-	-	-	-	-	-	-	-	-	ESCO.0216.00065.i0007_01742	Accessory	NA	_hypothetical_protein
PanFamALL_070927	Fam_70927	323	(+)	Unknown	-	Prophage	-	-	-	-	-	-	-	-	-	ESCO.0216.00066.i0027_04599	Accessory	NA	_hypothetical_protein
PanFamALL_054897	Fam_54897	324	(+)	H	-	-	-	-	-	-	-	-	-	-	-	ESCO.0216.00071.i0010_02226	Accessory	bsdC	_Phenolic_acid_decarboxylase_subunit_C
PanFamALL_066419	Fam_66419	325	(-)	Q	-	-	-	-	-	-	-	-	-	-	-	ESCO.0216.00064.i0004_02123	Accessory	paaZ	_Bifunctional_protein_PaaZ
PanFamALL_051195	Fam_51195	326	(+)	L	-	-	MGE	-	-	-	-	-	-	-	-	ESCO.0216.00064.i0009_04499	Accessory	NA	_hypothetical_protein
PanFamALL_070467	Fam_70467	327	(+)	Unknown	-	-	-	-	-	-	-	-	-	-	-	ESCO.0216.01323.b0060_03828	Accessory	NA	_hypothetical_protein
PanFamALL_070490	Fam_70490	328	(+)	L	Plasmid	-	-	-	-	-	-	-	-	-	-	ESCO.0216.01323.i0112_04976	Accessory	traI	_Multifunctional_conjugation_protein_TraI
PanFamALL_037536	Fam_37536	329	(+)	P	-	-	-	-	-	-	-	-	-	-	-	ESCO.0216.00065.i0003_01331	Accessory	atsA	_Arylsulfatase_precursor

## Sheet: D
GeneFamily	Family	Rank_Assocation	Sign_Association	Eggnog	Plasmid	Prophage	MGE	VFDBA	VFDBB	TXSS	IS	Int	ARG	CapsuleGene	CapsuleSystem	RefGene	TypeFamily	ProkkaName	Description
PanFamALL_012117	Fam_12117	1	(+)	Unknown	-	-	-	-	-	-	-	-	-	-	-	ESCO.0216.00073.i0009_02306	Accessory	fabG	_3-oxoacyl-[acyl-carrier-protein]_reductase_FabG
PanFamALL_013405	Fam_13405	2	(+)	Unknown	-	-	-	-	-	-	-	-	-	-	-	ESCO.0216.00073.i0009_02307	Accessory	NA	_Polyketide_cyclase_/_dehydrase_and_lipid_transport
PanFamALL_075791	Fam_75791	3	(+)	K	-	-	-	-	-	-	-	-	-	-	-	ESCO.0216.00073.i0009_02304	Accessory	hcaR	_Hca_operon_transcriptional_activator
PanFamALL_020721	Fam_20721	4	(+)	L	-	-	-	-	-	-	ISEc46	-	-	-	-	ESCO.0216.00073.i0001_00365	Accessory	NA	_Transposase_IS200_like_protein
PanFamALL_075624	Fam_75624	5	(+)	C	-	-	-	-	-	-	-	-	-	-	-	ESCO.0216.00073.i0009_02305	Accessory	pld1	_Pyridoxal_4-dehydrogenase
PanFamALL_000853	Fam_853	6	(+)	Unknown	-	-	-	-	-	-	-	-	-	-	-	ESCO.0216.00073.i0009_02308	Accessory	NA	_hypothetical_protein
PanFamALL_051509	Fam_51509	7	(+)	Unknown	-	-	-	-	-	-	-	-	-	-	-	ESCO.0216.00073.i0001_00932	Accessory	mrpA	_Major_MR/P_fimbria_protein_precursor
PanFamALL_026468	Fam_26468	8	(+)	Q	-	-	-	-	-	-	-	-	-	-	-	ESCO.0216.00067.i0006_00110	Accessory	NA	_Carboxymuconolactone_decarboxylase_family_protein
PanFamALL_044085	Fam_44085	9	(+)	C	-	-	-	-	-	-	-	-	-	-	-	ESCO.0216.00067.i0006_00111	Accessory	NA	_autoinducer-2_(AI-2)_modifying_protein_LsrG
PanFamALL_000844	Fam_844	10	(+)	Unknown	-	-	-	-	-	-	-	-	-	-	-	ESCO.0216.00073.i0003_01129	Accessory	NA	_hypothetical_protein
PanFamALL_053404	Fam_53404	11	(+)	Unknown	-	-	-	-	-	-	-	-	-	-	-	ESCO.0216.00073.i0003_01126	Accessory	NA	_Fimbrial_protein
PanFamALL_026449	Fam_26449	12	(+)	Unknown	-	Prophage	-	-	-	-	-	-	-	-	-	ESCO.0216.00067.i0006_00113	Accessory	kefF	_Glutathione-regulated_potassium-efflux_system_ancillary_protein_KefF
PanFamALL_000843	Fam_843	13	(+)	Unknown	-	-	-	-	-	-	-	-	-	-	-	ESCO.0216.00073.i0003_01127	Accessory	ecpD	_Chaperone_protein_EcpD_precursor
PanFamALL_075770	Fam_75770	14	(+)	C	-	-	-	-	-	-	-	-	-	-	-	ESCO.0216.00067.i0006_00112	Accessory	yhdN	_General_stress_protein_69
PanFamALL_018800	Fam_18800	15	(+)	Unknown	-	-	-	-	-	-	-	-	-	-	-	ESCO.0216.00073.i0003_01130	Accessory	NA	_Fimbrial_protein
PanFamALL_073170	Fam_73170	16	(-)	K	-	-	-	-	-	-	-	-	-	-	-	ESCO.0216.00064.i0001_01034	Accessory	ybaQ	_putative_HTH-type_transcriptional_regulator_YbaQ
PanFamALL_000433	Fam_433	17	(+)	Unknown	-	Prophage	-	-	-	-	-	-	-	-	-	ESCO.0216.00067.i0006_00117	Accessory	NA	_hypothetical_protein
PanFamALL_075570	Fam_75570	18	(+)	U	-	-	-	-	-	-	-	-	-	-	-	ESCO.0216.00073.i0003_01131	Accessory	NA	_putative_fimbrial-like_adhesin_protein
PanFamALL_062596	Fam_62596	19	(+)	K	-	Prophage	-	-	-	-	-	-	-	-	-	ESCO.0216.00067.i0006_00118	Accessory	dmlR	_HTH-type_transcriptional_regulator_DmlR
PanFamALL_069336	Fam_69336	20	(+)	Unknown	-	-	-	-	-	-	-	-	-	-	-	ESCO.0216.00073.i0016_03166	Accessory	NA	_hypothetical_protein
PanFamALL_031790	Fam_31790	21	(+)	U	-	-	-	-	-	T1SS_mfp	-	-	-	-	-	ESCO.0216.00073.i0016_03418	Accessory	prsE	_Type_I_secretion_system_membrane_fusion_protein_PrsE
PanFamALL_007452	Fam_7452	22	(+)	C	-	Prophage	-	-	-	-	-	-	-	-	-	ESCO.0216.00067.i0006_00115	Accessory	yhdN	_General_stress_protein_69
PanFamALL_066123	Fam_66123	23	(+)	G	-	Prophage	-	-	-	-	-	-	-	-	-	ESCO.0216.00073.i0007_02063	Accessory	nepI	_Purine_ribonucleoside_efflux_pump_NepI
PanFamALL_075427	Fam_75427	24	(+)	V	-	-	MGE	-	-	T1SS_abc	-	-	-	-	-	ESCO.0216.00073.i0016_03419	Accessory	apxIB	_Toxin_RTX-I_translocation_ATP-binding_protein
PanFamALL_075400	Fam_75400	25	(-)	K	-	-	-	-	-	-	-	-	-	-	-	ESCO.0216.00064.i0004_02082	Accessory	purR	_HTH-type_transcriptional_repressor_PurR
PanFamALL_034816	Fam_34816	26	(-)	Unknown	-	-	-	-	-	-	-	-	-	-	-	ESCO.0216.00064.i0002_01332	Accessory	ybhL	_Inner_membrane_protein_YbhL
PanFamALL_052380	Fam_52380	27	(+)	Unknown	-	Prophage	-	-	-	-	-	-	-	-	-	ESCO.0216.00067.i0006_00116	Accessory	hchA	_Molecular_chaperone_Hsp31_and_glyoxalase_3
PanFamALL_060828	Fam_60828	28	(-)	G	-	-	-	-	-	-	-	-	-	-	-	ESCO.0216.00064.i0004_02071	Accessory	gtfA	_Sucrose_phosphorylase
PanFamALL_075264	Fam_75264	29	(+)	M	-	-	-	-	-	T1SS_omf	-	-	-	-	-	ESCO.0216.00073.i0016_03422	Accessory	bepC	_Outer_membrane_efflux_protein_BepC_precursor
PanFamALL_047219	Fam_47219	30	(+)	Unknown	-	-	-	-	-	-	-	-	-	-	-	ESCO.0216.00073.i0016_03420	Accessory	NA	_hypothetical_protein
PanFamALL_000878	Fam_878	31	(+)	Unknown	-	-	-	-	-	-	-	-	-	-	-	ESCO.0216.00073.i0021_03800	Accessory	NA	_hypothetical_protein
PanFamALL_011962	Fam_11962	32	(-)	M	-	-	-	-	-	-	-	-	-	-	-	ESCO.0216.00064.i0004_02081	Accessory	ompG	_Outer_membrane_protein_G_precursor
PanFamALL_012336	Fam_12336	33	(-)	G	-	-	-	-	-	-	-	-	-	-	-	ESCO.0216.00064.i0004_02072	Accessory	msmE	_Multiple_sugar-binding_protein_precursor
PanFamALL_048709	Fam_48709	34	(+)	Unknown	-	Prophage	-	-	-	-	-	-	-	-	-	ESCO.0216.00073.i0001_00061	Accessory	NA	_Amidohydrolase
PanFamALL_074772	Fam_74772	35	(-)	Unknown	-	-	-	-	-	-	-	-	-	-	-	ESCO.0216.00064.i0004_02079	Accessory	ycjU	_Beta-phosphoglucomutase
PanFamALL_033032	Fam_33032	36	(-)	Unknown	-	-	-	-	-	-	-	-	-	-	-	ESCO.0216.00064.i0004_02080	Accessory	ugpC	_sn-glycerol-3-phosphate_import_ATP-binding_protein_UgpC
PanFamALL_008360	Fam_8360	37	(-)	G	-	-	-	-	-	-	-	-	-	-	-	ESCO.0216.00064.i0004_02078	Accessory	kojP	_Kojibiose_phosphorylase
PanFamALL_025595	Fam_25595	38	(+)	Unknown	-	Prophage	-	-	-	-	-	-	-	-	-	ESCO.0216.00073.i0007_02062	Accessory	NA	_Alpha/beta_hydrolase_family_protein
PanFamALL_051900	Fam_51900	39	(+)	Unknown	-	-	-	-	-	-	-	-	-	-	-	ESCO.0216.00073.i0011_02629	Accessory	NA	_hypothetical_protein
PanFamALL_038666	Fam_38666	40	(+)	K	-	Prophage	-	-	-	-	-	-	-	-	-	ESCO.0216.00073.i0007_02061	Accessory	dmlR	_HTH-type_transcriptional_regulator_DmlR
PanFamALL_068800	Fam_68800	41	(-)	E	-	-	-	-	-	-	-	-	-	-	-	ESCO.0216.00064.i0004_02075	Accessory	gutB	_Sorbitol_dehydrogenase
PanFamALL_071857	Fam_71857	42	(+)	Unknown	-	-	-	-	-	-	-	-	-	-	-	ESCO.0216.00073.i0007_02177	Accessory	NA	_hypothetical_protein
PanFamALL_063870	Fam_63870	43	(+)	Unknown	-	-	-	-	eivJ	-	-	-	-	-	-	ESCO.0216.00073.i0011_02609	Accessory	NA	_Surface_presentation_of_antigens_protein
PanFamALL_071572	Fam_71572	44	(+)	Unknown	-	-	-	-	eivC	T3SS_sctN	-	-	-	-	-	ESCO.0216.00073.i0011_02607	Accessory	spaL	_putative_ATP_synthase_SpaL
PanFamALL_070910	Fam_70910	45	(-)	P	-	-	-	-	-	-	-	-	-	-	-	ESCO.0216.00064.i0004_02074	Accessory	ycjP	_Inner_membrane_ABC_transporter_permease_protein_YcjP
PanFamALL_066095	Fam_66095	46	(-)	Unknown	-	-	-	-	-	-	-	-	-	-	-	ESCO.0216.00064.i0009_04667	Accessory	cbrB	_Inner_membrane_protein_CbrB
PanFamALL_012122	Fam_12122	47	(+)	U	-	-	-	-	eivG	T3SS_sctC	-	-	-	-	-	ESCO.0216.00073.i0011_02604	Accessory	mxiD	_Outer_membrane_protein_MxiD_precursor
PanFamALL_074777	Fam_74777	48	(+)	Unknown	-	-	-	-	-	-	-	-	-	-	-	ESCO.0216.00073.i0021_03797	Accessory	NA	_hypothetical_protein
PanFamALL_003966	Fam_3966	49	(+)	Unknown	-	-	-	-	ipaH	-	-	-	-	-	-	ESCO.0216.00073.i0004_01563	Accessory	ipaH3	_E3_ubiquitin-protein_ligase_ipaH3
PanFamALL_023254	Fam_23254	50	(-)	G	-	-	-	-	-	-	-	-	-	-	-	ESCO.0216.00064.i0004_02073	Accessory	ycjO	_Inner_membrane_ABC_transporter_permease_protein_YcjO
PanFamALL_051999	Fam_51999	51	(+)	Unknown	-	-	-	-	-	-	-	-	-	-	-	ESCO.0216.00073.i0032_04394	Accessory	sipD	_Cell_invasion_protein_SipD
PanFamALL_059297	Fam_59297	52	(+)	Unknown	-	-	-	-	-	-	-	-	-	-	-	ESCO.0216.00064.i0001_00571	Accessory	NA	_Fimbrial_protein
PanFamALL_002069	Fam_2069	53	(-)	Unknown	-	-	-	-	-	-	-	-	-	-	-	ESCO.0216.00064.i0004_02077	Accessory	ycjS	_putative_oxidoreductase_YcjS
PanFamALL_071714	Fam_71714	54	(+)	Unknown	-	-	-	-	espR1	-	-	-	-	-	-	ESCO.0216.00073.i0001_00011	Accessory	NA	_putative_E3_ubiquitin-protein_ligase_ipaH7.8
PanFamALL_031760	Fam_31760	55	(+)	E	-	-	-	-	-	-	-	-	-	-	-	ESCO.0216.00073.i0016_03224	Accessory	mamA	_Methylaspartate_mutase_S_chain
PanFamALL_046678	Fam_46678	56	(+)	Unknown	-	-	-	-	-	-	-	-	-	-	-	ESCO.0216.00073.i0016_03225	Accessory	NA	_hypothetical_protein
PanFamALL_000873	Fam_873	57	(+)	Unknown	-	-	-	-	-	-	-	-	-	-	-	ESCO.0216.00073.i0016_03229	Accessory	NA	_hypothetical_protein
PanFamALL_036205	Fam_36205	58	(+)	K	-	-	-	-	eivF	-	-	-	-	-	-	ESCO.0216.00073.i0011_02603	Accessory	invF	_Invasion_protein_InvF
PanFamALL_073180	Fam_73180	59	(+)	Unknown	-	-	-	-	-	-	-	-	-	-	-	ESCO.0216.00073.i0016_03228	Accessory	NA	_hypothetical_protein
PanFamALL_019931	Fam_19931	60	(+)	Unknown	-	-	-	-	-	-	-	-	-	-	-	ESCO.0216.00073.i0016_03223	Accessory	NA	_hypothetical_protein
PanFamALL_015346	Fam_15346	61	(+)	E	-	-	-	-	-	-	-	-	-	-	-	ESCO.0216.00073.i0016_03227	Accessory	NA	_Methylaspartate_ammonia-lyase
PanFamALL_058980	Fam_58980	62	(+)	U	-	-	-	-	-	-	-	-	-	-	-	ESCO.0216.00064.i0001_00570	Accessory	focC	_Chaperone_protein_FocC_precursor
PanFamALL_044046	Fam_44046	63	(+)	M	-	-	-	-	ompD	-	-	-	-	-	-	ESCO.0216.00073.i0001_00012	Accessory	ompD	_Outer_membrane_porin_protein_OmpD_precursor
PanFamALL_055834	Fam_55834	64	(+)	C	-	-	-	-	-	-	-	-	-	-	-	ESCO.0216.00073.i0016_03230	Accessory	dctA	_C4-dicarboxylate_transport_protein
PanFamALL_072175	Fam_72175	65	(+)	Unknown	-	-	-	-	eivI	-	-	-	-	-	-	ESCO.0216.00073.i0011_02608	Accessory	Salmonella	_Salmonella_surface_presentation_of_antigen_gene_type_M_protein
PanFamALL_072451	Fam_72451	66	(+)	E	-	-	-	-	-	-	-	-	-	-	-	ESCO.0216.00073.i0016_03226	Accessory	mutE	_Methylaspartate_mutase_E_chain
PanFamALL_058966	Fam_58966	67	(+)	Unknown	-	-	-	-	-	-	-	-	-	-	-	ESCO.0216.00064.i0004_01999	Accessory	NA	_hypothetical_protein
PanFamALL_013406	Fam_13406	68	(+)	N	-	-	-	-	-	-	-	-	-	-	-	ESCO.0216.00073.i0005_01925	Accessory	NA	_YcfA-like_protein
PanFamALL_069484	Fam_69484	69	(+)	Unknown	-	-	-	-	-	-	-	-	-	-	-	ESCO.0216.00073.i0005_01924	Accessory	NA	_hypothetical_protein
PanFamALL_074803	Fam_74803	70	(+)	Unknown	-	-	-	-	-	-	-	-	-	-	-	ESCO.0216.00073.i0021_03807	Accessory	NA	_hypothetical_protein
PanFamALL_008190	Fam_8190	71	(+)	Unknown	-	-	-	-	-	-	-	-	-	-	-	ESCO.0216.00073.i0004_01582	Accessory	NA	_hypothetical_protein
PanFamALL_052397	Fam_52397	72	(+)	K	-	-	-	-	-	-	-	-	-	-	-	ESCO.0216.00073.i0016_03233	Accessory	gcvA	_Glycine_cleavage_system_transcriptional_activator
PanFamALL_063940	Fam_63940	73	(+)	Unknown	-	-	-	-	-	-	-	-	-	-	-	ESCO.0216.00114.i0039_03181	Accessory	ycbV	_putative_fimbrial-like_protein_YcbV_precursor
PanFamALL_030961	Fam_30961	74	(+)	M	-	-	-	-	-	-	-	-	-	-	-	ESCO.0216.00064.i0001_00569	Accessory	htrE	_Outer_membrane_usher_protein_HtrE_precursor
PanFamALL_042868	Fam_42868	75	(-)	G	-	-	-	-	-	-	-	-	-	-	-	ESCO.0216.00064.i0004_02076	Accessory	NA	_D-tagatose_3-epimerase
PanFamALL_046837	Fam_46837	76	(+)	C	-	-	-	-	-	-	-	-	-	-	-	ESCO.0216.00073.i0016_03231	Accessory	fumA	_Fumarate_hydratase_class_I,_aerobic
PanFamALL_075473	Fam_75473	77	(+)	Unknown	-	-	-	-	-	-	-	-	-	-	-	ESCO.0216.00073.i0016_03222	Accessory	NA	_hypothetical_protein
PanFamALL_003077	Fam_3077	78	(+)	Unknown	-	Prophage	-	-	-	-	-	-	-	-	-	ESCO.0216.00114.i0020_01290	Accessory	NA	_Amidohydrolase
PanFamALL_053804	Fam_53804	79	(+)	Unknown	-	-	-	-	-	-	-	-	-	-	-	ESCO.0216.00073.i0013_02986	Accessory	NA	_hypothetical_protein
PanFamALL_005126	Fam_5126	80	(-)	Unknown	-	Prophage	-	-	-	-	-	-	-	-	-	ESCO.0216.00065.i0009_02575	Accessory	NA	_hypothetical_protein
PanFamALL_006632	Fam_6632	81	(+)	Unknown	-	-	-	-	-	-	-	-	-	-	-	ESCO.0216.00118.i0024_02131	Accessory	ysnE	_putative_N-acetyltransferase_YsnE
PanFamALL_075613	Fam_75613	82	(+)	Unknown	-	-	-	-	pkgA	-	-	-	-	-	-	ESCO.0216.00073.i0011_02602	Accessory	NA	_hypothetical_protein
PanFamALL_065321	Fam_65321	83	(+)	Unknown	-	-	-	-	-	-	-	-	-	-	-	ESCO.0216.00114.i0039_03180	Accessory	ycbF	_putative_fimbrial_chaperone_YcbF_precursor
PanFamALL_037899	Fam_37899	84	(+)	Unknown	-	Prophage	-	-	-	-	-	-	-	-	-	ESCO.0216.00073.i0032_04392	Accessory	ipaB	_Invasin_IpaB
PanFamALL_062033	Fam_62033	85	(+)	K	-	-	-	-	-	-	-	-	-	-	-	ESCO.0216.00073.i0032_04395	Accessory	hilA	_Transcriptional_regulator_HilA
PanFamALL_067147	Fam_67147	86	(-)	G	-	-	-	-	-	-	-	-	-	-	-	ESCO.0216.00064.i0009_04669	Accessory	nagB	_Glucosamine-6-phosphate_deaminase
PanFamALL_056402	Fam_56402	87	(+)	T	-	-	-	-	ECs3712	-	-	-	-	-	-	ESCO.0216.00073.i0011_02623	Accessory	liaR	_Transcriptional_regulatory_protein_LiaR
PanFamALL_069179	Fam_69179	88	(+)	K	-	-	-	-	-	-	-	-	-	-	-	ESCO.0216.00073.i0032_04399	Accessory	higA-2	_Antitoxin_igA-2
PanFamALL_067875	Fam_67875	89	(-)	P	-	-	-	-	-	-	-	-	-	-	-	ESCO.0216.00064.i0009_04670	Accessory	axe1-6A	_Carbohydrate_acetyl_esterase/feruloyl_esterase_precursor
PanFamALL_063259	Fam_63259	90	(+)	K	-	-	-	-	-	-	-	-	-	-	-	ESCO.0216.00073.i0001_00833	Accessory	cysB	_HTH-type_transcriptional_regulator_CysB
PanFamALL_070248	Fam_70248	91	(+)	Unknown	-	-	-	-	-	-	-	-	-	-	-	ESCO.0216.00073.i0032_04398	Accessory	NA	_hypothetical_protein
PanFamALL_034980	Fam_34980	92	(+)	G	-	-	-	-	-	-	-	-	-	-	-	ESCO.0216.00073.i0001_00832	Accessory	NA	_major_facilitator_superfamily_transporter
PanFamALL_062364	Fam_62364	93	(+)	Unknown	-	Prophage	-	-	-	-	-	-	-	-	-	ESCO.0216.00073.i0032_04390	Accessory	sicA	_Chaperone_protein_SicA
PanFamALL_065255	Fam_65255	94	(-)	K	-	-	-	-	-	-	-	-	-	-	-	ESCO.0216.00064.i0009_04674	Accessory	bglG	_Cryptic_beta-glucoside_bgl_operon_antiterminator
PanFamALL_069874	Fam_69874	95	(-)	G	-	-	-	-	-	-	-	-	-	-	-	ESCO.0216.00064.i0009_04673	Accessory	bglF	_PTS_system_beta-glucoside-specific_EIIBCA_component
PanFamALL_075407	Fam_75407	96	(+)	H	-	-	-	-	-	-	-	-	-	-	-	ESCO.0216.00073.i0016_03232	Accessory	btuR	_Cob(I)yrinic_acid_a,c-diamide_adenosyltransferase
PanFamALL_062534	Fam_62534	97	(-)	Unknown	-	-	-	-	-	-	-	-	-	-	-	ESCO.0216.00064.i0001_00351	Accessory	fabG	_3-oxoacyl-[acyl-carrier-protein]_reductase_FabG
PanFamALL_015596	Fam_15596	98	(-)	I	-	-	-	-	-	-	-	-	-	-	-	ESCO.0216.00064.i0001_00348	Accessory	ydiF	_Acetate_CoA-transferase_YdiF
PanFamALL_054050	Fam_54050	99	(-)	G	Plasmid	-	-	-	-	-	-	-	-	-	-	ESCO.0216.00064.i0009_04672	Accessory	bglB	_6-phospho-beta-glucosidase_BglB
PanFamALL_055123	Fam_55123	100	(-)	Unknown	-	-	-	-	-	-	-	-	-	-	-	ESCO.0216.00064.i0006_03209	Accessory	NA	_hypothetical_protein
PanFamALL_037266	Fam_37266	101	(-)	G	-	-	-	-	-	-	-	-	-	-	-	ESCO.0216.00064.i0009_04671	Accessory	bglH	_Cryptic_outer_membrane_porin_BglH_precursor
PanFamALL_045028	Fam_45028	102	(+)	Unknown	-	-	-	-	-	-	-	-	-	-	-	ESCO.0216.00073.i0013_02975	Accessory	NA	_hypothetical_protein
PanFamALL_058607	Fam_58607	103	(-)	Unknown	-	-	-	-	-	-	-	-	-	-	-	ESCO.0216.00064.i0001_00349	Accessory	paaF	_2,3-dehydroadipyl-CoA_hydratase
PanFamALL_003030	Fam_3030	104	(+)	L	-	-	-	-	-	-	ISEc46	-	-	-	-	ESCO.0216.00064.b0003_01734	Accessory	NA	_putative_transposase
PanFamALL_021966	Fam_21966	105	(+)	Unknown	-	-	-	-	-	-	-	-	-	-	-	ESCO.0216.00073.i0009_02432	Accessory	NA	_Invasin
PanFamALL_030397	Fam_30397	106	(+)	G	Plasmid	-	-	-	-	-	-	-	-	-	-	ESCO.0216.00073.i0032_04420	Accessory	aglB	_6-phospho-alpha-glucosidase
PanFamALL_017249	Fam_17249	107	(-)	K	-	-	-	-	-	-	-	-	-	-	-	ESCO.0216.00064.i0001_00352	Accessory	nicS	_HTH-type_transcriptional_repressor_NicS
PanFamALL_013981	Fam_13981	108	(-)	E	Plasmid	-	-	-	-	-	-	-	-	-	-	ESCO.0216.00064.i0001_01212	Accessory	speF	_Ornithine_decarboxylase,_inducible
PanFamALL_035154	Fam_35154	109	(-)	C	-	-	-	-	-	-	-	-	-	-	-	ESCO.0216.00064.i0001_00347	Accessory	NA	_succinate_dehydrogenase_flavoprotein_subunit
PanFamALL_063934	Fam_63934	110	(+)	Unknown	-	-	-	-	-	-	-	-	-	-	-	ESCO.0216.00073.i0013_02954	Accessory	relE	_mRNA_interferase_RelE
PanFamALL_034195	Fam_34195	111	(+)	Unknown	-	Prophage	-	-	-	-	-	-	-	-	-	ESCO.0216.00073.i0032_04391	Accessory	NA	_hypothetical_protein
PanFamALL_075563	Fam_75563	112	(+)	Unknown	-	-	-	espY2	espY2	-	-	-	-	-	-	ESCO.0216.00114.i0060_04432	Accessory	pipB2	_Secreted_effector_protein_pipB2
PanFamALL_003951	Fam_3951	113	(+)	L	-	-	-	-	-	-	-	-	-	-	-	ESCO.0216.00073.i0013_02955	Accessory	relB	_Antitoxin_RelB
PanFamALL_053558	Fam_53558	114	(+)	U	-	-	-	-	eivA	T3SS_sctV	-	-	-	-	-	ESCO.0216.00073.i0011_02606	Accessory	invA	_Invasion_protein_InvA
PanFamALL_062294	Fam_62294	115	(+)	K	-	-	-	-	-	-	-	-	-	-	-	ESCO.0216.00073.i0033_04502	Accessory	cytR	_HTH-type_transcriptional_repressor_CytR
PanFamALL_039449	Fam_39449	116	(+)	Unknown	-	-	-	-	orgB	-	-	-	-	-	-	ESCO.0216.00064.i0008_03744	Accessory	orgB	_Oxygen-regulated_invasion_protein_OrgB
PanFamALL_038496	Fam_38496	117	(+)	Unknown	-	-	-	-	-	-	-	-	-	-	-	ESCO.0216.00114.i0021_01299	Accessory	NA	_hypothetical_protein
PanFamALL_044436	Fam_44436	118	(-)	E	Plasmid	-	-	-	-	-	-	-	-	-	-	ESCO.0216.00064.i0001_01211	Accessory	potE	_Putrescine-ornithine_antiporter
PanFamALL_015005	Fam_15005	119	(+)	Unknown	-	-	-	-	-	-	-	-	-	-	-	ESCO.0216.00088.i0023_03297	Accessory	NA	_hypothetical_protein
PanFamALL_069788	Fam_69788	120	(+)	Unknown	-	-	-	-	-	-	-	-	-	-	-	ESCO.0216.00065.i0008_02197	Accessory	NA	_hypothetical_protein
PanFamALL_030597	Fam_30597	121	(+)	Unknown	-	Prophage	-	-	-	-	-	-	-	-	-	ESCO.0216.00066.i0027_04598	Accessory	NA	_hypothetical_protein
PanFamALL_070927	Fam_70927	122	(+)	Unknown	-	Prophage	-	-	-	-	-	-	-	-	-	ESCO.0216.00066.i0027_04599	Accessory	NA	_hypothetical_protein
PanFamALL_063935	Fam_63935	123	(+)	U	-	-	-	-	eprI	-	-	-	-	-	-	ESCO.0216.00064.i0008_03747	Accessory	yscF	_Yop_proteins_translocation_protein_F
PanFamALL_056834	Fam_56834	124	(-)	O	-	-	-	-	-	-	-	-	-	-	-	ESCO.0216.00064.i0001_00688	Accessory	ecpD	_Chaperone_protein_EcpD_precursor
PanFamALL_060408	Fam_60408	125	(-)	Unknown	-	-	-	-	-	-	-	-	-	-	-	ESCO.0216.00064.i0001_00689	Accessory	NA	_Fimbrial_protein
PanFamALL_053858	Fam_53858	126	(+)	Unknown	-	-	-	espY3	espY3	-	-	-	-	-	-	ESCO.0216.00073.i0007_02195	Accessory	NA	_Pentapeptide_repeats_(8_copies)
PanFamALL_018702	Fam_18702	127	(+)	Unknown	-	-	-	-	-	-	-	-	-	-	-	ESCO.0216.00066.i0027_04596	Accessory	NA	_hypothetical_protein
PanFamALL_059890	Fam_59890	128	(+)	Unknown	-	-	-	-	-	-	-	-	-	-	-	ESCO.0216.00140.i0037_03734	Accessory	NA	_hypothetical_protein
PanFamALL_005492	Fam_5492	129	(+)	Unknown	-	-	-	-	-	-	-	-	-	-	-	ESCO.0216.00066.i0019_03884	Accessory	NA	_hypothetical_protein
PanFamALL_041608	Fam_41608	130	(+)	Unknown	-	Prophage	-	-	-	-	-	-	-	-	-	ESCO.0216.00082.i0005_01524	Accessory	NA	_hypothetical_protein
PanFamALL_069275	Fam_69275	131	(-)	Unknown	-	-	-	-	-	-	-	-	-	-	-	ESCO.0216.00065.i0002_01171	Accessory	NA	_hypothetical_protein
PanFamALL_036207	Fam_36207	132	(+)	K	-	-	-	-	-	-	-	-	-	-	-	ESCO.0216.00073.i0033_04487	Accessory	NA	_transcriptional_repressor_DicA
PanFamALL_013386	Fam_13386	133	(+)	Unknown	-	-	-	-	-	-	-	-	-	-	-	ESCO.0216.00073.i0032_04408	Accessory	NA	_hypothetical_protein
PanFamALL_051791	Fam_51791	134	(+)	Unknown	-	-	-	-	-	-	-	-	-	-	-	ESCO.0216.00146.i0023_02904	Accessory	hcpD	_Putative_beta-lactamase_HcpD_precursor
PanFamALL_026659	Fam_26659	135	(+)	Unknown	-	-	-	-	air/eaeX	-	-	-	-	-	-	ESCO.0216.00114.b0040_03443	Accessory	NA	_Invasin
PanFamALL_074461	Fam_74461	136	(-)	Unknown	-	-	-	-	-	-	-	-	-	-	-	ESCO.0216.00064.i0002_01344	Accessory	dinG	_putative_ATP-dependent_helicase_DinG
PanFamALL_050161	Fam_50161	137	(-)	G	-	-	-	-	-	-	-	-	-	-	-	ESCO.0216.00064.i0001_00350	Accessory	NA	_Xylose_isomerase-like_TIM_barrel
PanFamALL_074721	Fam_74721	138	(+)	Unknown	-	-	-	-	-	-	-	-	-	-	-	ESCO.0216.00073.i0032_04407	Accessory	NA	_hypothetical_protein
PanFamALL_044859	Fam_44859	139	(+)	Unknown	-	-	-	-	-	-	-	-	-	-	-	ESCO.0216.00073.i0007_02245	Accessory	NA	_hypothetical_protein
PanFamALL_072081	Fam_72081	140	(+)	G	-	-	-	-	-	-	-	-	-	-	-	ESCO.0216.00071.i0021_03599	Accessory	hypBA1	_Non-reducing_end_beta-L-arabinofuranosidase
PanFamALL_020756	Fam_20756	141	(+)	Unknown	-	-	-	-	-	-	-	-	-	-	-	ESCO.0216.00118.i0054_03964	Accessory	NA	_hypothetical_protein
PanFamALL_075535	Fam_75535	142	(+)	Unknown	-	-	-	-	-	-	-	-	-	-	-	ESCO.0216.00073.i0013_02985	Accessory	nicS	_HTH-type_transcriptional_repressor_NicS
PanFamALL_000046	Fam_46	143	(-)	Unknown	-	-	-	-	-	-	-	-	-	-	-	ESCO.0216.00064.i0001_01017	Accessory	NA	_hypothetical_protein
PanFamALL_017035	Fam_17035	144	(-)	U	-	-	-	-	-	-	-	-	-	-	-	ESCO.0216.00065.i0021_04090	Accessory	NA	_putative_fimbrial-like_adhesin_protein
PanFamALL_038698	Fam_38698	145	(+)	Unknown	-	-	-	-	-	-	-	-	-	-	-	ESCO.0216.00146.i0017_02394	Accessory	NA	_hypothetical_protein
PanFamALL_057852	Fam_57852	146	(+)	Unknown	-	-	-	-	-	-	-	-	-	-	-	ESCO.0216.00140.i0037_03735	Accessory	NA	_hypothetical_protein
PanFamALL_041560	Fam_41560	147	(+)	Unknown	-	-	-	-	-	-	-	-	-	-	-	ESCO.0216.00073.i0033_04486	Accessory	NA	_hypothetical_protein
PanFamALL_015334	Fam_15334	148	(+)	G	Plasmid	-	-	-	-	-	-	-	-	-	-	ESCO.0216.00071.i0010_02472	Accessory	yiaO	_2,3-diketo-L-gulonate-binding_periplasmic_protein_YiaO_precursor
PanFamALL_002812	Fam_2812	149	(+)	G	-	-	-	-	-	-	-	-	-	-	-	ESCO.0216.00071.i0021_03600	Accessory	yicJ	_Inner_membrane_symporter_YicJ
PanFamALL_000877	Fam_877	150	(+)	Unknown	-	-	-	-	-	-	-	-	-	-	-	ESCO.0216.00073.i0020_03769	Accessory	NA	_hypothetical_protein
PanFamALL_037532	Fam_37532	151	(-)	J	-	Prophage	-	-	-	-	-	-	-	-	-	ESCO.0216.00064.i0001_00791	Accessory	prfB	_Peptide_chain_release_factor_2
PanFamALL_051615	Fam_51615	152	(+)	Unknown	-	-	-	espX6	espX6	-	-	-	-	-	-	ESCO.0216.00073.i0009_02429	Accessory	pipB2	_Secreted_effector_protein_pipB2
PanFamALL_008702	Fam_8702	153	(+)	Unknown	-	-	-	-	-	-	-	-	-	-	-	ESCO.0216.00140.i0044_04156	Accessory	NA	_Pentapeptide_repeats_(8_copies)
PanFamALL_043928	Fam_43928	154	(+)	Unknown	-	-	-	-	-	-	-	-	-	-	-	ESCO.0216.00071.i0010_02225	Accessory	bsdD	_Phenolic_acid_decarboxylase_subunit_D
PanFamALL_075644	Fam_75644	155	(+)	K	-	-	-	-	-	-	-	-	-	-	-	ESCO.0216.00071.i0021_03601	Accessory	rhaR	_HTH-type_transcriptional_activator_RhaR
PanFamALL_046792	Fam_46792	156	(+)	Unknown	-	-	-	-	-	-	-	-	-	-	-	ESCO.0216.00118.i0067_04186	Accessory	NA	_hypothetical_protein
PanFamALL_055665	Fam_55665	157	(-)	Unknown	-	Prophage	-	-	-	-	-	-	-	-	-	ESCO.0216.00064.i0006_03092	Accessory	mrpA	_Major_MR/P_fimbria_protein_precursor
PanFamALL_004472	Fam_4472	158	(+)	Unknown	-	-	-	-	-	-	-	-	-	-	-	ESCO.0216.00114.i0028_02113	Accessory	NA	_hypothetical_protein
PanFamALL_032648	Fam_32648	159	(+)	Unknown	-	-	-	-	-	-	-	-	-	-	-	ESCO.0216.00114.i0028_02114	Accessory	NA	_hypothetical_protein
PanFamALL_041181	Fam_41181	160	(+)	Unknown	-	-	-	espR4	espR4	-	-	-	-	-	-	ESCO.0216.00187.i0001_00303	Accessory	NA	_hypothetical_protein
PanFamALL_061174	Fam_61174	161	(+)	D	-	-	-	-	hlyE/clyA	-	-	-	-	-	-	ESCO.0216.00064.i0004_01934	Accessory	hlyE	_Hemolysin_E,_chromosomal
PanFamALL_023905	Fam_23905	162	(+)	G	Plasmid	-	-	-	-	-	-	-	-	-	-	ESCO.0216.00071.i0010_02473	Accessory	yiaM	_2,3-diketo-L-gulonate_TRAP_transporter_small_permease_protein_YiaM
PanFamALL_062305	Fam_62305	163	(+)	Unknown	-	-	-	-	-	T5cSS_PF03895	-	-	-	-	-	ESCO.0216.00073.i0016_03414	Accessory	NA	_chromosome_segregation_protein
PanFamALL_019382	Fam_19382	164	(+)	Unknown	-	-	-	-	-	-	-	-	-	-	-	ESCO.0216.00118.i0043_03502	Accessory	NA	_hypothetical_protein
PanFamALL_062030	Fam_62030	165	(+)	Unknown	-	Prophage	-	espR4	espR4	-	-	-	-	-	-	ESCO.0216.00128.i0025_04142	Accessory	NA	_putative_E3_ubiquitin-protein_ligase_ipaH7.8
PanFamALL_058745	Fam_58745	166	(-)	G	-	-	-	-	-	-	-	-	-	-	-	ESCO.0216.00064.i0001_00622	Accessory	setA	_Sugar_efflux_transporter_A
PanFamALL_074494	Fam_74494	167	(+)	G	-	-	-	-	-	-	-	-	-	-	-	ESCO.0216.00071.i0010_02474	Accessory	siaT	_Sialic_acid_TRAP_transporter_permease_protein_SiaT
PanFamALL_012250	Fam_12250	168	(+)	Unknown	-	Prophage	-	-	orgA	-	-	-	-	-	-	ESCO.0216.00071.i0010_02356	Accessory	orgA	_Oxygen-regulated_invasion_protein_OrgA
PanFamALL_017548	Fam_17548	169	(+)	U	-	-	-	-	-	-	-	-	-	-	-	ESCO.0216.00114.i0028_02112	Accessory	mrpA	_Major_MR/P_fimbria_protein_precursor
PanFamALL_026652	Fam_26652	170	(+)	G	-	-	-	-	-	-	-	-	-	-	-	ESCO.0216.00146.b0034_03923	Accessory	glxK	_Glycerate_kinase
PanFamALL_060532	Fam_60532	171	(+)	Unknown	-	-	-	-	-	-	-	-	-	-	-	ESCO.0216.00071.i0013_02874	Accessory	NA	_putative_permease
PanFamALL_064273	Fam_64273	172	(-)	Unknown	-	-	-	-	-	-	-	-	-	-	-	ESCO.0216.00064.i0004_02599	Accessory	NA	_hypothetical_protein
PanFamALL_046369	Fam_46369	173	(+)	P	-	-	-	-	-	-	-	-	-	-	-	ESCO.0216.00065.i0009_02528	Accessory	NA	_iron-dicitrate_transporter_substrate-binding_subunit
PanFamALL_046882	Fam_46882	174	(-)	C	-	-	-	-	-	-	-	-	-	-	-	ESCO.0216.00064.i0001_01133	Accessory	fdm	_Formaldehyde_dismutase
PanFamALL_000048	Fam_48	175	(-)	Unknown	-	-	-	-	-	-	-	-	-	-	-	ESCO.0216.00064.i0001_01134	Accessory	NA	_hypothetical_protein
PanFamALL_032647	Fam_32647	176	(+)	Unknown	-	-	-	-	-	-	-	-	-	-	-	ESCO.0216.00114.i0028_02111	Accessory	NA	_hypothetical_protein
PanFamALL_032044	Fam_32044	177	(+)	Unknown	-	Prophage	-	-	-	-	-	-	-	-	-	ESCO.0216.00073.i0032_04393	Accessory	NA	_hypothetical_protein
PanFamALL_025928	Fam_25928	178	(-)	M	-	-	-	-	-	-	-	-	-	-	-	ESCO.0216.00064.i0008_04091	Accessory	elfC	_putative_outer_membrane_usher_protein_ElfC_precursor
PanFamALL_035339	Fam_35339	179	(-)	Unknown	-	-	-	-	-	-	-	-	-	-	-	ESCO.0216.00064.i0008_04092	Accessory	elfG	_putative_fimbrial-like_protein_ElfG_precursor
PanFamALL_006399	Fam_6399	180	(+)	Unknown	-	-	-	-	-	-	-	-	-	-	-	ESCO.0216.00139.i0009_00849	Accessory	NA	_hypothetical_protein
PanFamALL_072685	Fam_72685	181	(-)	L	-	Prophage	-	-	-	-	-	-	-	-	-	ESCO.0216.00064.i0001_00780	Accessory	dinJ	_Antitoxin_DinJ
PanFamALL_008135	Fam_8135	182	(+)	G	-	Prophage	-	-	-	-	-	-	-	-	-	ESCO.0216.00064.i0008_03547	Accessory	NA	_Alpha_amylase,_catalytic_domain
PanFamALL_075626	Fam_75626	183	(+)	H	-	-	-	-	-	-	-	-	-	-	-	ESCO.0216.00065.i0009_02524	Accessory	nadC	_Nicotinate-nucleotide_pyrophosphorylase_[carboxylating]
PanFamALL_071189	Fam_71189	184	(+)	Unknown	-	-	-	-	-	-	-	-	-	-	-	ESCO.0216.00073.b0004_01270	Accessory	NA	_hypothetical_protein
PanFamALL_046176	Fam_46176	185	(+)	C	-	-	-	-	-	-	-	-	-	-	-	ESCO.0216.00064.i0006_03217	Accessory	nuoL	_NADH-quinone_oxidoreductase_subunit_L
PanFamALL_058155	Fam_58155	186	(-)	Unknown	-	Prophage	-	-	-	-	-	-	-	-	-	ESCO.0216.00064.i0002_01448	Accessory	kefF	_Glutathione-regulated_potassium-efflux_system_ancillary_protein_KefF
PanFamALL_050366	Fam_50366	187	(+)	G	Plasmid	-	-	-	-	-	-	-	-	-	-	ESCO.0216.00073.i0033_04503	Accessory	exuT	_Hexuronate_transporter
PanFamALL_008777	Fam_8777	188	(+)	Unknown	-	-	-	-	-	-	-	-	-	-	-	ESCO.0216.00118.i0017_00694	Accessory	NA	_hypothetical_protein
PanFamALL_017453	Fam_17453	189	(+)	Unknown	-	-	-	-	-	-	-	-	-	-	-	ESCO.0216.00118.i0017_00693	Accessory	NA	_hypothetical_protein
PanFamALL_063801	Fam_63801	190	(-)	G	-	Prophage	-	-	-	-	-	-	-	-	-	ESCO.0216.00064.i0001_01063	Accessory	glxK	_Glycerate_kinase
PanFamALL_070311	Fam_70311	191	(+)	P	-	-	-	shuA	chuA	-	-	-	-	-	-	ESCO.0216.00065.i0002_01077	Accessory	hemR	_Hemin_receptor_precursor
PanFamALL_039711	Fam_39711	192	(+)	K	-	-	-	-	-	-	-	-	-	-	-	ESCO.0216.00065.i0011_03072	Accessory	mopA	_Molybdenum-pterin-binding_protein_MopA
PanFamALL_033571	Fam_33571	193	(+)	K	-	-	MGE	-	-	-	-	-	-	-	-	ESCO.0216.00064.i0003_01700	Accessory	ygaV	_putative_HTH-type_transcriptional_regulator_YgaV
PanFamALL_062749	Fam_62749	194	(-)	Unknown	-	-	-	-	-	-	-	-	-	-	-	ESCO.0216.00064.i0004_01949	Accessory	NA	_hypothetical_protein
PanFamALL_051746	Fam_51746	195	(+)	G	Plasmid	-	-	-	-	-	-	-	-	-	-	ESCO.0216.00073.i0033_04504	Accessory	yicI	_Alpha-xylosidase
PanFamALL_010566	Fam_10566	196	(+)	L	-	-	-	-	-	-	-	-	-	-	-	ESCO.0216.00146.i0046_04549	Accessory	ltrA	_Group_II_intron-encoded_protein_LtrA
PanFamALL_062860	Fam_62860	197	(-)	K	-	Prophage	-	-	-	-	-	-	-	-	-	ESCO.0216.00071.i0008_01894	Accessory	dmlR	_HTH-type_transcriptional_regulator_DmlR
PanFamALL_043303	Fam_43303	198	(+)	P	-	-	-	-	-	-	-	-	-	-	-	ESCO.0216.00065.i0009_02526	Accessory	NA	_putative_ABC_transporter_ATP-binding_protein
PanFamALL_073344	Fam_73344	199	(+)	P	-	-	-	chuX	chuX	-	-	-	-	-	-	ESCO.0216.00065.i0002_01074	Accessory	NA	_ChuX-like_family_protein
PanFamALL_004725	Fam_4725	200	(+)	Unknown	-	-	-	-	-	-	-	-	-	-	-	ESCO.0216.00146.b0076_04843	Accessory	NA	_hypothetical_protein
PanFamALL_008499	Fam_8499	201	(+)	Unknown	-	-	-	-	-	-	-	-	-	-	-	ESCO.0216.00065.i0008_02101	Accessory	NA	_hypothetical_protein
PanFamALL_057261	Fam_57261	202	(-)	Unknown	-	-	-	-	-	-	-	-	-	-	-	ESCO.0216.00065.i0002_01169	Accessory	NA	_hypothetical_protein
PanFamALL_050281	Fam_50281	203	(+)	P	-	-	-	chuT	chuT	-	-	-	-	-	-	ESCO.0216.00065.i0002_01076	Accessory	hmuT	_Hemin-binding_periplasmic_protein_HmuT_precursor
PanFamALL_052770	Fam_52770	204	(+)	P	-	-	-	chuV	chuV	-	-	-	-	-	-	ESCO.0216.00065.i0002_01071	Accessory	hmuV	_Hemin_import_ATP-binding_protein_HmuV
PanFamALL_009563	Fam_9563	205	(+)	U	-	-	-	-	eivE	-	-	-	-	-	-	ESCO.0216.00073.i0011_02605	Accessory	NA	_HrpJ-like_domain_protein
PanFamALL_074322	Fam_74322	206	(+)	P	-	-	-	-	-	-	-	-	-	-	-	ESCO.0216.00065.i0009_02527	Accessory	NA	_putative_ABC_transporter_permease_protein
PanFamALL_075716	Fam_75716	207	(+)	P	-	-	-	-	-	-	-	-	-	-	-	ESCO.0216.00065.i0009_02523	Accessory	btuB	_Vitamin_B12_transporter_BtuB_precursor
PanFamALL_059832	Fam_59832	208	(-)	Unknown	-	-	-	-	-	-	-	-	-	-	-	ESCO.0216.00064.i0008_04090	Accessory	fimC	_Chaperone_protein_FimC_precursor
PanFamALL_029954	Fam_29954	209	(-)	Unknown	-	-	-	-	-	-	-	-	-	-	-	ESCO.0216.00064.i0009_04646	Accessory	NA	_hypothetical_protein
PanFamALL_069058	Fam_69058	210	(+)	Q	-	-	-	-	-	-	-	-	-	-	-	ESCO.0216.00065.i0009_02525	Accessory	NA	_hypothetical_protein
PanFamALL_030847	Fam_30847	211	(-)	Unknown	-	Prophage	-	-	-	-	-	-	-	-	-	ESCO.0216.00064.i0004_02160	Accessory	pncC	_Nicotinamide-nucleotide_amidohydrolase_PncC
PanFamALL_060498	Fam_60498	212	(-)	Unknown	-	Prophage	-	-	-	-	-	-	-	-	-	ESCO.0216.00064.i0009_04839	Accessory	NA	_hypothetical_protein
PanFamALL_027547	Fam_27547	213	(+)	Unknown	-	-	-	chuY	chuY	-	-	-	-	-	-	ESCO.0216.00065.i0002_01073	Accessory	NA	_hypothetical_protein
PanFamALL_055499	Fam_55499	214	(-)	Unknown	Plasmid	-	-	-	ompD	-	-	-	-	-	-	ESCO.0216.00064.i0004_02229	Accessory	ompD	_Outer_membrane_porin_protein_OmpD_precursor
PanFamALL_039467	Fam_39467	215	(-)	Unknown	-	-	-	-	-	-	-	-	-	-	-	ESCO.0216.00064.i0008_04089	Accessory	fimA	_Type-1_fimbrial_protein,_A_chain_precursor
PanFamALL_011256	Fam_11256	216	(+)	L	-	-	-	-	-	-	IS1397	-	-	-	-	ESCO.0216.00065.b0044_04526	Accessory	NA	_hypothetical_protein
PanFamALL_028513	Fam_28513	217	(-)	Unknown	-	-	-	-	-	-	-	-	-	-	-	ESCO.0216.00065.i0019_04047	Accessory	NA	_hypothetical_protein
PanFamALL_042077	Fam_42077	218	(+)	Unknown	-	-	MGE	-	-	-	-	-	-	-	-	ESCO.0216.00067.i0009_01003	Accessory	NA	_hypothetical_protein
PanFamALL_054897	Fam_54897	219	(+)	H	-	-	-	-	-	-	-	-	-	-	-	ESCO.0216.00071.i0010_02226	Accessory	bsdC	_Phenolic_acid_decarboxylase_subunit_C
PanFamALL_019094	Fam_19094	220	(+)	Unknown	-	-	-	espY1	espY1	-	-	-	-	-	-	ESCO.0216.00064.i0001_00608	Accessory	NA	_hypothetical_protein
PanFamALL_040814	Fam_40814	221	(+)	Unknown	-	-	-	-	-	-	-	-	-	-	-	ESCO.0216.00073.i0032_04445	Accessory	NA	_hypothetical_protein
PanFamALL_050214	Fam_50214	222	(-)	M	-	-	-	-	-	-	-	-	-	-	-	ESCO.0216.00064.i0008_03948	Accessory	papC	_Outer_membrane_usher_protein_PapC_precursor
PanFamALL_051122	Fam_51122	223	(+)	Unknown	-	Prophage	-	-	eprJ	-	-	-	-	-	-	ESCO.0216.00064.i0008_03746	Accessory	NA	_Type_III_secretion_needle_MxiH_like_protein
PanFamALL_075574	Fam_75574	224	(+)	P	-	-	-	chuS	chuS	-	-	-	-	-	-	ESCO.0216.00065.i0002_01078	Accessory	hemS	_Hemin_transport_protein_HemS
PanFamALL_060462	Fam_60462	225	(+)	Unknown	-	-	-	-	-	-	-	-	-	-	-	ESCO.0216.00114.b0042_03444	Accessory	NA	_hypothetical_protein
PanFamALL_051889	Fam_51889	226	(+)	Unknown	-	-	-	-	-	-	-	-	-	-	-	ESCO.0216.00073.i0027_04263	Accessory	NA	_hypothetical_protein
PanFamALL_069382	Fam_69382	227	(+)	H	-	-	-	chuW	chuW	-	-	-	-	-	-	ESCO.0216.00065.i0002_01075	Accessory	hemN	_Oxygen-independent_coproporphyrinogen-III_oxidase_1
PanFamALL_052554	Fam_52554	228	(+)	P	-	-	-	chuU	chuU	-	-	-	-	-	-	ESCO.0216.00065.i0002_01072	Accessory	hmuU	_Hemin_transport_system_permease_protein_HmuU
PanFamALL_062880	Fam_62880	229	(-)	Unknown	-	Prophage	-	-	-	-	-	-	-	YmcA	GroupIV_e_stricte	ESCO.0216.00064.i0002_01532	Accessory	NA	_hypothetical_protein
PanFamALL_048605	Fam_48605	230	(+)	K	-	-	MGE	-	-	-	-	-	-	-	-	ESCO.0216.00065.i0014_03669	Accessory	dmlR	_HTH-type_transcriptional_regulator_DmlR
PanFamALL_068447	Fam_68447	231	(-)	T	-	Prophage	-	-	-	-	-	-	-	Wzb	GroupIV_e_stricte	ESCO.0216.00064.i0002_01530	Accessory	etp	_Low_molecular_weight_protein-tyrosine-phosphatase_etp
PanFamALL_069523	Fam_69523	232	(+)	Unknown	-	-	-	-	-	-	-	-	-	-	-	ESCO.0216.00071.i0010_02227	Accessory	pad1	_putative_aromatic_acid_decarboxylase
PanFamALL_007120	Fam_7120	233	(+)	K	-	-	-	-	-	-	-	-	-	-	-	ESCO.0216.00071.i0010_02228	Accessory	hosA	_Transcriptional_regulator_HosA
PanFamALL_037267	Fam_37267	234	(-)	Unknown	-	Prophage	-	-	-	-	-	-	-	YmcD	GroupIV_e_stricte	ESCO.0216.00064.i0002_01535	Accessory	gfcA	_Threonine-rich_inner_membrane_protein_GfcA_precursor
PanFamALL_000473	Fam_473	235	(+)	Unknown	-	-	-	-	-	-	-	-	-	-	-	ESCO.0216.00067.i0036_04369	Accessory	NA	_hypothetical_protein
PanFamALL_038794	Fam_38794	236	(-)	D	-	Prophage	-	-	-	-	-	-	-	Etk	GroupIV_e_stricte	ESCO.0216.00064.i0002_01529	Accessory	etk	_Tyrosine-protein_kinase_etk
PanFamALL_054210	Fam_54210	237	(-)	Unknown	-	-	-	-	-	-	-	-	-	-	-	ESCO.0216.00065.i0007_01796	Accessory	aarA	_Rhomboid_protease_AarA
PanFamALL_052978	Fam_52978	238	(-)	K	-	-	-	-	-	-	-	-	-	-	-	ESCO.0216.00064.i0008_03668	Accessory	mazE	_Antitoxin_MazE
PanFamALL_069800	Fam_69800	239	(-)	T	-	-	-	-	-	-	-	-	-	-	-	ESCO.0216.00064.i0008_03667	Accessory	mazF	_mRNA_interferase_MazF
PanFamALL_002970	Fam_2970	240	(+)	Unknown	-	-	-	-	-	-	-	-	-	-	-	ESCO.0216.00064.i0001_00568	Accessory	NA	_hypothetical_protein
PanFamALL_031546	Fam_31546	241	(-)	M	-	-	MGE	-	-	-	-	-	-	YccZ	GroupIV_e_stricte	ESCO.0216.00064.i0002_01531	Accessory	kpsD	_Polysialic_acid_transport_protein_KpsD_precursor
PanFamALL_063421	Fam_63421	242	(+)	C	Plasmid	-	-	-	-	-	-	-	-	-	-	ESCO.0216.00065.i0014_03667	Accessory	yvgN	_Glyoxal_reductase
PanFamALL_045888	Fam_45888	243	(-)	Unknown	-	Prophage	-	-	-	-	-	-	-	YmcB	GroupIV_e_stricte	ESCO.0216.00064.i0002_01533	Accessory	NA	_hypothetical_protein
PanFamALL_000002	Fam_2	244	(-)	Unknown	-	-	-	-	-	-	-	-	-	-	-	ESCO.0216.00064.i0001_00031	Accessory	NA	_hypothetical_protein
PanFamALL_004709	Fam_4709	245	(+)	Unknown	-	-	-	-	-	-	-	-	-	-	-	ESCO.0216.00146.i0043_04367	Accessory	NA	_hypothetical_protein
PanFamALL_062094	Fam_62094	246	(+)	Unknown	-	-	-	-	-	-	-	-	-	-	-	ESCO.0216.00146.i0043_04366	Accessory	NA	_hypothetical_protein
PanFamALL_030704	Fam_30704	247	(-)	M	-	Prophage	-	-	-	-	-	-	-	YmcC	GroupIV_e_stricte	ESCO.0216.00064.i0002_01534	Accessory	gfcB	_putative_lipoprotein_GfcB_precursor
PanFamALL_067131	Fam_67131	248	(+)	Unknown	Plasmid	-	-	-	-	-	-	-	-	-	-	ESCO.0216.00065.i0018_03948	Accessory	NA	_hypothetical_protein
PanFamALL_042255	Fam_42255	249	(-)	Unknown	-	Prophage	-	-	-	-	-	-	-	-	-	ESCO.0216.00064.i0001_00779	Accessory	yafQ	_mRNA_interferase_YafQ
PanFamALL_003596	Fam_3596	250	(-)	Unknown	-	-	MGE	-	-	-	-	-	-	-	-	ESCO.0216.00064.i0001_00843	Accessory	NA	_LysR_substrate_binding_domain_protein
PanFamALL_067792	Fam_67792	251	(+)	C	-	-	-	-	-	-	-	-	-	-	-	ESCO.0216.00064.i0006_03222	Accessory	hycG	_Formate_hydrogenlyase_subunit_7
PanFamALL_048565	Fam_48565	252	(-)	O	-	-	-	-	-	-	-	-	-	-	-	ESCO.0216.00064.i0008_03949	Accessory	papD	_Chaperone_protein_PapD_precursor
PanFamALL_003018	Fam_3018	253	(+)	Unknown	-	-	-	-	-	-	-	-	-	-	-	ESCO.0216.00073.i0004_01480	Accessory	NA	_hypothetical_protein
PanFamALL_046756	Fam_46756	254	(+)	Unknown	-	-	-	-	-	-	-	-	-	-	-	ESCO.0216.00187.i0035_03871	Accessory	NA	_hypothetical_protein
PanFamALL_042505	Fam_42505	255	(+)	U	-	Prophage	-	-	-	T5aSS_PF03797	-	-	-	-	-	ESCO.0216.00071.i0010_02136	Accessory	NA	_putative_autotransporter_precursor
PanFamALL_001224	Fam_1224	256	(-)	Unknown	-	-	-	-	-	-	-	-	-	-	-	ESCO.0216.00065.i0002_01170	Accessory	NA	_hypothetical_protein
PanFamALL_006412	Fam_6412	257	(+)	Unknown	-	-	-	-	-	-	-	-	-	-	-	ESCO.0216.00179.i0029_03550	Accessory	NA	_Pentapeptide_repeats_(8_copies)
PanFamALL_035783	Fam_35783	258	(-)	Unknown	-	-	-	-	-	-	-	-	-	-	-	ESCO.0216.00064.i0008_03950	Accessory	NA	_hypothetical_protein
PanFamALL_030377	Fam_30377	259	(+)	Unknown	-	-	-	-	-	-	-	-	-	-	-	ESCO.0216.00187.i0035_03870	Accessory	NA	_hypothetical_protein
PanFamALL_008503	Fam_8503	260	(+)	Unknown	-	-	-	-	-	-	-	-	-	-	-	ESCO.0216.00085.i0011_02176	Accessory	NA	_hypothetical_protein
PanFamALL_004400	Fam_4400	261	(+)	Unknown	-	-	-	-	-	-	-	-	-	-	-	ESCO.0216.00064.i0008_04167	Accessory	NA	_hypothetical_protein
PanFamALL_031954	Fam_31954	262	(-)	Unknown	-	-	-	-	-	-	-	-	-	-	-	ESCO.0216.00064.i0008_03947	Accessory	mrpA	_Major_MR/P_fimbria_protein_precursor
PanFamALL_068606	Fam_68606	263	(-)	Unknown	-	-	-	-	-	-	-	-	-	-	-	ESCO.0216.00064.i0009_04668	Accessory	NA	_hypothetical_protein
PanFamALL_006708	Fam_6708	264	(+)	Unknown	-	-	-	-	-	-	-	-	-	-	-	ESCO.0216.00187.i0035_03869	Accessory	NA	_hypothetical_protein
PanFamALL_044146	Fam_44146	265	(+)	L	-	-	-	-	-	-	-	-	-	-	-	ESCO.0216.00179.b0035_03826	Accessory	NA	_Transposase_DDE_domain_protein
PanFamALL_000785	Fam_785	266	(-)	U	-	-	-	-	-	-	-	-	-	-	-	ESCO.0216.00064.i0006_03087	Accessory	fimA	_Type-1_fimbrial_protein,_A_chain_precursor
PanFamALL_047404	Fam_47404	267	(+)	K	-	Prophage	-	-	-	-	-	-	-	Acetyltransf_1	ABC	ESCO.0216.00073.i0004_01479	Accessory	NA	_Acetyltransferase_(GNAT)_family_protein
PanFamALL_046640	Fam_46640	268	(-)	G	-	-	-	-	-	-	-	-	-	-	-	ESCO.0216.00064.i0008_03628	Accessory	fucA	_L-fuculose_phosphate_aldolase
PanFamALL_041440	Fam_41440	269	(+)	Unknown	Plasmid	-	-	-	-	-	-	-	-	-	-	ESCO.0216.00064.i0004_02172	Accessory	NA	_hypothetical_protein
PanFamALL_070220	Fam_70220	270	(+)	Unknown	-	-	-	-	-	-	-	-	-	-	-	ESCO.0216.00073.b0037_04563	Accessory	NA	_hypothetical_protein
PanFamALL_029490	Fam_29490	271	(-)	Unknown	-	-	-	-	-	-	-	-	-	-	-	ESCO.0216.00064.i0008_03627	Accessory	NA	_hypothetical_protein
PanFamALL_064779	Fam_64779	272	(-)	K	-	-	-	-	-	-	-	-	-	YihW	GroupIV_s_stricte	ESCO.0216.00064.i0008_03625	Accessory	glcR	_HTH-type_transcriptional_repressor_GlcR
PanFamALL_054657	Fam_54657	273	(+)	Unknown	-	-	-	-	-	-	-	-	-	-	-	ESCO.0216.00064.i0008_03736	Accessory	NA	_hypothetical_protein
PanFamALL_070975	Fam_70975	274	(+)	U	-	Prophage	-	-	epaQ	T3SS_sctS	-	-	-	-	-	ESCO.0216.00064.i0008_03754	Accessory	NA	_flagellar_biosynthesis_protein_FliQ
PanFamALL_046796	Fam_46796	275	(+)	Unknown	-	-	-	-	-	-	-	-	-	-	-	ESCO.0216.00146.i0028_03283	Accessory	NA	_hypothetical_protein
PanFamALL_063115	Fam_63115	276	(-)	G	-	-	-	-	-	-	-	-	-	-	-	ESCO.0216.00064.i0008_03629	Accessory	ygbM	_Putative_hydroxypyruvate_isomerase_YgbM
PanFamALL_050674	Fam_50674	277	(-)	Unknown	-	-	-	-	-	-	-	-	-	-	-	ESCO.0216.00064.i0008_03630	Accessory	ygbN	_Inner_membrane_permease_YgbN
PanFamALL_007550	Fam_7550	278	(+)	K	-	-	-	-	-	-	-	-	-	-	-	ESCO.0216.00064.i0001_00533	Accessory	NA	_Helix-turn-helix
PanFamALL_064706	Fam_64706	279	(-)	I	-	-	-	-	-	-	-	-	-	YihU	GroupIV_s_stricte	ESCO.0216.00064.i0008_03626	Accessory	garR	_2-hydroxy-3-oxopropionate_reductase
PanFamALL_000849	Fam_849	280	(+)	Unknown	-	-	-	-	-	-	-	-	-	-	-	ESCO.0216.00073.i0007_02064	Accessory	NA	_hypothetical_protein
PanFamALL_065320	Fam_65320	281	(+)	Unknown	-	-	-	-	-	-	-	-	-	-	-	ESCO.0216.00122.i0013_01945	Accessory	NA	_hypothetical_protein
PanFamALL_001868	Fam_1868	282	(+)	Unknown	-	-	-	-	-	-	-	-	-	-	-	ESCO.0216.00073.i0001_00056	Accessory	NA	_Helix-turn-helix_domain_protein
PanFamALL_003265	Fam_3265	283	(+)	Unknown	-	-	-	-	-	-	-	-	-	-	-	ESCO.0216.00122.i0027_03448	Accessory	NA	_hypothetical_protein
PanFamALL_060045	Fam_60045	284	(+)	C	-	-	-	-	-	-	-	-	-	-	-	ESCO.0216.00065.i0014_03672	Accessory	NA	_NADH_oxidase
PanFamALL_059477	Fam_59477	285	(+)	Unknown	-	-	-	-	-	-	-	-	-	-	-	ESCO.0216.00071.i0016_03334	Accessory	rpiB	_Ribose-5-phosphate_isomerase_B
PanFamALL_006417	Fam_6417	286	(+)	L	-	-	-	-	-	-	-	-	-	-	-	ESCO.0216.00179.i0035_03825	Accessory	NA	_hypothetical_protein
PanFamALL_069807	Fam_69807	287	(+)	Unknown	-	Prophage	-	-	-	-	-	-	-	-	-	ESCO.0216.00118.i0042_03342	Accessory	NA	_peptide_chain_release_factor-like_protein
PanFamALL_010547	Fam_10547	288	(+)	Unknown	-	-	-	-	-	-	-	-	-	-	-	ESCO.0216.00187.i0022_02307	Accessory	NA	_hypothetical_protein
PanFamALL_005060	Fam_5060	289	(+)	Unknown	-	Prophage	-	-	-	-	-	-	-	-	-	ESCO.0216.00153.i0033_03835	Accessory	NA	_hypothetical_protein
PanFamALL_026699	Fam_26699	290	(+)	K	-	-	-	-	-	-	-	-	-	-	-	ESCO.0216.00065.i0014_03670	Accessory	dmlR	_HTH-type_transcriptional_regulator_DmlR
PanFamALL_027128	Fam_27128	291	(+)	Unknown	-	Prophage	-	-	-	-	-	-	-	-	-	ESCO.0216.00071.i0001_00069	Accessory	NA	_hypothetical_protein
PanFamALL_004390	Fam_4390	292	(+)	G	-	-	-	-	-	-	-	-	-	NTP_Tr	Wzy_stricte	ESCO.0216.00138.i0089_04567	Accessory	manC1	_Mannose-1-phosphate_guanylyltransferase_1
PanFamALL_032586	Fam_32586	293	(+)	O	-	-	-	-	-	-	-	-	-	-	-	ESCO.0216.00065.i0011_02863	Accessory	hflC	_Modulator_of_FtsH_protease_HflC
PanFamALL_070595	Fam_70595	294	(-)	Unknown	-	-	-	-	-	-	-	-	-	-	-	ESCO.0216.00064.i0001_00686	Accessory	NA	_hypothetical_protein
PanFamALL_046797	Fam_46797	295	(+)	Unknown	-	-	-	-	-	-	-	-	-	-	-	ESCO.0216.00146.i0028_03284	Accessory	NA	_hypothetical_protein
PanFamALL_032503	Fam_32503	296	(+)	Unknown	-	-	-	-	-	-	-	-	-	-	-	ESCO.0216.00073.b0001_00001	Accessory	NA	_hypothetical_protein
PanFamALL_003580	Fam_3580	297	(-)	Unknown	-	Prophage	-	-	-	-	-	-	-	-	-	ESCO.0216.00064.i0008_03732	Accessory	NA	_hypothetical_protein
PanFamALL_000855	Fam_855	298	(+)	G	-	-	-	-	-	-	-	-	-	-	-	ESCO.0216.00073.i0009_02406	Accessory	ttuB	_Putative_tartrate_transporter
PanFamALL_004707	Fam_4707	299	(+)	Unknown	-	-	-	-	-	-	-	-	-	-	-	ESCO.0216.00073.i0009_02408	Accessory	rnz	_Ribonuclease_Z
PanFamALL_031167	Fam_31167	300	(+)	K	-	-	-	-	-	-	-	-	-	-	-	ESCO.0216.00073.i0009_02407	Accessory	virF	_Virulence_regulon_transcriptional_activator_VirF
PanFamALL_008444	Fam_8444	301	(+)	C	-	-	MGE	-	-	-	-	-	-	-	-	ESCO.0216.00065.i0014_03664	Accessory	ytbE	_putative_oxidoreductase_YtbE
PanFamALL_064277	Fam_64277	302	(-)	O	-	-	-	-	-	-	-	-	-	-	-	ESCO.0216.00064.i0006_03022	Accessory	NA	_von_Willebrand_factor_type_A_domain_protein
PanFamALL_004391	Fam_4391	303	(+)	G	-	-	-	-	-	-	-	-	-	-	-	ESCO.0216.00138.b0089_04568	Accessory	glmM	_Phosphoglucosamine_mutase
PanFamALL_024189	Fam_24189	304	(-)	Unknown	-	-	-	-	-	-	-	-	-	-	-	ESCO.0216.00064.i0009_04632	Accessory	aglB	_6-phospho-alpha-glucosidase
PanFamALL_044169	Fam_44169	305	(+)	Unknown	-	Prophage	-	-	-	-	-	-	-	-	-	ESCO.0216.00071.i0001_00068	Accessory	NA	_hypothetical_protein
PanFamALL_032530	Fam_32530	306	(+)	Unknown	-	-	-	-	-	-	-	-	-	-	-	ESCO.0216.00122.i0027_03449	Accessory	NA	_hypothetical_protein
PanFamALL_006688	Fam_6688	307	(+)	Unknown	-	-	-	-	-	-	-	-	-	-	-	ESCO.0216.00187.i0022_02306	Accessory	NA	_3-oxoacyl-(acyl_carrier_protein)_synthase
PanFamALL_006689	Fam_6689	308	(+)	Unknown	-	-	-	-	-	-	-	-	-	-	-	ESCO.0216.00187.i0022_02308	Accessory	NA	_hypothetical_protein
PanFamALL_021025	Fam_21025	309	(+)	Unknown	-	-	-	-	-	-	-	-	-	-	-	ESCO.0216.00146.i0001_00040	Accessory	NA	_hypothetical_protein
PanFamALL_069383	Fam_69383	310	(+)	Unknown	-	-	-	-	-	-	-	-	-	Epimerase	Wzy_stricte	ESCO.0216.00065.i0009_02658	Accessory	NA	_NmrA-like_family_protein
PanFamALL_056188	Fam_56188	311	(-)	Unknown	-	-	-	-	-	-	-	-	-	-	-	ESCO.0216.00064.i0001_00003	Accessory	NA	_hypothetical_protein
PanFamALL_005499	Fam_5499	312	(+)	K	-	Prophage	-	-	ygeH	-	-	-	-	-	-	ESCO.0216.00064.i0008_03739	Accessory	hilA	_Transcriptional_regulator_HilA
PanFamALL_000085	Fam_85	313	(-)	Unknown	-	-	-	-	-	-	-	-	-	-	-	ESCO.0216.00064.i0004_01943	Accessory	NA	_hypothetical_protein
PanFamALL_050408	Fam_50408	314	(+)	Unknown	-	Prophage	-	-	-	-	-	-	-	-	-	ESCO.0216.00122.i0042_04178	Accessory	NA	_hypothetical_protein
PanFamALL_032865	Fam_32865	315	(+)	Unknown	-	Prophage	-	-	-	-	-	-	-	-	-	ESCO.0216.00122.i0042_04180	Accessory	NA	_DNA-binding_transcriptional_regulator_Nlp
PanFamALL_031018	Fam_31018	316	(-)	K	-	-	MGE	-	-	-	-	-	-	-	-	ESCO.0216.00064.i0006_02837	Accessory	parD1	_Antitoxin_ParD1
PanFamALL_006448	Fam_6448	317	(+)	Unknown	-	-	-	-	-	-	-	-	-	-	-	ESCO.0216.00165.i0045_04085	Accessory	NA	_hypothetical_protein
PanFamALL_027862	Fam_27862	318	(+)	Unknown	-	-	-	espY4	espY4	-	-	-	-	-	-	ESCO.0216.00140.b0033_03261	Accessory	NA	_hypothetical_protein
PanFamALL_050193	Fam_50193	319	(-)	G	-	-	-	-	-	-	-	-	-	-	-	ESCO.0216.00064.i0001_01250	Accessory	mngB	_Mannosylglycerate_hydrolase
PanFamALL_006685	Fam_6685	320	(+)	Unknown	-	-	-	-	-	-	-	-	-	-	-	ESCO.0216.00187.i0022_02299	Accessory	NA	_hypothetical_protein
PanFamALL_006686	Fam_6686	321	(+)	Unknown	-	-	-	-	-	-	-	-	-	-	-	ESCO.0216.00187.i0022_02300	Accessory	NA	_hypothetical_protein
PanFamALL_023405	Fam_23405	322	(+)	Unknown	-	-	-	-	-	-	-	-	-	-	-	ESCO.0216.00187.i0022_02298	Accessory	NA	_hypothetical_protein
PanFamALL_023491	Fam_23491	323	(+)	Unknown	-	-	-	-	-	-	-	-	-	-	-	ESCO.0216.00153.b0021_02741	Accessory	NA	_hypothetical_protein
PanFamALL_069155	Fam_69155	324	(+)	D	-	Prophage	-	-	-	-	-	-	-	-	-	ESCO.0216.00064.i0001_00787	Accessory	yafN	_Antitoxin_YafN
PanFamALL_006584	Fam_6584	325	(+)	Unknown	-	-	-	-	-	-	-	-	-	-	-	ESCO.0216.00065.i0017_03888	Accessory	lvr	_Levodione_reductase
PanFamALL_027124	Fam_27124	326	(+)	G	-	-	-	-	-	-	-	-	-	-	-	ESCO.0216.00066.i0013_02998	Accessory	sorB	_Sorbose-specific_phosphotransferase_enzyme_IIB_component
PanFamALL_047247	Fam_47247	327	(+)	Unknown	-	-	-	-	-	-	-	-	-	-	-	ESCO.0216.00065.i0014_03671	Accessory	NA	_Alpha/beta_hydrolase_family_protein
PanFamALL_072107	Fam_72107	328	(+)	G	-	-	-	-	-	-	-	-	-	-	-	ESCO.0216.00065.i0017_03889	Accessory	manX	_PTS_system_mannose-specific_EIIAB_component
PanFamALL_069051	Fam_69051	329	(-)	Unknown	-	-	-	-	-	-	-	-	-	-	-	ESCO.0216.00064.i0001_00297	Accessory	NA	_hypothetical_protein
PanFamALL_044104	Fam_44104	330	(+)	Unknown	-	-	-	-	-	-	-	-	-	-	-	ESCO.0216.00140.i0008_00678	Accessory	NA	_hypothetical_protein
PanFamALL_009177	Fam_9177	331	(-)	G	-	-	-	-	-	-	-	-	-	-	-	ESCO.0216.00064.i0001_01249	Accessory	hrsA	_Heat-responsive_suppressor_HrsA
PanFamALL_065330	Fam_65330	332	(+)	Unknown	-	-	-	espX5	espX5	-	-	-	-	-	-	ESCO.0216.00064.i0001_00132	Accessory	pipB2	_Secreted_effector_protein_pipB2
PanFamALL_055800	Fam_55800	333	(+)	T	-	-	-	-	-	-	-	-	-	-	-	ESCO.0216.00071.i0016_03188	Accessory	chpB	_mRNA_interferase_ChpB
PanFamALL_006691	Fam_6691	334	(+)	Unknown	-	-	-	-	-	-	-	-	-	-	-	ESCO.0216.00187.i0022_02311	Accessory	NA	_hypothetical_protein
PanFamALL_060516	Fam_60516	335	(+)	K	-	Prophage	-	-	-	-	-	-	-	-	-	ESCO.0216.00071.i0016_03189	Accessory	chpS	_Antitoxin_ChpS
PanFamALL_023186	Fam_23186	336	(+)	Unknown	-	Prophage	-	-	-	-	-	-	-	-	-	ESCO.0216.00071.i0010_02137	Accessory	NA	_hypothetical_protein
PanFamALL_072068	Fam_72068	337	(+)	Unknown	-	-	-	-	-	-	-	-	-	-	-	ESCO.0216.00179.i0009_01431	Accessory	yajI	_putative_lipoprotein_YajI_precursor
PanFamALL_037668	Fam_37668	338	(+)	U	-	-	-	-	-	T5aSS_PF03797	-	-	-	-	-	ESCO.0216.00118.i0008_00349	Accessory	NA	_putative_autotransporter_precursor
PanFamALL_070607	Fam_70607	339	(+)	E	-	-	-	-	-	-	-	-	-	-	-	ESCO.0216.00065.i0017_03893	Accessory	gutB	_Sorbitol_dehydrogenase
PanFamALL_006001	Fam_6001	340	(-)	Unknown	-	Prophage	-	-	-	-	-	-	-	-	-	ESCO.0216.00064.i0006_02838	Accessory	parE1	_Toxin_ParE1
PanFamALL_039687	Fam_39687	341	(+)	C	Plasmid	-	-	-	-	-	-	-	-	-	-	ESCO.0216.00065.i0014_03668	Accessory	yhdN	_General_stress_protein_69
PanFamALL_003271	Fam_3271	342	(+)	Unknown	-	Prophage	-	-	-	-	-	-	-	-	-	ESCO.0216.00122.i0042_04169	Accessory	NA	_hypothetical_protein
PanFamALL_004389	Fam_4389	343	(+)	Unknown	-	-	-	-	-	-	-	-	-	-	-	ESCO.0216.00138.b0084_04561	Accessory	NA	_hypothetical_protein
PanFamALL_042503	Fam_42503	344	(-)	Unknown	-	-	-	espL1	espL1	-	-	-	-	-	-	ESCO.0216.00064.i0004_02440	Accessory	NA	_hypothetical_protein
PanFamALL_041448	Fam_41448	345	(-)	Unknown	-	-	-	-	-	-	-	-	-	-	-	ESCO.0216.00064.i0001_01199	Accessory	NA	_hypothetical_protein
PanFamALL_006447	Fam_6447	346	(+)	Unknown	-	-	-	-	-	-	-	-	-	-	-	ESCO.0216.00179.b0053_04404	Accessory	NA	_hypothetical_protein
PanFamALL_066775	Fam_66775	347	(+)	K	-	-	-	-	-	-	-	-	-	-	-	ESCO.0216.00065.i0017_03887	Accessory	sorC	_Sorbitol_operon_regulator
PanFamALL_028244	Fam_28244	348	(+)	V	-	-	-	-	-	-	-	-	-	-	-	ESCO.0216.00073.i0009_02418	Accessory	NA	_EcoKI_restriction-modification_system_protein_HsdS
PanFamALL_067355	Fam_67355	349	(-)	Unknown	-	-	-	-	-	-	-	-	-	-	-	ESCO.0216.00064.i0001_00964	Accessory	yajI	_putative_lipoprotein_YajI_precursor
PanFamALL_000252	Fam_252	350	(+)	Unknown	-	-	-	-	-	-	-	-	-	-	-	ESCO.0216.00065.i0007_01835	Accessory	NA	_hypothetical_protein
PanFamALL_046790	Fam_46790	351	(+)	Unknown	-	-	-	-	-	-	-	-	-	-	-	ESCO.0216.00074.i0010_02522	Accessory	NA	_hypothetical_protein
PanFamALL_003814	Fam_3814	352	(+)	G	-	-	-	-	-	-	-	-	-	-	-	ESCO.0216.00065.i0017_03892	Accessory	manZ	_Mannose_permease_IID_component
PanFamALL_047368	Fam_47368	353	(-)	K	-	-	-	-	-	-	-	-	-	-	-	ESCO.0216.00064.i0001_01248	Accessory	mngR	_Mannosyl-D-glycerate_transport/metabolism_system_repressor_MngR
PanFamALL_042151	Fam_42151	354	(-)	Unknown	-	-	-	-	-	-	-	-	-	-	-	ESCO.0216.00064.i0004_02483	Accessory	ynjI	_Inner_membrane_protein_YnjI
PanFamALL_069493	Fam_69493	355	(+)	Unknown	-	-	-	espY2	espY2	-	-	-	-	-	-	ESCO.0216.00073.i0003_01196	Accessory	NA	_hypothetical_protein
PanFamALL_074083	Fam_74083	356	(+)	K	-	-	-	-	-	-	-	-	-	-	-	ESCO.0216.00064.i0009_04634	Accessory	yidP	_putative_HTH-type_transcriptional_regulator_YidP
PanFamALL_074544	Fam_74544	357	(-)	G	-	-	-	-	-	-	-	-	-	-	-	ESCO.0216.00064.i0001_00153	Accessory	alsE	_D-allulose-6-phosphate_3-epimerase
PanFamALL_031191	Fam_31191	358	(+)	M	-	-	-	-	-	-	-	-	-	Wzx	Wzy_stricte	ESCO.0216.00146.b0001_00651	Accessory	NA	_hypothetical_protein
PanFamALL_000538	Fam_538	359	(-)	Unknown	-	-	-	-	-	-	-	-	-	-	-	ESCO.0216.00066.i0022_04177	Accessory	NA	_hypothetical_protein
PanFamALL_056540	Fam_56540	360	(+)	P	Plasmid	-	-	-	-	-	-	-	-	-	-	ESCO.0216.00118.i0039_03026	Accessory	arsD	_Arsenical_resistance_operon_trans-acting_repressor_ArsD
PanFamALL_063124	Fam_63124	361	(-)	G	-	-	-	-	-	-	-	-	-	-	-	ESCO.0216.00064.i0001_00344	Accessory	yiaO	_2,3-diketo-L-gulonate-binding_periplasmic_protein_YiaO_precursor
PanFamALL_052398	Fam_52398	362	(+)	Unknown	-	-	-	-	-	-	-	-	-	-	-	ESCO.0216.00074.i0010_02523	Accessory	NA	_hypothetical_protein
PanFamALL_063820	Fam_63820	363	(+)	Unknown	-	-	-	-	-	-	-	-	-	-	-	ESCO.0216.00122.i0027_03447	Accessory	NA	_hypothetical_protein
PanFamALL_045618	Fam_45618	364	(-)	G	-	-	-	-	-	-	-	-	-	-	-	ESCO.0216.00064.i0001_00345	Accessory	siaT	_Sialic_acid_TRAP_transporter_permease_protein_SiaT
PanFamALL_055439	Fam_55439	365	(+)	Unknown	-	-	-	espY4	espY4	-	-	-	-	-	-	ESCO.0216.00073.b0032_04454	Accessory	NA	_hypothetical_protein
PanFamALL_071925	Fam_71925	366	(+)	G	-	-	-	-	-	-	-	-	-	-	-	ESCO.0216.00065.i0017_03891	Accessory	manY	_Mannose_permease_IIC_component
PanFamALL_014204	Fam_14204	367	(+)	Unknown	-	-	-	-	-	-	-	-	-	-	-	ESCO.0216.00064.i0002_01562	Accessory	NA	_hypothetical_protein
PanFamALL_073196	Fam_73196	368	(+)	Unknown	-	-	-	-	-	-	-	-	-	-	-	ESCO.0216.00065.b0027_04473	Accessory	NA	_hypothetical_protein
PanFamALL_006684	Fam_6684	369	(+)	Unknown	-	-	-	-	-	-	-	-	-	-	-	ESCO.0216.00187.b0022_02297	Accessory	NA	_hypothetical_protein
PanFamALL_053086	Fam_53086	370	(-)	Unknown	-	-	-	-	-	-	-	-	-	-	-	ESCO.0216.00064.i0006_03088	Accessory	NA	_hypothetical_protein
PanFamALL_039472	Fam_39472	371	(+)	Unknown	-	Prophage	-	espL4	espL4	-	-	-	-	-	-	ESCO.0216.00064.i0001_00009	Accessory	NA	_hypothetical_protein
PanFamALL_071751	Fam_71751	372	(+)	Unknown	-	-	-	-	-	-	-	-	-	-	-	ESCO.0216.00073.b0037_04561	Accessory	NA	_hypothetical_protein
PanFamALL_050528	Fam_50528	373	(+)	Unknown	-	-	-	-	-	-	-	-	-	-	-	ESCO.0216.00139.b0010_00869	Accessory	NA	_hypothetical_protein
PanFamALL_066244	Fam_66244	374	(-)	G	-	-	-	-	-	-	-	-	-	-	-	ESCO.0216.00064.i0001_00346	Accessory	siaT	_Sialic_acid_TRAP_transporter_permease_protein_SiaT
PanFamALL_069064	Fam_69064	375	(-)	G	Plasmid	-	-	-	-	-	-	-	-	-	-	ESCO.0216.00064.i0001_00158	Accessory	rpiB	_Ribose-5-phosphate_isomerase_B
PanFamALL_035627	Fam_35627	376	(+)	K	-	Prophage	-	-	-	-	-	-	-	-	-	ESCO.0216.00064.i0001_01086	Accessory	gadX	_HTH-type_transcriptional_regulator_GadX
PanFamALL_025344	Fam_25344	377	(+)	Unknown	-	-	-	-	-	-	-	-	-	-	-	ESCO.0216.00066.i0002_00673	Accessory	lsrD	_Autoinducer_2_import_system_permease_protein_LsrD
PanFamALL_032214	Fam_32214	378	(+)	Unknown	-	-	-	-	-	-	-	-	-	-	-	ESCO.0216.00094.i0025_03907	Accessory	NA	_hypothetical_protein
PanFamALL_061848	Fam_61848	379	(-)	K	-	-	-	-	-	-	-	-	-	-	-	ESCO.0216.00064.i0001_00157	Accessory	rpiR	_HTH-type_transcriptional_regulator_RpiR
PanFamALL_069472	Fam_69472	380	(+)	Unknown	Plasmid	-	-	-	-	-	-	-	-	-	-	ESCO.0216.00064.i0001_00465	Accessory	NA	_hypothetical_protein
PanFamALL_016495	Fam_16495	381	(+)	O	-	-	MGE	-	-	-	-	-	-	-	-	ESCO.0216.00064.i0001_00844	Accessory	NA	_XdhC_and_CoxI_family_protein
PanFamALL_001222	Fam_1222	382	(-)	G	-	-	-	-	-	-	-	-	-	-	-	ESCO.0216.00064.i0001_00156	Accessory	alsB	_D-allose-binding_periplasmic_protein_precursor
PanFamALL_049792	Fam_49792	383	(+)	G	-	-	-	-	-	-	-	-	-	-	-	ESCO.0216.00066.i0002_00676	Accessory	lsrB	_Autoinducer_2-binding_protein_LsrB_precursor
PanFamALL_065633	Fam_65633	384	(+)	Unknown	-	Prophage	-	-	-	-	-	-	-	-	-	ESCO.0216.00065.i0001_00984	Accessory	NA	_hypothetical_protein
PanFamALL_031952	Fam_31952	385	(+)	Unknown	-	-	-	-	-	-	-	-	-	-	-	ESCO.0216.00064.i0001_01234	Accessory	NA	_hypothetical_protein
PanFamALL_054678	Fam_54678	386	(+)	L	-	-	-	-	-	-	IS200C	-	-	-	-	ESCO.0216.00064.i0005_02736	Accessory	NA	_Transposase_IS200_like_protein
PanFamALL_006690	Fam_6690	387	(+)	Unknown	-	-	-	-	-	-	-	-	-	-	-	ESCO.0216.00187.i0022_02309	Accessory	NA	_hypothetical_protein
PanFamALL_043746	Fam_43746	388	(+)	Unknown	-	-	-	-	-	-	-	-	-	-	-	ESCO.0216.00153.i0001_00104	Accessory	NA	_hypothetical_protein
PanFamALL_049783	Fam_49783	389	(+)	L	-	Prophage	-	-	-	-	-	-	-	-	-	ESCO.0216.00313.i0032_02609	Accessory	NA	_hypothetical_protein
PanFamALL_060676	Fam_60676	390	(-)	Unknown	-	-	-	-	-	-	-	-	-	-	-	ESCO.0216.00066.i0022_04221	Accessory	NA	_Tripartite_tricarboxylate_transporter_TctB_family_protein
PanFamALL_005697	Fam_5697	391	(+)	Unknown	-	-	-	-	-	-	-	-	-	-	-	ESCO.0216.00165.i0045_04086	Accessory	NA	_hypothetical_protein
PanFamALL_032940	Fam_32940	392	(+)	Unknown	-	-	-	-	-	-	-	-	-	-	-	ESCO.0216.00066.i0002_00677	Accessory	NA	_ASCH_domain_protein
PanFamALL_004965	Fam_4965	393	(-)	Unknown	-	-	-	-	-	-	-	-	-	-	-	ESCO.0216.00064.i0004_02089	Accessory	NA	_hypothetical_protein
PanFamALL_000720	Fam_720	394	(-)	Unknown	-	Prophage	-	espX4	espX4	-	-	-	-	-	-	ESCO.0216.00064.i0001_00032	Accessory	NA	_hypothetical_protein
PanFamALL_029494	Fam_29494	395	(+)	E	-	-	-	-	-	-	-	-	-	-	-	ESCO.0216.00066.i0002_00675	Accessory	rbsA	_Ribose_import_ATP-binding_protein_RbsA
PanFamALL_033277	Fam_33277	396	(-)	Unknown	-	-	-	-	-	-	-	-	-	-	-	ESCO.0216.00064.i0001_00155	Accessory	rbsA	_Ribose_import_ATP-binding_protein_RbsA
PanFamALL_042193	Fam_42193	397	(-)	Unknown	-	-	-	-	-	-	-	-	-	-	-	ESCO.0216.00066.i0022_04220	Accessory	NA	_Tripartite_tricarboxylate_transporter_TctA_family_protein
PanFamALL_000401	Fam_401	398	(-)	K	-	-	-	-	-	-	-	-	-	-	-	ESCO.0216.00066.i0022_04225	Accessory	kdgR	_Transcriptional_regulator_KdgR
PanFamALL_030222	Fam_30222	399	(+)	M	-	-	-	-	-	-	-	-	-	-	-	ESCO.0216.00064.i0001_01236	Accessory	papC	_Outer_membrane_usher_protein_PapC_precursor
PanFamALL_067424	Fam_67424	400	(-)	Unknown	-	-	-	-	-	-	-	-	-	-	-	ESCO.0216.00066.i0022_04222	Accessory	NA	_Tripartite_tricarboxylate_transporter_family_receptor
PanFamALL_073654	Fam_73654	401	(+)	P	-	-	-	-	-	-	-	-	-	-	-	ESCO.0216.00065.i0011_02734	Accessory	yusV	_putative_siderophore_transport_system_ATP-binding_protein_YusV
PanFamALL_073905	Fam_73905	402	(+)	P	-	-	-	-	-	-	-	-	-	-	-	ESCO.0216.00065.i0011_02733	Accessory	fhuA	_Ferrichrome-iron_receptor_precursor
PanFamALL_024112	Fam_24112	403	(-)	G	-	-	-	-	-	-	-	-	-	-	-	ESCO.0216.00066.i0022_04224	Accessory	NA	_2-keto-3-deoxy-galactonokinase
PanFamALL_034595	Fam_34595	404	(+)	P	-	-	-	-	-	-	-	-	-	-	-	ESCO.0216.00065.i0011_02736	Accessory	feuC	_Iron-uptake_system_permease_protein_FeuC
PanFamALL_028351	Fam_28351	405	(+)	Unknown	-	-	-	-	-	-	-	-	-	-	-	ESCO.0216.00187.b0046_04131	Accessory	NA	_Xylose_isomerase-like_TIM_barrel
PanFamALL_006672	Fam_6672	406	(+)	L	-	-	-	-	-	-	-	-	-	-	-	ESCO.0216.00187.i0017_01821	Accessory	ygbT	_CRISPR-associated_endonuclease_Cas1
PanFamALL_017598	Fam_17598	407	(+)	P	-	-	-	-	-	-	-	-	-	-	-	ESCO.0216.00065.i0011_02737	Accessory	fhuD	_Iron(3+)-hydroxamate-binding_protein_FhuD_precursor
PanFamALL_074584	Fam_74584	408	(+)	P	-	-	-	-	-	-	-	-	-	-	-	ESCO.0216.00065.i0011_02735	Accessory	yfiZ	_putative_siderophore_transport_system_permease_protein_YfiZ_precursor
PanFamALL_034594	Fam_34594	409	(+)	K	-	-	-	-	-	-	-	-	-	-	-	ESCO.0216.00065.i0011_02738	Accessory	ybbH	_putative_HTH-type_transcriptional_regulator_YbbH
PanFamALL_027915	Fam_27915	410	(+)	Unknown	-	-	-	-	-	-	-	-	-	-	-	ESCO.0216.00122.i0036_03898	Accessory	NA	_hypothetical_protein
PanFamALL_036072	Fam_36072	411	(-)	G	-	-	-	-	-	-	-	-	-	-	-	ESCO.0216.00066.i0022_04223	Accessory	dgoA	_2-dehydro-3-deoxy-6-phosphogalactonate_aldolase
PanFamALL_062032	Fam_62032	412	(+)	Unknown	-	-	-	-	-	-	-	-	-	-	-	ESCO.0216.00187.i0022_02303	Accessory	NA	_hypothetical_protein
PanFamALL_070959	Fam_70959	413	(-)	Unknown	-	-	-	-	-	-	-	-	-	-	-	ESCO.0216.00064.i0001_00152	Accessory	alsK	_D-allose_kinase
PanFamALL_056546	Fam_56546	414	(+)	Unknown	-	-	-	-	-	-	-	-	-	-	-	ESCO.0216.00187.i0020_02098	Accessory	yafO	_mRNA_interferase_YafO
PanFamALL_006063	Fam_6063	415	(+)	Unknown	-	-	-	-	-	-	-	-	-	-	-	ESCO.0216.00072.i0011_02338	Accessory	NA	_WGR_domain_protein
PanFamALL_063422	Fam_63422	416	(+)	D	Plasmid	-	-	-	-	-	-	-	-	-	-	ESCO.0216.00118.i0039_03025	Accessory	arsA	_Arsenical_pump-driving_ATPase
PanFamALL_004195	Fam_4195	417	(+)	G	-	-	-	-	-	-	-	-	-	-	-	ESCO.0216.00066.i0002_00674	Accessory	rbsC	_Ribose_transport_system_permease_protein_RbsC
PanFamALL_005902	Fam_5902	418	(+)	O	-	-	-	-	-	-	-	-	-	-	-	ESCO.0216.00064.i0001_01235	Accessory	papD	_Chaperone_protein_PapD_precursor
PanFamALL_053465	Fam_53465	419	(+)	Unknown	-	Prophage	-	espL1	espL1	-	-	-	-	-	-	ESCO.0216.00064.i0004_02441	Accessory	NA	_hypothetical_protein
PanFamALL_068368	Fam_68368	420	(-)	Unknown	-	-	-	-	-	-	-	-	-	-	-	ESCO.0216.00071.b0033_04371	Accessory	NA	_hypothetical_protein
PanFamALL_006713	Fam_6713	421	(+)	Unknown	-	-	-	-	-	-	-	-	-	-	-	ESCO.0216.00187.i0044_04055	Accessory	salL	_Adenosyl-chloride_synthase
PanFamALL_006714	Fam_6714	422	(+)	Unknown	-	-	-	-	-	-	-	-	-	-	-	ESCO.0216.00187.i0044_04056	Accessory	salL	_Adenosyl-chloride_synthase
PanFamALL_005892	Fam_5892	423	(-)	Unknown	-	-	-	-	-	-	-	-	-	-	-	ESCO.0216.00064.i0008_03662	Accessory	NA	_hypothetical_protein
PanFamALL_004714	Fam_4714	424	(+)	Unknown	-	-	-	-	-	-	-	-	-	-	-	ESCO.0216.00094.i0025_03906	Accessory	NA	_hypothetical_protein
PanFamALL_069622	Fam_69622	425	(+)	Unknown	-	-	-	-	-	-	-	-	-	-	-	ESCO.0216.00065.i0018_03992	Accessory	NA	_hypothetical_protein
PanFamALL_072280	Fam_72280	426	(+)	Q	-	-	-	-	-	-	-	-	-	-	-	ESCO.0216.00114.i0020_01229	Accessory	NA	_Metallo-beta-lactamase_superfamily_protein
PanFamALL_009975	Fam_9975	427	(+)	P	-	-	-	aslA	aslA	-	-	-	-	-	-	ESCO.0216.00064.i0009_04748	Accessory	atsA	_Arylsulfatase
PanFamALL_032283	Fam_32283	428	(+)	N	-	Prophage	-	-	fliD	-	-	-	-	-	-	ESCO.0216.00064.i0004_02643	Accessory	fliD	_Flagellar_hook-associated_protein_2
PanFamALL_047222	Fam_47222	429	(+)	Unknown	-	-	-	-	-	T6SSi_tssD	-	-	-	-	-	ESCO.0216.00079.i0028_03875	Accessory	hcpA	_Major_exported_protein
PanFamALL_006392	Fam_6392	430	(+)	Unknown	-	-	-	-	-	-	-	-	-	-	-	ESCO.0216.00179.i0009_01434	Accessory	yajI	_putative_lipoprotein_YajI_precursor
PanFamALL_069738	Fam_69738	431	(+)	Unknown	-	-	MGE	-	-	-	-	-	-	-	-	ESCO.0216.00065.i0009_02482	Accessory	NA	_hypothetical_protein
PanFamALL_074799	Fam_74799	432	(+)	F	-	-	-	-	-	-	-	-	-	-	-	ESCO.0216.00065.i0018_03993	Accessory	yfkN	_Trifunctional_nucleotide_phosphoesterase_protein_YfkN_precursor
PanFamALL_069992	Fam_69992	433	(+)	Unknown	-	-	-	-	-	-	-	-	-	-	-	ESCO.0216.00064.i0009_04802	Accessory	NA	_hypothetical_protein
PanFamALL_025661	Fam_25661	434	(-)	Unknown	-	Prophage	-	-	-	-	-	-	-	-	-	ESCO.0216.00064.i0006_02988	Accessory	NA	_hypothetical_protein
PanFamALL_067825	Fam_67825	435	(-)	Unknown	-	-	-	-	-	-	-	-	-	-	-	ESCO.0216.00064.i0001_00712	Accessory	NA	_putative_metallophosphoesterase
PanFamALL_054021	Fam_54021	436	(+)	G	-	-	MGE	-	-	-	-	-	-	-	-	ESCO.0216.00064.i0004_02188	Accessory	lsrK	_Autoinducer_2_kinase_LsrK
PanFamALL_037038	Fam_37038	437	(-)	Unknown	-	Prophage	-	-	-	-	-	-	-	-	-	ESCO.0216.00071.i0002_00636	Accessory	NA	_hypothetical_protein
PanFamALL_027804	Fam_27804	438	(+)	F	-	-	-	-	-	-	-	-	-	-	-	ESCO.0216.00187.b0020_02056	Accessory	cutS	_Carbon_monoxide_dehydrogenase_small_chain
PanFamALL_046144	Fam_46144	439	(+)	Unknown	-	-	-	-	upaH	T5aSS_PF03797	-	-	-	-	-	ESCO.0216.00165.b0048_04270	Accessory	NA	_Autotransporter_beta-domain_protein
PanFamALL_004713	Fam_4713	440	(+)	Unknown	-	-	-	-	-	-	-	-	-	-	-	ESCO.0216.00094.i0025_03905	Accessory	NA	_hypothetical_protein
PanFamALL_017374	Fam_17374	441	(+)	Unknown	-	-	-	-	-	-	-	-	-	-	-	ESCO.0216.00073.i0003_01217	Accessory	NA	_CcdB_protein
PanFamALL_026557	Fam_26557	442	(+)	M	-	Prophage	-	-	-	-	-	-	-	-	-	ESCO.0216.00071.i0002_00217	Accessory	blc	_Outer_membrane_lipoprotein_Blc_precursor
PanFamALL_074336	Fam_74336	443	(+)	M	-	-	-	-	-	-	-	-	-	KpsF	ABC	ESCO.0216.00065.i0011_02829	Accessory	kpsF	_Arabinose_5-phosphate_isomerase_KpsF
PanFamALL_013301	Fam_13301	444	(-)	Unknown	-	-	-	-	-	-	-	-	-	-	-	ESCO.0216.00064.i0009_04383	Accessory	NA	_hypothetical_protein
PanFamALL_060863	Fam_60863	445	(+)	P	-	-	-	-	-	-	-	-	-	-	-	ESCO.0216.00064.i0004_02217	Accessory	ddpF	_putative_D,D-dipeptide_transport_ATP-binding_protein_DdpF
PanFamALL_066108	Fam_66108	446	(+)	Unknown	-	Prophage	-	-	-	-	-	-	-	-	-	ESCO.0216.00071.i0002_00216	Accessory	NA	_hypothetical_protein
PanFamALL_023996	Fam_23996	447	(-)	Unknown	-	Prophage	-	-	-	-	-	-	-	-	-	ESCO.0216.00064.i0002_01575	Accessory	NA	_hypothetical_protein
PanFamALL_000787	Fam_787	448	(+)	Unknown	-	-	-	-	-	-	-	-	-	-	-	ESCO.0216.00072.i0016_03350	Accessory	NA	_hypothetical_protein
PanFamALL_062649	Fam_62649	449	(+)	Unknown	-	-	MGE	-	-	-	-	-	-	-	-	ESCO.0216.00074.i0022_04442	Accessory	NA	_hypothetical_protein
PanFamALL_035152	Fam_35152	450	(+)	M	-	-	-	-	-	-	-	-	-	KpsS	ABC	ESCO.0216.00065.i0011_02824	Accessory	NA	_Capsule_polysaccharide_biosynthesis_protein
PanFamALL_041251	Fam_41251	451	(+)	Unknown	-	-	-	-	-	-	-	-	-	-	-	ESCO.0216.00187.i0022_02310	Accessory	NA	_hypothetical_protein
PanFamALL_062382	Fam_62382	452	(+)	Unknown	-	Prophage	-	fimH	fimH	-	-	-	-	-	-	ESCO.0216.00064.i0001_01082	Accessory	elfG	_putative_fimbrial-like_protein_ElfG_precursor
PanFamALL_003289	Fam_3289	453	(+)	Unknown	-	Prophage	-	-	ygeG	-	-	-	-	-	-	ESCO.0216.00064.i0008_03738	Accessory	sicA	_Chaperone_protein_SicA
PanFamALL_071858	Fam_71858	454	(+)	V	-	-	-	-	-	-	-	-	-	-	-	ESCO.0216.00140.i0020_02063	Accessory	hsdR	_Type_I_restriction_enzyme_EcoR124II_R_protein
PanFamALL_022597	Fam_22597	455	(-)	K	-	-	-	-	-	-	-	-	-	-	-	ESCO.0216.00064.i0009_04529	Accessory	gltC	_HTH-type_transcriptional_regulator_GltC
PanFamALL_025377	Fam_25377	456	(+)	M	-	Prophage	-	-	-	-	-	-	-	-	-	ESCO.0216.00065.i0001_00983	Accessory	NA	_hypothetical_protein
PanFamALL_014791	Fam_14791	457	(+)	Unknown	-	Prophage	-	-	-	-	-	-	-	-	-	ESCO.0216.00074.i0010_02518	Accessory	NA	_hypothetical_protein
PanFamALL_059355	Fam_59355	458	(-)	Unknown	-	-	-	-	-	-	-	-	-	-	-	ESCO.0216.00064.i0009_04832	Accessory	NA	_hypothetical_protein
PanFamALL_058893	Fam_58893	459	(+)	G	-	-	-	-	-	-	-	-	-	-	-	ESCO.0216.00064.i0001_01237	Accessory	fimA	_Type-1_fimbrial_protein,_A_chain_precursor
PanFamALL_007484	Fam_7484	460	(+)	Unknown	-	Prophage	-	-	-	-	-	-	-	-	-	ESCO.0216.00204.i0047_04209	Accessory	NA	_hypothetical_protein
PanFamALL_007485	Fam_7485	461	(+)	L	-	Prophage	-	-	-	-	-	tyrosine	-	-	-	ESCO.0216.00204.i0047_04210	Accessory	intA	_Prophage_CP4-57_integrase
PanFamALL_073677	Fam_73677	462	(+)	L	-	Prophage	-	-	-	-	-	-	-	-	-	ESCO.0216.00204.i0047_04204	Accessory	NA	_hypothetical_protein
PanFamALL_060496	Fam_60496	463	(-)	Unknown	-	-	-	-	-	-	-	-	-	-	-	ESCO.0216.00071.i0025_03830	Accessory	NA	_hypothetical_protein
PanFamALL_054778	Fam_54778	464	(+)	Unknown	-	-	-	-	-	-	-	-	-	-	-	ESCO.0216.00064.i0004_02451	Accessory	NA	_hypothetical_protein
PanFamALL_035554	Fam_35554	465	(+)	M	-	Prophage	-	fimD	fimD	-	-	-	-	-	-	ESCO.0216.00064.i0001_01081	Accessory	fimD	_Outer_membrane_usher_protein_FimD_precursor
PanFamALL_021800	Fam_21800	466	(+)	Q	-	-	-	-	-	-	-	-	-	-	-	ESCO.0216.00071.i0025_03792	Accessory	tesE	_2-hydroxyhexa-2,4-dienoate_hydratase
PanFamALL_029046	Fam_29046	467	(+)	Unknown	-	-	-	-	-	-	-	-	-	-	-	ESCO.0216.00074.i0014_03222	Accessory	NA	_hypothetical_protein
PanFamALL_007023	Fam_7023	468	(+)	T	-	-	-	-	-	-	-	-	-	-	-	ESCO.0216.00114.i0020_01228	Accessory	cph2	_Phytochrome-like_protein_cph2
PanFamALL_033000	Fam_33000	469	(+)	K	-	Prophage	-	-	-	-	-	-	-	-	-	ESCO.0216.00071.i0002_00215	Accessory	gadW	_HTH-type_transcriptional_regulator_GadW
PanFamALL_020428	Fam_20428	470	(-)	M	-	-	-	-	-	-	-	-	-	-	-	ESCO.0216.00064.i0009_04528	Accessory	mipA	_MltA-interacting_protein_precursor
PanFamALL_036993	Fam_36993	471	(+)	P	-	-	-	-	-	-	-	-	-	-	-	ESCO.0216.00064.i0006_03225	Accessory	focA	_putative_formate_transporter_1
PanFamALL_048739	Fam_48739	472	(+)	C	-	-	-	-	-	-	-	-	-	-	-	ESCO.0216.00064.i0006_03221	Accessory	nuoI	_NADH-quinone_oxidoreductase_subunit_I
PanFamALL_057967	Fam_57967	473	(+)	K	-	-	MGE	-	-	-	-	-	-	-	-	ESCO.0216.00064.i0004_02187	Accessory	lsrR	_Transcriptional_regulator_LsrR
PanFamALL_074605	Fam_74605	474	(+)	C	-	-	-	-	-	-	-	-	-	-	-	ESCO.0216.00064.i0006_03215	Accessory	hyfB	_Hydrogenase-4_component_B
PanFamALL_069361	Fam_69361	475	(+)	Unknown	-	-	-	-	-	-	-	-	-	-	-	ESCO.0216.00071.i0002_01039	Accessory	NA	_hypothetical_protein
PanFamALL_032000	Fam_32000	476	(+)	Unknown	-	-	-	-	-	-	-	-	-	-	-	ESCO.0216.00071.i0025_03787	Accessory	hpaC	_4-hydroxyphenylacetate_3-monooxygenase_reductase_component
PanFamALL_038798	Fam_38798	477	(+)	Unknown	-	-	-	-	-	-	-	-	-	-	-	ESCO.0216.00071.i0025_03788	Accessory	hpaB	_4-hydroxyphenylacetate_3-monooxygenase_oxygenase_component
PanFamALL_059375	Fam_59375	478	(+)	K	-	-	-	-	-	-	-	-	-	-	-	ESCO.0216.00071.i0025_03797	Accessory	badR	_Transcriptional_activatory_protein_BadR
PanFamALL_062481	Fam_62481	479	(+)	C	-	-	-	-	-	-	-	-	-	-	-	ESCO.0216.00071.i0025_03795	Accessory	betB	_NAD/NADP-dependent_betaine_aldehyde_dehydrogenase
PanFamALL_072286	Fam_72286	480	(+)	Q	-	-	-	-	-	-	-	-	-	-	-	ESCO.0216.00071.i0025_03793	Accessory	hpcD	_5-carboxymethyl-2-hydroxymuconate_Delta-isomerase
PanFamALL_042818	Fam_42818	481	(+)	Q	-	-	-	-	-	-	-	-	-	-	-	ESCO.0216.00071.i0025_03794	Accessory	hpcB	_3,4-dihydroxyphenylacetate_2,3-dioxygenase
PanFamALL_067703	Fam_67703	482	(+)	Q	-	-	-	-	-	-	-	-	-	-	-	ESCO.0216.00071.i0025_03796	Accessory	hpcE	_Homoprotocatechuate_catabolism_bifunctional_isomerase/decarboxylase
PanFamALL_062312	Fam_62312	483	(+)	Unknown	-	-	-	-	-	-	-	-	-	-	-	ESCO.0216.00064.i0006_03219	Accessory	hyfB	_Hydrogenase-4_component_B
PanFamALL_074335	Fam_74335	484	(+)	C	-	-	-	-	-	-	-	-	-	-	-	ESCO.0216.00064.i0006_03218	Accessory	hyfE	_Hydrogenase-4_component_E
PanFamALL_043808	Fam_43808	485	(+)	Unknown	-	-	MGE	-	-	-	-	-	-	-	-	ESCO.0216.00162.i0040_03046	Accessory	NA	_hypothetical_protein
PanFamALL_072022	Fam_72022	486	(+)	V	-	-	-	-	-	-	-	-	-	-	-	ESCO.0216.00140.i0020_02066	Accessory	NA	_putative_type_I_restriction_enzymeP_M_protein
PanFamALL_074011	Fam_74011	487	(+)	Unknown	-	Prophage	-	-	-	-	-	-	-	-	-	ESCO.0216.00133.i0018_02084	Accessory	NA	_hypothetical_protein
PanFamALL_031139	Fam_31139	488	(+)	Unknown	-	-	-	-	-	-	-	-	-	-	-	ESCO.0216.00064.i0001_00886	Accessory	NA	_hypothetical_protein
PanFamALL_054208	Fam_54208	489	(+)	K	-	Prophage	-	-	-	-	-	-	-	-	-	ESCO.0216.00064.i0008_03731	Accessory	matA	_HTH-type_transcriptional_regulator_MatA
PanFamALL_010512	Fam_10512	490	(-)	T	-	Prophage	-	-	ECs3712	-	-	-	-	-	-	ESCO.0216.00064.i0008_03742	Accessory	bvgA	_Virulence_factors_putative_positive_transcription_regulator_BvgA
PanFamALL_066440	Fam_66440	491	(+)	G	-	-	-	-	-	-	-	-	-	-	-	ESCO.0216.00071.i0025_03791	Accessory	hpcH	_4-hydroxy-2-oxo-heptane-1,7-dioate_aldolase
PanFamALL_049668	Fam_49668	492	(+)	Unknown	-	-	MGE	-	-	-	-	-	-	-	-	ESCO.0216.00074.i0003_00819	Accessory	NA	_hypothetical_protein
PanFamALL_012004	Fam_12004	493	(-)	F	-	-	-	-	-	-	-	-	-	-	-	ESCO.0216.00065.i0018_03991	Accessory	yfkN	_Trifunctional_nucleotide_phosphoesterase_protein_YfkN_precursor
PanFamALL_038775	Fam_38775	494	(-)	M	-	-	-	-	-	-	-	-	-	-	-	ESCO.0216.00065.i0018_03989	Accessory	tsx	_Nucleoside-specific_channel-forming_protein_tsx_precursor
PanFamALL_074606	Fam_74606	495	(+)	O	-	-	-	-	-	-	-	-	-	-	-	ESCO.0216.00064.i0006_03223	Accessory	NA	_Formate_hydrogenlyase_maturation_protein_HycH
PanFamALL_064056	Fam_64056	496	(+)	Unknown	-	-	-	-	-	-	-	-	-	-	-	ESCO.0216.00071.i0025_03876	Accessory	NA	_hypothetical_protein
PanFamALL_006687	Fam_6687	497	(+)	Unknown	-	-	-	-	-	-	-	-	-	-	-	ESCO.0216.00187.i0022_02302	Accessory	NA	_hypothetical_protein
PanFamALL_007462	Fam_7462	498	(+)	Unknown	-	-	-	-	-	-	-	-	-	-	-	ESCO.0216.00204.i0042_03975	Accessory	NA	_CBS_domain_protein
PanFamALL_007464	Fam_7464	499	(+)	K	-	-	-	-	-	-	-	-	-	-	-	ESCO.0216.00204.i0042_03978	Accessory	sgrR	_HTH-type_transcriptional_regulator_SgrR
PanFamALL_007466	Fam_7466	500	(+)	G	-	-	-	-	-	-	-	-	-	-	-	ESCO.0216.00204.i0042_03980	Accessory	NA	_glucose-6-phosphate_isomerase
PanFamALL_007467	Fam_7467	501	(+)	G	-	-	-	-	-	-	-	-	-	-	-	ESCO.0216.00204.i0042_03981	Accessory	hxlB	_3-hexulose-6-phosphate_isomerase
PanFamALL_007468	Fam_7468	502	(+)	G	-	-	-	-	-	-	-	-	-	-	-	ESCO.0216.00204.i0042_03982	Accessory	hxlA	_3-hexulose-6-phosphate_synthase
PanFamALL_007470	Fam_7470	503	(+)	G	-	-	-	-	-	-	-	-	-	-	-	ESCO.0216.00204.i0042_03985	Accessory	srlE	_Glucitol/sorbitol-specific_phosphotransferase_enzyme_IIB_component
PanFamALL_007473	Fam_7473	504	(+)	Unknown	-	-	-	-	-	-	-	-	-	-	-	ESCO.0216.00204.i0042_03988	Accessory	NA	_hypothetical_protein
PanFamALL_007481	Fam_7481	505	(+)	Unknown	-	Prophage	-	-	-	-	-	-	-	-	-	ESCO.0216.00204.i0047_04205	Accessory	NA	_Prophage_CP4-57_regulatory_protein_(AlpA)
PanFamALL_007482	Fam_7482	506	(+)	Unknown	-	Prophage	-	-	-	-	-	-	-	-	-	ESCO.0216.00204.i0047_04206	Accessory	ligA	_DNA_ligase
PanFamALL_010550	Fam_10550	507	(+)	Unknown	-	-	-	-	-	-	-	-	-	-	-	ESCO.0216.00140.i0020_02067	Accessory	NA	_hypothetical_protein
PanFamALL_023800	Fam_23800	508	(+)	K	-	Prophage	-	-	-	-	-	-	-	-	-	ESCO.0216.00153.i0004_01057	Accessory	NA	_DNA-binding_transcriptional_regulator_Nlp
PanFamALL_032169	Fam_32169	509	(+)	Unknown	-	-	-	-	-	-	-	-	-	-	-	ESCO.0216.00204.i0042_03984	Accessory	idhA	_Inositol_2-dehydrogenase
PanFamALL_067200	Fam_67200	510	(-)	G	-	-	-	-	-	-	-	-	-	-	-	ESCO.0216.00064.i0001_00023	Accessory	xylE	_D-xylose-proton_symporter
PanFamALL_041607	Fam_41607	511	(+)	Unknown	-	Prophage	-	-	-	-	-	-	-	-	-	ESCO.0216.00133.i0018_02085	Accessory	NA	_hypothetical_protein
PanFamALL_057408	Fam_57408	512	(+)	Unknown	-	Prophage	-	-	-	-	-	-	-	-	-	ESCO.0216.00073.i0015_03145	Accessory	NA	_hypothetical_protein
PanFamALL_013218	Fam_13218	513	(-)	F	-	-	-	-	-	-	-	-	-	-	-	ESCO.0216.00065.i0018_03990	Accessory	yfkN	_Trifunctional_nucleotide_phosphoesterase_protein_YfkN_precursor
PanFamALL_056723	Fam_56723	514	(+)	K	-	-	-	-	-	-	-	-	-	-	-	ESCO.0216.00064.i0004_02247	Accessory	mcbR	_HTH-type_transcriptional_regulator_McbR
PanFamALL_009004	Fam_9004	515	(+)	U	-	Prophage	-	-	epaP	T3SS_sctR	-	-	-	-	-	ESCO.0216.00064.i0008_03755	Accessory	fliP	_Flagellar_biosynthetic_protein_FliP_precursor
PanFamALL_003582	Fam_3582	516	(+)	Unknown	-	-	-	-	-	-	-	-	-	-	-	ESCO.0216.00073.i0003_01195	Accessory	NA	_hypothetical_protein
PanFamALL_007483	Fam_7483	517	(+)	Unknown	-	Prophage	-	-	-	-	-	-	-	-	-	ESCO.0216.00204.i0047_04207	Accessory	NA	_hypothetical_protein
PanFamALL_037812	Fam_37812	518	(+)	L	-	-	-	-	-	-	ISEc46	-	-	-	-	ESCO.0216.00146.i0001_00469	Accessory	NA	_Putative_transposase_DNA-binding_domain_protein
PanFamALL_000453	Fam_453	519	(-)	Unknown	-	-	-	-	-	-	-	-	-	-	-	ESCO.0216.00064.i0008_03809	Accessory	NA	_LysR_substrate_binding_domain_protein
PanFamALL_063821	Fam_63821	520	(+)	G	-	-	-	-	-	-	-	-	-	-	-	ESCO.0216.00064.i0009_04521	Accessory	yiaM	_2,3-diketo-L-gulonate_TRAP_transporter_small_permease_protein_YiaM
PanFamALL_056136	Fam_56136	521	(+)	P	-	-	-	-	-	-	-	-	-	-	-	ESCO.0216.00064.i0001_00899	Accessory	cynS	_Cyanate_hydratase
PanFamALL_069509	Fam_69509	522	(+)	E	-	Prophage	-	-	-	-	-	-	-	-	-	ESCO.0216.00064.i0004_02100	Accessory	abgA	_p-aminobenzoyl-glutamate_hydrolase_subunit_A
PanFamALL_056310	Fam_56310	523	(-)	Unknown	-	Prophage	-	-	ECs3712	-	-	-	-	-	-	ESCO.0216.00064.i0008_03743	Accessory	NA	_hypothetical_protein
PanFamALL_072106	Fam_72106	524	(+)	E	-	Prophage	-	-	-	-	-	-	-	-	-	ESCO.0216.00064.i0004_02099	Accessory	abgB	_p-aminobenzoyl-glutamate_hydrolase_subunit_B
PanFamALL_069502	Fam_69502	525	(-)	Unknown	-	-	-	-	-	-	-	-	-	-	-	ESCO.0216.00064.i0004_02242	Accessory	NA	_hypothetical_protein
PanFamALL_046934	Fam_46934	526	(+)	Unknown	-	-	-	-	-	-	-	-	-	-	-	ESCO.0216.00118.i0019_00925	Accessory	NA	_DNA-binding_transcriptional_activator_TdcR
PanFamALL_073203	Fam_73203	527	(+)	Unknown	Plasmid	-	-	-	-	-	-	-	-	-	-	ESCO.0216.00064.i0004_02186	Accessory	lsrA	_Autoinducer_2_import_ATP-binding_protein_LsrA
PanFamALL_022090	Fam_22090	528	(+)	C	-	-	-	-	-	-	-	-	-	-	-	ESCO.0216.00064.i0006_03214	Accessory	hyfA	_Hydrogenase-4_component_A
PanFamALL_048995	Fam_48995	529	(+)	C	-	-	-	-	-	-	-	-	-	-	-	ESCO.0216.00064.i0006_03216	Accessory	hyfC	_Hydrogenase-4_component_C
PanFamALL_007463	Fam_7463	530	(+)	H	-	-	-	-	-	-	-	-	-	-	-	ESCO.0216.00204.i0042_03977	Accessory	NA	_hypothetical_protein
PanFamALL_007469	Fam_7469	531	(+)	Unknown	-	-	-	-	-	-	-	-	-	-	-	ESCO.0216.00204.i0042_03983	Accessory	NA	_hypothetical_protein
PanFamALL_007472	Fam_7472	532	(+)	G	-	-	-	-	-	-	-	-	-	-	-	ESCO.0216.00204.i0042_03987	Accessory	srlA	_Glucitol/sorbitol_permease_IIC_component
PanFamALL_007474	Fam_7474	533	(+)	K	-	-	-	-	-	-	-	-	-	-	-	ESCO.0216.00204.b0042_03989	Accessory	NA	_Helix-turn-helix
PanFamALL_021095	Fam_21095	534	(+)	G	-	-	-	-	-	-	-	-	-	-	-	ESCO.0216.00064.i0001_00900	Accessory	yycB	_putative_transporter_YycB
PanFamALL_064224	Fam_64224	535	(+)	K	-	Prophage	-	-	-	-	-	-	-	-	-	ESCO.0216.00064.i0004_02101	Accessory	gbpR	_HTH-type_transcriptional_regulator_GbpR
PanFamALL_041853	Fam_41853	536	(+)	P	Plasmid	-	-	-	-	-	-	-	-	-	-	ESCO.0216.00064.i0009_04440	Accessory	arsB	_Arsenical_pump_membrane_protein
PanFamALL_075769	Fam_75769	537	(+)	K	-	-	-	-	-	-	-	-	-	-	-	ESCO.0216.00064.i0001_00897	Accessory	cynR	_HTH-type_transcriptional_regulator_CynR
PanFamALL_042284	Fam_42284	538	(+)	Unknown	-	Prophage	-	-	-	-	-	-	-	-	-	ESCO.0216.00138.i0022_02598	Accessory	NA	_Caudovirales_tail_fibre_assembly_protein
PanFamALL_057790	Fam_57790	539	(+)	Unknown	-	Prophage	-	-	-	-	-	-	-	-	-	ESCO.0216.00140.i0057_04417	Accessory	NA	_hypothetical_protein
PanFamALL_004705	Fam_4705	540	(+)	Unknown	-	-	-	-	-	-	-	-	-	-	-	ESCO.0216.00073.i0004_01564	Accessory	NA	_hypothetical_protein
PanFamALL_072194	Fam_72194	541	(+)	Unknown	-	Prophage	-	-	-	-	-	-	-	-	-	ESCO.0216.00064.i0008_03757	Accessory	NA	_hypothetical_protein
PanFamALL_018346	Fam_18346	542	(+)	M	-	-	-	-	-	-	-	-	-	Glycos_transf_1	Wzy_stricte	ESCO.0216.00138.b0090_04569	Accessory	NA	_Glycosyl_transferases_group_1
PanFamALL_067927	Fam_67927	543	(+)	U	-	Prophage	-	-	-	T5aSS_PF03797	-	-	-	-	-	ESCO.0216.00064.i0006_02942	Accessory	NA	_putative_autotransporter_precursor
PanFamALL_019642	Fam_19642	544	(+)	P	-	-	-	-	-	-	-	-	-	-	-	ESCO.0216.00064.i0001_00898	Accessory	cynT	_Carbonic_anhydrase_1
PanFamALL_007227	Fam_7227	545	(-)	K	-	-	-	-	-	-	-	-	-	-	-	ESCO.0216.00065.i0013_03530	Accessory	NA	_anaerobic_benzoate_catabolism_transcriptional_regulator
PanFamALL_062710	Fam_62710	546	(+)	Unknown	-	Prophage	-	-	-	-	-	-	-	-	-	ESCO.0216.00064.i0001_01079	Accessory	fimA	_Type-1_fimbrial_protein,_A_chain_precursor
PanFamALL_002810	Fam_2810	547	(+)	O	-	-	-	-	-	-	-	-	-	-	-	ESCO.0216.00065.i0002_01163	Accessory	fimC	_Chaperone_protein_FimC_precursor
PanFamALL_031792	Fam_31792	548	(+)	Unknown	-	-	-	-	-	-	-	-	-	-	-	ESCO.0216.00073.i0011_02598	Accessory	NA	_hypothetical_protein
PanFamALL_018490	Fam_18490	549	(+)	G	Plasmid	-	-	-	-	-	-	-	-	-	-	ESCO.0216.00064.i0009_04633	Accessory	malP	_PTS_system_maltose-specific_EIICB_component
PanFamALL_027313	Fam_27313	550	(+)	Unknown	-	Prophage	-	-	-	-	-	-	-	-	-	ESCO.0216.00064.i0004_01920	Accessory	ymgF	_Inner_membrane_protein_YmgF
PanFamALL_003044	Fam_3044	551	(+)	K	Plasmid	-	-	-	-	-	-	-	-	-	-	ESCO.0216.00064.i0009_04439	Accessory	arsR	_Arsenical_resistance_operon_repressor
PanFamALL_000175	Fam_175	552	(+)	Unknown	-	-	-	-	-	-	-	-	-	-	-	ESCO.0216.00064.i0009_04622	Accessory	tisB	_Small_toxic_protein_TisB
PanFamALL_020633	Fam_20633	553	(+)	G	-	Prophage	-	-	-	-	-	-	-	-	-	ESCO.0216.00064.i0009_04608	Accessory	setC	_Sugar_efflux_transporter_C
PanFamALL_052754	Fam_52754	554	(+)	K	-	-	-	-	-	-	-	-	-	-	-	ESCO.0216.00065.i0011_03133	Accessory	gabR	_HTH-type_transcriptional_regulatory_protein_GabR
PanFamALL_040579	Fam_40579	555	(-)	Unknown	-	-	-	-	-	-	-	-	-	-	-	ESCO.0216.00065.i0007_01728	Accessory	NA	_photosystem_I_assembly_protein_Ycf3
PanFamALL_035776	Fam_35776	556	(+)	Unknown	-	-	-	-	-	-	-	-	-	-	-	ESCO.0216.00064.i0004_02213	Accessory	ddpA	_putative_D,D-dipeptide-binding_periplasmic_protein_DdpA_precursor
PanFamALL_036496	Fam_36496	557	(+)	Unknown	-	Prophage	-	-	-	-	-	-	-	-	-	ESCO.0216.00138.i0022_02597	Accessory	NA	_hypothetical_protein
PanFamALL_049755	Fam_49755	558	(-)	Unknown	-	Prophage	-	-	-	-	-	-	-	-	-	ESCO.0216.00065.i0014_03655	Accessory	NA	_hypothetical_protein
PanFamALL_056362	Fam_56362	559	(+)	Unknown	-	-	-	espY3	espY3	-	-	-	-	-	-	ESCO.0216.00212.b0047_04473	Accessory	NA	_hypothetical_protein
PanFamALL_017779	Fam_17779	560	(+)	Unknown	-	-	-	-	-	-	-	-	-	-	-	ESCO.0216.00073.i0003_01216	Accessory	NA	_CcdB_protein
PanFamALL_014227	Fam_14227	561	(+)	Unknown	-	-	MGE	-	Z2200	-	-	-	-	-	-	ESCO.0216.00066.i0009_02745	Accessory	fimA	_Type-1_fimbrial_protein,_A_chain_precursor
PanFamALL_030849	Fam_30849	562	(+)	Unknown	-	-	-	-	-	-	-	-	-	-	-	ESCO.0216.00064.i0004_02216	Accessory	ddpD	_putative_D,D-dipeptide_transport_ATP-binding_protein_DdpD
PanFamALL_061874	Fam_61874	563	(+)	E	-	Prophage	-	-	-	-	-	-	-	-	-	ESCO.0216.00064.i0002_01445	Accessory	ycaM	_Inner_membrane_transporter_YcaM
PanFamALL_032086	Fam_32086	564	(-)	Unknown	-	-	-	-	-	-	-	-	-	-	-	ESCO.0216.00064.i0009_04631	Accessory	aglB	_6-phospho-alpha-glucosidase
PanFamALL_068820	Fam_68820	565	(+)	Q	-	-	-	-	-	-	-	-	-	-	-	ESCO.0216.00064.i0006_03277	Accessory	hcaF	_3-phenylpropionate/cinnamic_acid_dioxygenase_subunit_beta
PanFamALL_011929	Fam_11929	566	(+)	U	-	-	-	-	eprK	T3SS_sctJ	-	-	-	-	-	ESCO.0216.00064.i0008_03745	Accessory	prgK	_Lipoprotein_PrgK_precursor
PanFamALL_074531	Fam_74531	567	(-)	C	-	Prophage	-	-	-	-	-	-	-	-	-	ESCO.0216.00071.i0002_00632	Accessory	NA	_hypothetical_protein
PanFamALL_023738	Fam_23738	568	(-)	Unknown	-	-	-	-	-	-	-	-	-	-	-	ESCO.0216.00065.i0001_00846	Accessory	NA	_hypothetical_protein
PanFamALL_066619	Fam_66619	569	(+)	P	-	-	-	-	-	-	-	-	-	-	-	ESCO.0216.00064.i0004_02521	Accessory	caiT	_L-carnitine/gamma-butyrobetaine_antiporter
PanFamALL_074906	Fam_74906	570	(+)	C	-	-	-	-	-	-	-	-	-	-	-	ESCO.0216.00064.i0004_02062	Accessory	puuC	_Aldehyde_dehydrogenase_PuuC
PanFamALL_018717	Fam_18717	571	(+)	Unknown	-	-	-	-	-	T5aSS_PF03797	-	-	-	-	-	ESCO.0216.00140.i0013_01298	Accessory	icsA	_Outer_membrane_protein_IcsA_autotransporter_precursor
PanFamALL_069601	Fam_69601	572	(+)	Q	-	-	-	-	-	-	-	-	-	-	-	ESCO.0216.00064.i0006_03279	Accessory	hcaB	_3-phenylpropionate-dihydrodiol/cinnamic_acid-dihydrodiol_dehydrogenase
PanFamALL_006676	Fam_6676	573	(+)	Unknown	-	Prophage	-	-	-	-	-	-	-	-	-	ESCO.0216.00187.i0019_02022	Accessory	NA	_hypothetical_protein
PanFamALL_008836	Fam_8836	574	(+)	Unknown	-	-	-	-	air/eaeX	-	-	-	-	-	-	ESCO.0216.00073.i0032_04396	Accessory	NA	_Invasin
PanFamALL_006406	Fam_6406	575	(+)	L	-	Prophage	-	-	-	-	-	-	-	-	-	ESCO.0216.00179.b0025_03210	Accessory	NA	_hypothetical_protein
PanFamALL_006778	Fam_6778	576	(+)	Unknown	-	-	-	-	-	-	-	-	-	-	-	ESCO.0216.00140.i0009_01167	Accessory	NA	_hypothetical_protein
PanFamALL_007465	Fam_7465	577	(+)	G	-	-	-	-	-	-	-	-	-	-	-	ESCO.0216.00204.i0042_03979	Accessory	ptsG	_PTS_system_glucose-specific_EIICBA_component
PanFamALL_009032	Fam_9032	578	(+)	Unknown	-	-	-	-	-	-	-	-	-	-	-	ESCO.0216.00236.i0063_04565	Accessory	NA	_hypothetical_protein
PanFamALL_037949	Fam_37949	579	(+)	M	-	-	-	-	-	-	-	-	-	KpsU	ABC	ESCO.0216.00065.i0011_02826	Accessory	kpsU	_3-deoxy-manno-octulosonate_cytidylyltransferase
PanFamALL_047556	Fam_47556	580	(+)	Unknown	-	Prophage	-	-	-	-	-	-	-	-	-	ESCO.0216.00313.i0032_02610	Accessory	NA	_hypothetical_protein
PanFamALL_006336	Fam_6336	581	(+)	E	-	-	-	-	-	-	-	-	-	-	-	ESCO.0216.00064.i0004_02058	Accessory	puuP	_Putrescine_importer_PuuP
PanFamALL_019705	Fam_19705	582	(+)	C	-	-	-	-	-	-	-	-	-	-	-	ESCO.0216.00064.i0004_02063	Accessory	puuB	_Gamma-glutamylputrescine_oxidoreductase
PanFamALL_020660	Fam_20660	583	(+)	G	Plasmid	-	-	-	-	-	-	-	-	-	-	ESCO.0216.00064.i0004_02183	Accessory	lsrB	_Autoinducer_2-binding_protein_LsrB_precursor
PanFamALL_029319	Fam_29319	584	(+)	K	-	-	-	-	-	-	-	-	-	-	-	ESCO.0216.00064.i0004_02061	Accessory	puuR	_HTH-type_transcriptional_regulator_PuuR
PanFamALL_059700	Fam_59700	585	(+)	P	-	-	-	-	-	-	-	-	-	-	-	ESCO.0216.00064.i0004_02522	Accessory	antA	_Anthranilate_1,2-dioxygenase_large_subunit
PanFamALL_069742	Fam_69742	586	(-)	Unknown	-	-	-	-	-	-	-	-	-	-	-	ESCO.0216.00065.i0021_04091	Accessory	NA	_hypothetical_protein
PanFamALL_074533	Fam_74533	587	(+)	K	-	-	-	-	-	-	-	-	-	-	-	ESCO.0216.00064.i0001_01154	Accessory	ybdO	_putative_HTH-type_transcriptional_regulator_YbdO
PanFamALL_052287	Fam_52287	588	(+)	Q	-	-	-	-	-	-	-	-	-	-	-	ESCO.0216.00064.i0006_03278	Accessory	hcaC	_3-phenylpropionate/cinnamic_acid_dioxygenase_ferredoxin_subunit
PanFamALL_066106	Fam_66106	589	(+)	K	-	-	-	-	-	-	-	-	-	-	-	ESCO.0216.00065.i0003_01418	Accessory	yjiR	_putative_HTH-type_transcriptional_regulator_YjiR
PanFamALL_052273	Fam_52273	590	(+)	O	-	Prophage	-	-	-	-	-	-	-	-	-	ESCO.0216.00064.i0001_01080	Accessory	fimC	_Chaperone_protein_FimC_precursor
PanFamALL_036274	Fam_36274	591	(+)	V	-	-	-	-	-	-	-	-	-	-	-	ESCO.0216.00140.i0020_02071	Accessory	NA	_hypothetical_protein
PanFamALL_058457	Fam_58457	592	(-)	Unknown	-	-	-	-	-	-	-	-	-	-	-	ESCO.0216.00068.i0022_03542	Accessory	NA	_hypothetical_protein
PanFamALL_018170	Fam_18170	593	(+)	G	Plasmid	-	-	-	-	-	-	-	-	-	-	ESCO.0216.00064.i0004_02185	Accessory	lsrC	_Autoinducer_2_import_system_permease_protein_LsrC
PanFamALL_033699	Fam_33699	594	(-)	Unknown	-	-	-	-	c3385	T6SSi_tssB	-	-	-	-	-	ESCO.0216.00065.i0011_02988	Accessory	NA	_hypothetical_protein
PanFamALL_061115	Fam_61115	595	(+)	K	-	-	-	-	-	-	-	-	-	-	-	ESCO.0216.00064.i0006_03224	Accessory	fhlA	_Formate_hydrogenlyase_transcriptional_activator
PanFamALL_037232	Fam_37232	596	(+)	V	Plasmid	-	-	-	-	-	-	-	-	-	-	ESCO.0216.00112.i0012_02095	Accessory	NA	_Restriction_endonuclease
PanFamALL_041235	Fam_41235	597	(-)	C	-	-	-	-	-	-	-	-	-	-	-	ESCO.0216.00065.i0017_03850	Accessory	ldh	_L-lactate_dehydrogenase
PanFamALL_075330	Fam_75330	598	(-)	P	-	-	-	-	-	-	-	-	-	-	-	ESCO.0216.00065.i0017_03851	Accessory	ybhI	_Inner_membrane_protein_YbhI
PanFamALL_021693	Fam_21693	599	(+)	Unknown	-	-	-	-	-	-	-	-	-	-	-	ESCO.0216.00064.i0004_02060	Accessory	puuD	_Gamma-glutamyl-gamma-aminobutyrate_hydrolase_PuuD
PanFamALL_027005	Fam_27005	600	(-)	C	-	-	-	-	-	-	-	-	-	-	-	ESCO.0216.00065.i0017_03854	Accessory	lpd	_Dihydrolipoyl_dehydrogenase
PanFamALL_033334	Fam_33334	601	(-)	Unknown	-	-	-	-	-	-	-	-	-	-	-	ESCO.0216.00065.i0013_03398	Accessory	ddpD	_putative_D,D-dipeptide_transport_ATP-binding_protein_DdpD
PanFamALL_002004	Fam_2004	602	(-)	Unknown	-	-	-	aslA	aslA	-	-	-	-	-	-	ESCO.0216.00071.i0009_02067	Accessory	NA	_hypothetical_protein
PanFamALL_056878	Fam_56878	603	(+)	Unknown	Plasmid	-	-	-	-	-	-	-	-	-	-	ESCO.0216.00064.i0009_04426	Accessory	NA	_hypothetical_protein
PanFamALL_073348	Fam_73348	604	(+)	M	-	-	-	-	-	-	-	-	-	KpsE	ABC	ESCO.0216.00065.i0011_02828	Accessory	NA	_hypothetical_protein
PanFamALL_044109	Fam_44109	605	(+)	H	-	Prophage	-	-	-	-	-	-	-	-	-	ESCO.0216.00064.i0004_02098	Accessory	abgT	_p-aminobenzoyl-glutamate_transport_protein
PanFamALL_006104	Fam_6104	606	(-)	Unknown	-	-	-	-	-	-	-	-	-	-	-	ESCO.0216.00065.i0011_03061	Accessory	NA	_Metallo-beta-lactamase_superfamily_protein
PanFamALL_013824	Fam_13824	607	(-)	C	-	-	-	-	-	-	-	-	-	-	-	ESCO.0216.00065.i0017_03856	Accessory	sucA	_2-oxoglutarate_dehydrogenase_E1_component
PanFamALL_048235	Fam_48235	608	(-)	Unknown	-	-	-	-	-	-	-	-	-	-	-	ESCO.0216.00065.i0013_03401	Accessory	ddpA	_putative_D,D-dipeptide-binding_periplasmic_protein_DdpA_precursor
PanFamALL_067052	Fam_67052	609	(-)	Unknown	-	-	-	-	-	-	-	-	-	-	-	ESCO.0216.00065.i0011_03060	Accessory	pnpB	_p-benzoquinone_reductase
PanFamALL_069381	Fam_69381	610	(-)	Unknown	-	-	-	-	-	-	-	-	-	-	-	ESCO.0216.00065.i0002_01167	Accessory	ycbF	_putative_fimbrial_chaperone_YcbF_precursor
PanFamALL_033540	Fam_33540	611	(+)	Unknown	-	-	-	-	-	-	-	-	-	-	-	ESCO.0216.00064.i0004_02607	Accessory	tap	_Methyl-accepting_chemotaxis_protein_IV
PanFamALL_041234	Fam_41234	612	(-)	C	-	-	-	-	-	-	-	-	-	-	-	ESCO.0216.00065.i0017_03855	Accessory	sucB	_Dihydrolipoyllysine-residue_succinyltransferase_component_of_2-oxoglutarate_dehydrogenase_complex
PanFamALL_052794	Fam_52794	613	(-)	Unknown	-	-	-	-	-	-	-	-	-	-	-	ESCO.0216.00065.i0013_03397	Accessory	oppF	_Oligopeptide_transport_ATP-binding_protein_OppF
PanFamALL_000474	Fam_474	614	(-)	Unknown	-	-	-	-	-	-	-	-	-	-	-	ESCO.0216.00065.i0021_04092	Accessory	NA	_hypothetical_protein
PanFamALL_016003	Fam_16003	615	(-)	C	-	-	-	-	-	-	-	-	-	-	-	ESCO.0216.00065.i0017_03853	Accessory	sucC	_Succinyl-CoA_ligase_[ADP-forming]_subunit_beta
PanFamALL_034810	Fam_34810	616	(-)	C	-	-	-	-	-	-	-	-	-	-	-	ESCO.0216.00065.i0017_03852	Accessory	sucD	_Succinyl-CoA_ligase_[ADP-forming]_subunit_alpha
PanFamALL_036512	Fam_36512	617	(-)	K	-	-	-	-	-	-	-	-	-	-	-	ESCO.0216.00065.i0017_03849	Accessory	dctD	_C4-dicarboxylate_transport_transcriptional_regulatory_protein_DctD
PanFamALL_060509	Fam_60509	618	(+)	L	Plasmid	-	-	-	-	-	-	-	-	-	-	ESCO.0216.00064.i0004_02372	Accessory	NA	_putative_ATP-dependent_helicase_Lhr
PanFamALL_000705	Fam_705	619	(+)	Unknown	-	Prophage	-	-	-	-	-	-	-	-	-	ESCO.0216.00064.i0008_03735	Accessory	NA	_hypothetical_protein
PanFamALL_022278	Fam_22278	620	(+)	G	Plasmid	-	-	-	-	-	-	-	-	-	-	ESCO.0216.00064.i0004_02184	Accessory	lsrD	_Autoinducer_2_import_system_permease_protein_LsrD
PanFamALL_052191	Fam_52191	621	(-)	Unknown	-	-	MGE	vat	vat	T5aSS_PF03797	-	-	-	-	-	ESCO.0216.00065.i0014_03684	Accessory	hbp	_Hemoglobin-binding_protease_hbp_autotransporter_precursor
PanFamALL_004827	Fam_4827	622	(-)	V	-	-	-	-	-	-	-	-	-	-	-	ESCO.0216.00065.i0013_03400	Accessory	dppB	_Dipeptide_transport_system_permease_protein_DppB
PanFamALL_010967	Fam_10967	623	(-)	P	-	-	-	-	-	-	-	-	-	-	-	ESCO.0216.00065.i0013_03399	Accessory	ddpC	_putative_D,D-dipeptide_transport_system_permease_protein_DdpC
PanFamALL_051898	Fam_51898	624	(-)	Unknown	-	-	-	-	-	-	-	-	-	-	-	ESCO.0216.00065.i0007_01742	Accessory	NA	_hypothetical_protein
PanFamALL_052911	Fam_52911	625	(-)	Unknown	-	Prophage	-	-	-	-	-	-	-	-	-	ESCO.0216.00065.i0014_03653	Accessory	NA	_Bacterial_regulatory_proteins,_luxR_family
PanFamALL_068637	Fam_68637	626	(-)	Unknown	-	-	-	-	-	-	-	-	-	-	-	ESCO.0216.00071.i0025_03864	Accessory	htrE	_Outer_membrane_usher_protein_HtrE_precursor
PanFamALL_016330	Fam_16330	627	(+)	C	-	-	-	-	-	-	-	-	-	-	-	ESCO.0216.00064.i0006_03280	Accessory	hcaD	_3-phenylpropionate/cinnamic_acid_dioxygenase_ferredoxin--NAD(+)_reductase_component
PanFamALL_074312	Fam_74312	628	(-)	K	-	-	-	-	-	-	-	-	-	-	-	ESCO.0216.00064.i0008_04031	Accessory	higA	_Antitoxin_HigA
PanFamALL_001114	Fam_1114	629	(+)	M	-	-	-	-	-	-	-	-	-	KpsC	ABC	ESCO.0216.00065.i0011_02825	Accessory	NA	_Capsule_polysaccharide_biosynthesis_protein
PanFamALL_033315	Fam_33315	630	(-)	Unknown	-	-	-	-	sitD	-	-	-	-	-	-	ESCO.0216.00065.i0009_02676	Accessory	mntB	_Manganese_transport_system_membrane_protein_MntB
PanFamALL_066576	Fam_66576	631	(+)	Unknown	Plasmid	-	-	-	-	-	-	-	-	-	-	ESCO.0216.00064.i0004_02181	Accessory	lsrG	_Autoinducer_2-degrading_protein_LsrG
PanFamALL_072513	Fam_72513	632	(+)	G	Plasmid	-	-	-	-	-	-	-	-	-	-	ESCO.0216.00064.i0004_02182	Accessory	lsrF	_putative_aldolase_LsrF
PanFamALL_019693	Fam_19693	633	(+)	Unknown	-	-	-	-	-	-	-	-	-	Epimerase	Wzy_stricte	ESCO.0216.00064.i0001_00389	Accessory	bdcA	_Cyclic-di-GMP-binding_biofilm_dispersal_mediator_protein
PanFamALL_058456	Fam_58456	634	(-)	T	-	-	-	-	-	-	-	-	-	-	-	ESCO.0216.00065.i0017_03848	Accessory	dctB	_C4-dicarboxylate_transport_sensor_protein_DctB
PanFamALL_069912	Fam_69912	635	(-)	Unknown	-	Prophage	-	-	-	-	-	-	-	-	-	ESCO.0216.00065.i0007_01881	Accessory	NA	_Phage_integrase_family_protein
PanFamALL_074907	Fam_74907	636	(-)	M	-	Prophage	-	-	-	-	-	-	-	-	-	ESCO.0216.00065.i0011_02967	Accessory	kdsD	_Arabinose_5-phosphate_isomerase_KdsD
PanFamALL_000650	Fam_650	637	(-)	Unknown	-	-	-	-	-	-	-	-	-	-	-	ESCO.0216.00065.i0017_03835	Accessory	cidA	_Holin-like_protein_CidA
PanFamALL_040389	Fam_40389	638	(-)	M	-	-	-	-	-	-	-	-	-	-	-	ESCO.0216.00065.i0017_03834	Accessory	yohK	_Inner_membrane_protein_YohK
PanFamALL_037996	Fam_37996	639	(-)	Unknown	-	Prophage	-	-	-	-	-	-	-	-	-	ESCO.0216.00064.i0001_00042	Accessory	NA	_hypothetical_protein
PanFamALL_047281	Fam_47281	640	(+)	K	-	-	-	-	-	-	-	-	-	-	-	ESCO.0216.00064.i0004_02519	Accessory	dmlR	_HTH-type_transcriptional_regulator_DmlR
PanFamALL_040517	Fam_40517	641	(+)	Unknown	-	-	-	-	-	-	-	-	-	-	-	ESCO.0216.00065.i0002_01168	Accessory	elfG	_putative_fimbrial-like_protein_ElfG_precursor
PanFamALL_020462	Fam_20462	642	(-)	Unknown	-	-	-	-	-	-	-	-	-	-	-	ESCO.0216.00064.i0002_01574	Accessory	NA	_hypothetical_protein
PanFamALL_069409	Fam_69409	643	(-)	Unknown	-	-	-	-	ECP_2803	T6SSi_tssL	-	-	-	-	-	ESCO.0216.00065.i0011_02985	Accessory	NA	_hypothetical_protein
PanFamALL_070184	Fam_70184	644	(-)	Unknown	-	-	-	-	-	-	-	-	-	-	-	ESCO.0216.00065.i0001_00847	Accessory	NA	_hypothetical_protein
PanFamALL_028496	Fam_28496	645	(-)	Unknown	-	-	-	-	-	-	-	-	-	-	-	ESCO.0216.00065.i0021_04093	Accessory	NA	_hypothetical_protein
PanFamALL_047445	Fam_47445	646	(-)	Unknown	-	Prophage	-	-	-	-	-	-	-	-	-	ESCO.0216.00065.i0007_01889	Accessory	NA	_hypothetical_protein
PanFamALL_075748	Fam_75748	647	(+)	K	-	-	-	-	-	-	-	-	-	-	-	ESCO.0216.00064.i0001_00390	Accessory	bdcR	_HTH-type_transcriptional_repressor_BdcR
PanFamALL_059006	Fam_59006	648	(+)	P	-	-	-	-	-	-	-	-	-	-	-	ESCO.0216.00162.i0045_03418	Accessory	NA	_dihydroorotate_dehydrogenase_electron_transfer_subunit
PanFamALL_018931	Fam_18931	649	(-)	Unknown	-	-	-	-	c3387	T6SSi_tssK	-	-	-	-	-	ESCO.0216.00065.i0011_02986	Accessory	NA	_hypothetical_protein
PanFamALL_026509	Fam_26509	650	(+)	Unknown	-	-	-	-	-	-	-	-	-	-	-	ESCO.0216.00071.i0002_01036	Accessory	NA	_hypothetical_protein
PanFamALL_057800	Fam_57800	651	(+)	Unknown	-	-	-	-	-	-	-	-	-	-	-	ESCO.0216.00064.i0006_03024	Accessory	NA	_Bacterial_leucyl_aminopeptidase_precursor
PanFamALL_005062	Fam_5062	652	(+)	Unknown	-	-	-	-	-	-	-	-	-	-	-	ESCO.0216.00153.i0043_04314	Accessory	NA	_hypothetical_protein
PanFamALL_007122	Fam_7122	653	(+)	M	-	Prophage	-	-	iagB	-	-	-	-	-	-	ESCO.0216.00064.i0008_03741	Accessory	NA	_Transglycosylase_SLT_domain_protein
PanFamALL_006680	Fam_6680	654	(+)	Unknown	-	-	-	-	-	-	-	-	-	-	-	ESCO.0216.00187.i0020_02112	Accessory	NA	_hypothetical_protein
PanFamALL_015242	Fam_15242	655	(+)	K	-	-	-	-	-	-	-	-	-	-	-	ESCO.0216.00187.i0020_02111	Accessory	higA	_Antitoxin_HigA
PanFamALL_033953	Fam_33953	656	(+)	C	-	-	-	-	-	-	-	-	-	-	-	ESCO.0216.00064.i0008_04174	Accessory	dcuD	_Putative_cryptic_C4-dicarboxylate_transporter_DcuD
PanFamALL_004684	Fam_4684	657	(+)	Unknown	-	-	-	-	-	-	-	-	-	-	-	ESCO.0216.00146.i0013_01972	Accessory	NA	_hypothetical_protein
PanFamALL_018328	Fam_18328	658	(+)	Unknown	-	-	-	-	-	-	-	-	-	-	-	ESCO.0216.00187.i0001_00197	Accessory	NA	_hypothetical_protein
PanFamALL_000215	Fam_215	659	(-)	Unknown	-	-	-	-	-	-	-	-	-	-	-	ESCO.0216.00065.i0001_00341	Accessory	tap	_Methyl-accepting_chemotaxis_protein_IV
PanFamALL_001722	Fam_1722	660	(-)	Unknown	-	Prophage	-	-	-	-	-	-	-	-	-	ESCO.0216.00065.i0014_03654	Accessory	NA	_hypothetical_protein
PanFamALL_039172	Fam_39172	661	(-)	Unknown	-	-	-	-	-	-	-	-	-	-	-	ESCO.0216.00065.i0002_01166	Accessory	ycbV	_putative_fimbrial-like_protein_YcbV_precursor
PanFamALL_006631	Fam_6631	662	(+)	N	-	-	-	-	-	-	-	-	-	-	-	ESCO.0216.00165.i0021_02336	Accessory	fliC	_Flagellin
PanFamALL_031307	Fam_31307	663	(-)	Unknown	-	-	-	-	APECO1_3711	T6SSi_tssI	-	-	-	-	-	ESCO.0216.00065.i0011_02981	Accessory	NA	_Phage-related_baseplate_assembly_protein
PanFamALL_040430	Fam_40430	664	(-)	G	-	-	-	-	-	-	-	-	-	-	-	ESCO.0216.00065.i0011_02965	Accessory	malX	_PTS_system_maltose-_and_glucose-specific_EIICB_component
PanFamALL_070921	Fam_70921	665	(-)	Unknown	-	-	-	-	-	-	-	-	-	-	-	ESCO.0216.00065.i0004_01479	Accessory	NA	_hypothetical_protein
PanFamALL_062417	Fam_62417	666	(+)	K	-	Prophage	-	-	etrA	-	-	-	-	-	-	ESCO.0216.00064.i0008_03749	Accessory	NA	_Bacterial_regulatory_proteins,_luxR_family
PanFamALL_051038	Fam_51038	667	(+)	C	-	-	-	-	-	-	-	-	-	-	-	ESCO.0216.00064.i0006_03220	Accessory	hyfG	_Hydrogenase-4_component_G
PanFamALL_062585	Fam_62585	668	(-)	Unknown	-	Prophage	-	-	epaS	-	-	-	-	-	-	ESCO.0216.00064.i0008_03751	Accessory	spaS	_Surface_presentation_of_antigens_protein_SpaS
PanFamALL_046913	Fam_46913	669	(-)	Unknown	-	-	-	-	-	-	-	-	-	-	-	ESCO.0216.00064.i0001_01210	Accessory	NA	_hypothetical_protein
PanFamALL_065969	Fam_65969	670	(+)	Unknown	-	-	-	-	-	-	-	-	-	-	-	ESCO.0216.00064.i0002_01548	Accessory	NA	_hypothetical_protein
PanFamALL_018454	Fam_18454	671	(-)	K	-	-	-	-	-	-	-	-	-	-	-	ESCO.0216.00065.i0017_03836	Accessory	Hydrogen	_Hydrogen_peroxide-inducible_genes_activator
PanFamALL_069242	Fam_69242	672	(+)	I	-	-	-	-	-	-	-	-	-	-	-	ESCO.0216.00162.i0045_03416	Accessory	azoR1	_FMN-dependent_NADH-azoreductase_1
PanFamALL_024616	Fam_24616	673	(+)	P	-	-	-	-	-	-	-	-	-	-	-	ESCO.0216.00064.i0004_02214	Accessory	ddpB	_putative_D,D-dipeptide_transport_system_permease_protein_DdpB
PanFamALL_036661	Fam_36661	674	(+)	Unknown	-	-	-	-	-	-	-	-	-	-	-	ESCO.0216.00137.i0047_03637	Accessory	NA	_hypothetical_protein
PanFamALL_048636	Fam_48636	675	(+)	Unknown	-	-	-	-	-	-	-	-	-	-	-	ESCO.0216.00065.i0002_01162	Accessory	fimA	_Type-1_fimbrial_protein,_A_chain_precursor
PanFamALL_000108	Fam_108	676	(+)	Unknown	-	-	-	-	-	-	-	-	-	-	-	ESCO.0216.00064.i0004_02516	Accessory	NA	_hypothetical_protein
PanFamALL_075391	Fam_75391	677	(-)	C	-	Prophage	-	-	-	-	-	-	-	-	-	ESCO.0216.00065.i0011_02968	Accessory	serA	_D-3-phosphoglycerate_dehydrogenase
PanFamALL_070251	Fam_70251	678	(+)	Unknown	-	-	-	-	-	-	-	-	-	-	-	ESCO.0216.00065.i0003_01417	Accessory	NA	_hypothetical_protein
PanFamALL_041484	Fam_41484	679	(+)	G	-	Prophage	-	-	-	-	-	-	-	-	-	ESCO.0216.00073.i0001_00942	Accessory	lacY	_Lactose_permease
PanFamALL_007574	Fam_7574	680	(-)	Unknown	-	Prophage	-	-	-	T5aSS_PF03797	-	-	-	-	-	ESCO.0216.00065.i0014_03656	Accessory	tibA	_Adhesin/invasin_TibA_autotransporter_precursor
PanFamALL_002643	Fam_2643	681	(+)	M	-	-	-	kpsD	kpsD	-	-	-	-	KpsD2	ABC	ESCO.0216.00065.i0011_02827	Accessory	kpsD	_Polysialic_acid_transport_protein_KpsD_precursor
PanFamALL_054821	Fam_54821	682	(-)	Unknown	-	-	-	-	-	-	-	-	-	-	-	ESCO.0216.00064.i0004_02546	Accessory	NA	_hypothetical_protein
PanFamALL_001124	Fam_1124	683	(+)	L	-	Prophage	-	-	-	-	-	tyrosine	-	-	-	ESCO.0216.00073.i0009_02378	Accessory	intA	_Prophage_CP4-57_integrase
[truncated: 30 more rows]

## Sheet: E
GeneFamily	Family	Rank_Assocation	Rank_Assocation	Eggnog	Plasmid	Prophage	MGE	VFDBA	VFDBB	TXSS	IS	Int	ARG	CapsuleGene	CapsuleSystem	RefGene	TypeFamily	ProkkaName	Description
[truncated: 289 more rows]

[truncated: 11 more sheets: A, B1, Sequences Phylogroups, Water, Poultry meat, Bird faecal, Mammal faecal, Human ExpEC, Human Intestinal, Human faecal, Sequences Sources]
